# Supplementary material for: Effect of High Dietary Iron on Fat Deposition and Gut Microbiota in Chickens
Source: Animals (Basel). 2024 Aug 3;14(15):2254. doi: 10.3390/ani14152254 (PMC11310990; doi:10.3390/ani14152254)
Supplement: Supplementary file 1 [file animals-14-02254-s001.zip]

Archive with 6 entries (6 files):
- Supplementary Table S1. Taxonomy results of all bacteria at the phylum level.xlsx
- Supplementary Table S2. Taxonomy results of all bacteria at the genus level..xlsx
- Supplementary Table S3. The results of the expression data of the functional genes predicted by PICRUST2..xlsx
- Supplementary Table S4. The statistical differences of different groups predicted by PICRUST2..xlsx
- Supplementary Table S5. Relationship between the gut microbiota with ADG, liver yield and abdominal adipose tissue yield.xlsx
- Supplementary Table S6. Relationship between the gut microbiota with serum biochemical parameters.xlsx
