# Supplementary material for: Effect of High Dietary Iron on Fat Deposition and Gut Microbiota in Chickens
Source: Animals (Basel). 2024 Aug 3;14(15):2254. doi: 10.3390/ani14152254 (PMC11310990; doi:10.3390/ani14152254)
Supplement: Supplementary file 1 [file animals-14-02254-s001.zip › Supplementary Table S1. Taxonomy results of all bacteria at the phylum level.xlsx]

## Sheet: Sheet1
Phylum	HFDFe500_6	HFDFe500_5	HFDFe500_4	HFDFe500_3	HFDFe500_2	HFDFe500_1	HFD_6	HFD_5	HFD_4	HFD_3	HFD_2	HFD_1	Control_6	Control_5	Control_4	Control_3	Control_2	Control_1
p__Firmicutes	52.1881	48.1092	48.3007	49.3337	46.2135	55.4139	34.1537	45.0308	33.2141	47.0027	34.5898	34.0316	40.7266	46.0469	41.492	53.6266	38.8192	39.9395
p__Bacteroidota	27.6809	32.5823	30.4993	34.8843	37.8949	25.9752	44.1359	33.9868	43.9749	34.8166	38.7059	46.7623	39.1411	32.5251	40.5297	26.0466	42.0097	33.7622
p__unclassified	1.54762	4.76811	7.18134	6.16989	0.475051	2.63883	6.08886	4.11604	7.91265	4.63623	12.2649	4.83266	7.38253	8.84512	7.3226	8.09999	8.60803	7.12796
p__Desulfobacterota	4.25337	3.59928	4.5347	2.5008	5.926	2.02215	4.523	7.07435	3.69137	5.57176	5.94561	4.50343	3.59905	3.49094	3.58607	3.0153	1.46831	6.20432
p__Actinobacteriota	8.88438	5.64554	2.95208	3.09849	5.3712	7.87307	3.83387	3.32514	3.05973	2.99819	2.67382	4.2032	3.25725	1.50833	1.13584	1.37959	4.42936	1.86798
p__Proteobacteria	3.08339	3.17277	2.72384	1.96238	2.12559	3.54139	2.82896	3.0761	3.25661	2.49072	2.04699	2.51612	1.82913	1.83097	2.59738	2.58332	2.06899	2.71041
p__Verrucomicrobiota	0.383573	0.400462	0.401108	0.399587	0.485454	0.565784	1.538	1.43372	1.93592	0.994218	0.786519	0.620927	1.08124	2.37784	0.970505	2.03183	0.91322	2.17055
p__Synergistota	0.352472	0.537206	0.923051	0.257361	0.705642	0.148181	1.00119	0.562044	1.03358	0.467766	0.881648	0.927979	1.18953	0.498476	0.411679	0.464417	0.089531	2.0766
p__Campylobacterota	0.5761	0.310928	1.31241	0.140533	0.114428	0.522377	0.349209	0.203615	0.306794	0.091482	0.275197	0.405991	0.48055	1.981	0.820052	1.74498	0.680438	0.96823
p__Deferribacterota	0.032581	0.110697	0.226567	0.189634	0.052013	0.026942	0.209897	0.222125	0.272341	0.272719	0.650619	0.119409	0.852806	0.59688	0.871305	0.638574	0.594163	2.66263
p__Patescibacteria	0.396902	0.270231	0.239993	0.384348	0.365824	0.263434	0.904599	0.550264	0.854757	0.453957	0.203849	0.71816	0.248735	0.232299	0.162026	0.314165	0.237665	0.213393
p__Elusimicrobiota	0.2725	0.120464	0.120836	0.252282	0.003468	0.568777	0.124452	0.075724	0.083671	0.046604	0.015289	0.075057	0.074451	0.012906	0.041333	0.011952	0.061858	0.140139
p__Spirochaetota	0	0.003256	0.021818	0.020318	0	0	0.178319	0.035338	0.249372	0.003452	0.859565	0.206407	0	0	0.031413	0	0.016278	0.00637
p__Chloroflexi	0.223628	0.221394	0.266846	0.23535	0.156039	0.206556	0.04458	0.068993	0.052499	0	0	0	0	0	0	0	0	0
p__Cyanobacteria	0.034062	0.029302	0.203071	0.022011	0.036409	0.08382	0.050152	0.106014	0.039375	0.10529	0.100226	0.076763	0.118445	0.029037	0.016533	0.037563	0.003256	0.130584
p__Acidobacteriota	0.07553	0.087906	0.088949	0.120215	0.074552	0.113755	0.031577	0.084138	0.034453	0.003452	0	0	0.00846	0.008066	0.008267	0.005122	0	0.004777
p__Fusobacteriota	0.002962	0.006512	0	0.020318	0	0.002994	0	0	0.016406	0	0	0	0.010152	0.016132	0	0	0	0.004777
p__Tenericutes	0	0	0	0	0	0	0	0.035338	0	0.041426	0	0	0	0	0	0	0	0
p__Myxococcota	0.008886	0.008139	0	0	0	0.008981	0	0.013462	0.003281	0	0	0	0	0	0	0	0	0
p__GAL15	0	0.011395	0	0	0	0.010477	0	0	0	0	0	0	0	0	0	0	0	0
p__Nitrospirota	0	0.004884	0	0	0	0.005987	0.003715	0	0.004922	0	0	0	0	0	0	0	0	0
p__Gemmatimonadota	0	0	0	0	0	0	0	0	0	0	0	0	0	0	0.003307	0	0	0.009555
p__WPS-2	0.002962	0	0	0	0	0.007484	0	0	0	0	0	0	0	0	0	0	0	0
p__Methylomirabilota	0	0	0	0.005079	0	0	0	0	0	0	0	0	0	0	0	0	0	0
p__Bdellovibrionota	0	0	0.003357	0	0	0	0	0	0	0	0	0	0	0	0	0	0	0
p__Planctomycetota	0	0	0	0	0	0	0	0	0.003281	0.003452	0	0	0	0	0	0	0	0
p__RCP2-54	0	0	0	0	0	0	0	0	0	0	0	0	0	0	0	0	0	0
p__Deinococcota	0	0	0	0.003386	0	0	0	0	0	0	0	0	0	0	0	0	0	0
