# Supplementary material for: Effect of High Dietary Iron on Fat Deposition and Gut Microbiota in Chickens
Source: Animals (Basel). 2024 Aug 3;14(15):2254. doi: 10.3390/ani14152254 (PMC11310990; doi:10.3390/ani14152254)
Supplement: Supplementary file 1 [file animals-14-02254-s001.zip › Supplementary Table S2. Taxonomy results of all bacteria at the genus level..xlsx]

## Sheet: Sheet1
Genus	HFDFe500_6	HFDFe500_5	HFDFe500_4	HFDFe500_3	HFDFe500_2	HFDFe500_1	HFD_6	HFD_5	HFD_4	HFD_3	HFD_2	HFD_1	Control_6	Control_5	Control_4	Control_3	Control_2	Control_1
g__Bacteroides	12.4076	5.03508	6.09717	5.36564	24.4842	8.63044	4.27966	6.98852	5.64533	6.6402	11.5566	3.64368	5.64815	9.61622	18.185	4.16781	5.76907	4.98766
g__Rikenellaceae_RC9_gut_group	5.23673	3.32253	5.33188	3.8401	3.70505	7.2115	8.04666	6.08151	8.92819	6.77829	8.70267	6.86944	6.20484	5.50098	6.44468	4.94468	7.27971	6.38267
g__unclassified	1.54762	4.76811	7.18134	6.16989	0.475051	2.63883	6.08886	4.11604	7.91265	4.63623	12.2649	4.83266	7.38253	8.84512	7.3226	8.09999	8.60803	7.12796
g__Prevotellaceae_UCG-001	1.29882	9.77388	8.56927	8.42011	1.02985	1.70334	8.3903	7.92582	12.6786	8.61828	6.35161	6.00798	10.4266	3.56192	3.88202	1.84572	11.4812	5.78231
g__Faecalibacterium	5.24414	13.575	4.56659	9.56469	5.40761	11.1645	5.63563	7.12315	3.49778	8.30586	5.04697	5.50135	5.15914	4.06685	3.01567	4.46319	5.71535	3.59742
g__Bacteroidales_unclassified	0.679768	5.65368	3.68214	7.66496	0.927563	0.588235	10.441	2.13206	2.57904	2.47174	2.93883	18.3583	5.61769	6.02204	2.64698	7.09773	5.80977	4.62139
g__Lachnospiraceae_unclassified	5.60105	3.14835	2.024	3.962	6.08031	3.79434	3.05	5.15094	3.75371	4.61897	3.18854	2.51953	5.81228	2.75533	2.45354	3.57192	7.47017	2.89673
g__Desulfovibrio	4.10231	3.4723	4.35009	2.41615	5.7717	1.88744	4.39483	6.94477	3.52074	5.53379	5.85557	4.37549	3.47045	3.39415	3.50837	2.90773	1.4032	5.91767
g__Muribaculaceae_unclassified	1.83789	3.31277	2.02064	3.28305	1.17722	2.16584	4.31496	3.55736	2.77427	2.63399	4.44052	4.85142	3.47214	2.41172	3.09338	2.45014	3.58777	4.04013
g__Clostridia_UCG-014_unclassified	2.4599	3.03928	6.04011	3.16283	2.09785	2.63134	2.62649	4.22542	3.0302	4.89342	1.96715	2.859	1.90697	5.97203	2.86522	8.4944	2.26921	1.32176
g__Clostridiales_unclassified	1.98451	3.60091	3.78451	5.04394	1.48063	2.05808	1.39498	1.77027	1.1271	1.99016	1.04473	1.20091	1.21829	2.71177	2.24688	3.45069	1.1867	1.55745
g__Ruminococcaceae_unclassified	2.72203	1.77766	2.7272	1.44427	3.68078	1.6764	1.03462	1.27554	1.04015	1.3705	1.37938	1.26744	2.12356	2.85857	2.34111	3.0614	2.10643	2.10367
g__Firmicutes_unclassified	1.54762	1.08418	1.79911	1.32236	1.39568	1.24233	0.856304	0.82792	1.04671	0.883749	0.766134	1.05762	1.63793	2.28105	1.35738	2.7404	0.735785	2.00494
g__Olsenella	2.6628	0.62674	0.357473	0.477472	0.381428	4.94836	1.18137	1.5919	0.784211	1.40502	0.87995	1.44485	0.715748	0.383939	0.347199	0.461003	0.888802	0.678398
g__Bacteroidota_unclassified	0.31841	1.38534	0.941512	1.76089	0.440376	0.03742	1.69218	2.33231	2.0442	2.8204	0.621741	1.66832	0.979712	0.877575	1.22181	0.785412	1.27786	0.646548
g__Ligilactobacillus	1.56539	1.16232	1.21843	1.08193	1.00385	0.800778	1.16279	1.17289	1.50936	1.34116	1.26896	1.02521	1.23691	1.076	0.856425	0.659063	1.0581	1.70236
g__Clostridiaceae_unclassified	1.20107	1.63115	2.5258	2.06397	1.52224	0.830714	0.248904	0.923838	0.492183	1.09778	0.611548	0.168879	1.59394	1.18892	2.23034	1.38471	1.32832	1.57974
g__Oscillibacter	1.03965	0.883947	0.760258	1.09548	1.0628	0.782817	1.3151	1.50776	1.05327	1.66393	1.12797	1.31179	1.05755	1.04212	1.27968	1.06714	1.11344	1.18799
g__Escherichia-Shigella	1.4558	1.28604	0.864311	0.809333	0.898089	1.34411	1.50085	1.31929	1.63897	0.673168	0.540201	0.813688	0.423019	0.41459	0.689439	0.450758	0.888802	0.689545
g__Merdimonas	1.92971	0.423253	0.94319	0.402973	0.357155	2.6059	0.640835	1.51449	1.12874	1.23069	0.789916	0.380403	1.22845	1.25829	1.37722	1.42057	1.23553	1.19277
g__Erysipelatoclostridium	2.67168	0.592554	0.391038	1.09886	1.65401	4.59512	0.445798	0.908693	0.97124	0.799171	0.805205	0.284876	0.35872	0.40975	1.15898	0.35002	0.750435	0.394936
g__Lachnospiraceae_NK4A136_group	1.06778	1.17371	1.03717	1.30543	0.83394	1.0687	0.947321	1.14596	1.04835	0.859584	1.03453	0.985978	0.910337	1.26474	0.939091	1.20544	0.921359	0.933195
g__Lactobacillus	1.33436	0.708135	0.926408	0.865207	1.40435	0.841191	0.826584	1.02312	0.899053	1.31181	1.0855	0.695984	1.12354	0.972753	0.884531	1.12689	1.01415	1.47145
g__Alistipes	2.81237	0.361393	0.300411	0.492711	3.39644	2.58644	0.239617	1.36472	0.344528	1.33425	0.234427	0.225171	0.414559	0.722709	0.520799	0.959568	0.530677	0.496855
g__Enorma	3.13078	2.5558	1.15298	1.14627	2.84337	0.787307	0.514526	0.466126	0.508589	0.493657	0.263305	0.402579	1.132	0.321025	0.155413	0.331239	1.85248	0.140139
g__F082_unclassified	0.004443	0.870924	1.2436	1.02098	0	0	1.12378	0.223808	2.68404	0.257185	0.545297	0.134762	1.71069	0.22262	0.748958	0.117812	0.778109	2.93813
g__Subdoligranulum	2.13557	0.885575	0.464882	0.624778	1.28299	2.02066	0.780147	1.50439	0.697259	1.58281	0.682895	0.643103	0.401022	0.583975	0.274453	0.679552	0.551839	0.207023
g__Akkermansia	0.359877	0.338602	0.382647	0.33694	0.459447	0.543332	1.33925	1.40006	1.63077	0.975231	0.667607	0.593634	0.688675	0.643663	0.896105	0.899809	0.901825	1.36476
g__Megasphaera	0.522785	0.683716	1.30066	0.712822	0.60335	0.16764	1.39312	0.666375	0.723508	0.802624	0.905431	1.86449	0.047378	0.946942	0.543946	0.956154	0.102554	0.023887
g__Bifidobacterium	1.64388	1.02232	0.219854	0.87198	1.17722	1.26179	0.59254	0.694982	1.28131	0.548891	0.37882	0.329228	0.495778	0.350062	0.137226	0.223672	0.838339	0.143324
g__NK4A214_group	1.51652	0.625112	0.639423	0.836423	2.03024	0.814249	0.847017	0.794265	0.546323	0.743937	0.416192	1.06786	0.673446	0.388779	0.621652	0.46954	0.530677	0.879051
g__Collinsella	0.635339	0.988133	0.912981	0.309849	0.690038	0.419099	1.29653	0.355063	0.290388	0.255459	0.823891	1.65808	0.558385	0.177451	0.224853	0.093908	0.58114	0.323274
g__Synergistes	0.352472	0.537206	0.923051	0.257361	0.705642	0.148181	1.00119	0.562044	1.03358	0.467766	0.881648	0.927979	1.18107	0.498476	0.411679	0.464417	0.089531	2.0766
g__Megamonas	1.15516	1.69627	0.216497	3.0223	1.05586	1.55366	0.364069	0.333187	0.515151	0.367653	0.795012	0.284876	0.057531	0.319412	1.49296	0.081956	0.118833	0.184728
g__Prevotellaceae_unclassified	0.103668	0.330463	0.46656	0.372496	0.176844	0	1.10892	0.217077	2.00154	0.150168	0.44677	0.383815	0.989864	0.267789	0.307519	0.20489	2.09829	0.130584
g__Candidatus_Vestibaculum	0.155503	0.349998	0.490056	0.394507	0.30861	0.007484	0.65941	1.4354	0.359293	1.60525	0.579272	0.931391	0.991557	1.22118	0.995305	1.45984	1.13135	0.864719
g__Clostridia_vadinBB60_group_unclassified	0.2725	0.421625	1.42318	0.260747	0.358889	0.34875	0.664983	1.10221	0.397027	1.19099	0.586067	0.59534	0.604071	1.59544	1.13584	1.48887	0.224642	0.992117
g__Parabacteroides	1.66166	0.809064	0.558865	0.699277	0.755921	2.10447	0.490378	0.235587	0.641478	0.226115	0.414494	0.383815	0.820657	0.400071	0.428212	0.324409	0.620208	0.840831
g__Blautia	1.28845	0.424881	0.412856	0.524881	0.937966	2.10747	0.460658	0.71181	0.419996	0.317597	0.382218	0.231995	0.411174	0.622691	0.696052	1.09275	0.384171	0.273907
g__Clostridium	0.231032	0.546973	0.672988	0.543506	0.268733	0.245472	0.416078	0.459395	0.378981	0.372832	1.14325	0.620927	0.984788	0.827566	0.863038	0.957861	0.711367	1.73103
g__Enterococcus	0.057758	0.366277	0.075522	0.09651	0.140435	0.257446	0.339921	0.509878	0.167342	1.47407	1.10248	1.39026	1.15061	1.15827	1.116	1.58619	0.721134	0.202245
g__Eubacterium]_coprostanoligenes_group_unclassified	0.21178	0.460694	0.803894	0.281065	0.110961	0.242479	0.287911	0.689934	0.298591	0.57996	0.263305	0.313875	0.463629	0.621078	0.289333	0.6215	0.599046	0.184728
g__Ruminococcus]_torques_group	1.02336	0.58767	1.07913	0.474086	0.993446	0.751385	0.232187	0.666375	0.321559	0.41771	0.511322	0.066528	0.507623	0.364581	0.329013	0.486614	0.393938	0.414046
g__Prevotella	0.053315	0.545345	0.14601	0.645096	0.046812	0.034426	1.95037	0.156497	2.18201	0.10529	0.516418	1.9259	0.514391	0.153253	0.373653	0.023904	0.548583	0.396528
g__Christensenellaceae_R-7_group	1.06186	0.424881	0.839137	0.128681	0.468116	1.05523	0.280481	0.299532	0.090233	0.296884	0.497732	0.37358	0.617608	0.671087	0.363733	0.781997	0.109065	0.788279
g__Negativibacillus	1.11073	0.354881	0.193002	0.391121	0.84781	1.29771	0.533101	0.625989	0.726789	0.509191	0.239523	0.310464	0.35872	0.532353	0.494346	0.532714	0.647881	0.074847
g__Mucispirillum	0.032581	0.110697	0.226567	0.189634	0.052013	0.026942	0.209897	0.222125	0.272341	0.272719	0.650619	0.119409	0.852806	0.59688	0.871305	0.638574	0.594163	2.66263
g__Campylobacter	0.472432	0.209999	1.19661	0.011852	0.045078	0.440054	0.224757	0.077407	0.208357	0.04833	0.229331	0.308758	0.345184	1.8842	0.281066	1.66302	0.620208	0.745282
g__HT002	0.441331	0.312556	0.206428	0.294611	0.521863	0.209549	0.492236	0.397133	0.446245	0.303789	0.302377	0.240524	0.223354	0.324251	0.292639	0.221964	0.328824	0.277092
g__RF39_unclassified	0.525747	0.156278	0.553831	0.712822	0.058948	1.13007	0.260049	0.538485	0.410152	0.517822	0.453565	0.358227	0.067683	0.230686	0.413332	0.618085	0.08302	0.183136
g__UCG-005	0.159946	0.460694	1.14962	0.209952	0.157772	0.220027	0.254477	0.198566	0.236248	0.276172	0.28369	0.156938	0.316418	0.462985	0.821705	0.435391	0.216503	0.547814
g__Phascolarctobacterium	0.079973	0.367904	0.740119	0.287838	0.098825	0.023949	0.514526	0.296167	0.400308	0.307241	0.28369	0.286582	0.240275	0.290374	0.261226	0.119519	0.149762	0.240465
g__Anaerotruncus	0.423559	0.244184	0.280272	0.216725	0.540934	0.236492	0.271194	0.215394	0.329762	0.220937	0.246318	0.382109	0.328263	0.314572	0.277759	0.368802	0.284872	0.514372
g__GCA-900066575	0.208818	0.24744	0.421247	0.301383	0.273935	0.182607	0.315774	0.319725	0.29531	0.302063	0.314268	0.24223	0.218278	0.253271	0.410026	0.237331	0.224642	0.369456
g__Colidextribacter	0.263614	0.450927	0.416212	0.347099	0.298207	0.252956	0.243332	0.156497	0.237888	0.224389	0.190259	0.417932	0.505931	0.367807	0.370346	0.368802	0.262083	0.662473
g__Barnesiella	0.568695	0.083023	0.129227	0.130374	1.00038	0.178117	0.245189	0.432471	0.055781	0.519548	0.035674	0.286582	0.218278	0.587201	0.17856	0.671015	0.136739	0.248427
g__Mordavella	0.284348	0.296277	0.429638	0.431757	0.114428	0.320311	0.429081	0.249049	0.254294	0.246828	0.215741	0.361639	0.196281	0.240365	0.21824	0.290261	0.366265	0.208615
g__Brevundimonas	0.356915	0.498136	0.144332	0.018625	0.104026	0.619668	0.11888	0.588968	0.252654	0.409079	0.353339	0.506636	0.164131	0.019358	0.112426	0.531007	0.206736	0.328052
g__Odoribacter	0.205856	0.187208	0.120836	0.245509	0.057214	0.351744	0.352924	0.146401	0.397027	0.108743	0.191958	0.37358	0.319802	0.316185	0.206666	0.344898	0.301151	0.312127
g__Eubacterium	0.580543	0.227905	0.29202	0.313235	0.457714	0.419099	0.076157	0.344967	0.013125	0.469492	0.052661	0.066528	0.265656	0.29844	0.368693	0.394413	0.265338	0.310534
g__Intestinimonas	0.071087	0.218138	0.241672	0.264134	0.171643	0	0.139312	0.102649	0.02625	0.15362	0.412795	0.194466	0.49747	0.627531	0.353813	0.488321	0.182318	0.839239
g__Christensenellaceae_unclassified	0.299157	0.175813	0.411177	0.116828	0.277402	0.149678	0.154172	0.208663	0.121405	0.124277	0.261607	0.208113	0.421327	0.324251	0.269493	0.392706	0.102554	0.667251
g__Saccharimonadales_unclassified	0.24288	0.06186	0.122514	0.128681	0.298207	0.107768	0.737425	0.380305	0.661165	0.327954	0.129105	0.65675	0.116753	0.153253	0.076053	0.194646	0.183946	0
g__Pseudoflavonifractor	0.266576	0.281626	0.271881	0.152385	0.379694	0.050891	0.154172	0.07909	0.155858	0.10529	0.079841	0.272935	0.576998	0.364581	0.358773	0.493444	0.270222	0.684768
g__UCG-010_unclassified	0.312486	0.18558	0.392716	0.208259	0.51146	0.151175	0.154172	0.163228	0.195232	0.14499	0.200452	0.173996	0.225046	0.324251	0.180213	0.271479	0.104182	0.251612
g__Parasutterella	0.15106	0.094418	0.350759	0.164237	0.065883	0.184104	0.297199	0.212028	0.564369	0.179512	0.188561	0.197878	0.199665	0.329091	0.514186	0.327824	0.157901	0.586034
g__Incertae_Sedis	0.509456	0.213254	0.357473	0.132067	0.781927	0.095794	0.224757	0.183421	0.193592	0.15362	0.098527	0.208113	0.189513	0.15164	0.234773	0.146838	0.162784	0.203838
g__Ruminococcus	0.217704	0.18558	0.308803	0.215032	0.214987	0.263434	0.187607	0.203615	0.13453	0.269267	0.164778	0.267818	0.267348	0.433948	0.330666	0.498566	0.237665	0.310534
g__Butyricicoccus	0.319891	0.310928	0.258454	0.441916	0.206318	0.422093	0.122595	0.319725	0.085312	0.222663	0.234427	0.052881	0.142134	0.132282	0.282719	0.124641	0.131855	0.2755
g__Peptococcus	1.34917	0.079767	0.125871	0.045715	0.247928	1.75124	0.057582	0.134621	0.095155	0.089756	0.090033	0.075057	0.082912	0.062914	0.092586	0.107567	0.043952	0.148101
g__Romboutsia	0.259171	0.240929	0.310481	0.218418	0.275668	0.068852	0.170889	0.134621	0.177186	0.132908	0.349941	0.063116	0.184436	0.148413	0.267839	0.206597	0.087904	0.192691
g__Oscillospiraceae_unclassified	0.088859	0.244184	0.339011	0.245509	0.078019	0.098788	0.102162	0.094235	0.100077	0.084578	0.086636	0.080175	0.392562	0.504928	0.391839	0.631744	0.066742	0.864719
g__Paraprevotella	0.002962	0.226277	0.043635	0.242123	0.024273	0.002994	0.321346	0.058897	0.241169	0.062139	0.164778	0.295111	0.296113	0.120989	0.224853	0.093908	0.262083	0.184728
g__Enterorhabdus	0.54648	0.273486	0.218176	0.172703	0.18898	0.318815	0.09659	0.146401	0.100077	0.098386	0.183464	0.19276	0.164131	0.159706	0.122346	0.15196	0.092787	0.323274
g__Peptococcaceae_unclassified	0.28731	0.122092	0.297055	0.116828	0.16124	0.311331	0.152314	0.161545	0.121405	0.112195	0.173272	0.134762	0.143826	0.143574	0.07936	0.240746	0.102554	0.339199
g__Ralstonia	0.074049	0.141627	0.105731	0.027091	0.052013	0.155665	0.06687	0.166594	0.08203	0.450505	0.293883	0.390638	0.363796	0.266176	0.332319	0.431977	0.232781	0.127399
g__Streptococcus	0.131807	0.073255	0.434673	0.370803	0.05548	0.073342	0.085445	0.07909	0.090233	0.155347	0.142695	0.052881	0.431479	0.36942	0.157066	0.085371	0.066742	0.143324
g__Sellimonas	0.467989	0.113953	0.164471	0.116828	0.475051	0.254453	0.131882	0.200249	0.201795	0.210581	0.04077	0.11088	0.118445	0.133895	0.125653	0.170742	0.125344	0.168803
g__Elusimicrobium	0.2725	0.120464	0.120836	0.252282	0.003468	0.568777	0.124452	0.075724	0.083671	0.046604	0.015289	0.075057	0.074451	0.012906	0.041333	0.011952	0.061858	0.140139
g__UCG-004	0	0.042325	0.031887	0.413132	0	0	0.131882	0.190152	0.150936	0.295158	0.050962	0.19276	0.069375	0.020971	0.120693	0.003415	0.302779	0.003185
g__Muribaculum	0.168831	0.149766	0.161114	0.128681	0.142169	0.148181	0.202467	0.265877	0.116483	0.101838	0.159682	0.146703	0.13875	0.137121	0.047947	0.177571	0.135111	0.21817
g__Monoglobus	0.251766	0.115581	0.176219	0.079579	0.227123	0.224517	0.107735	0.169959	0.093515	0.177785	0.117213	0.126232	0.155671	0.206488	0.06448	0.196353	0.086276	0.167211
g__Klebsiella	0.3036	0.312556	0.335655	0.306463	0.372759	0.362221	0.150457	0.100966	0.075468	0.065591	0.025481	0.042646	0.087988	0.04033	0.095893	0.030734	0.026045	0.047775
g__WCHB1-41_unclassified	0	0	0	0	0	0	0.195037	0	0.29695	0	0	0	0	1.68901	0	1.13202	0	0
g__Dubosiella	0.056277	0.084651	0.095662	0.098204	0.088422	0.050891	0.169032	0.148083	0.229685	0.09666	0.100226	0.098939	0.142134	0.095178	0.155413	0.116104	0.201852	0.251612
g__Desulfovibrionaceae_unclassified	0.158465	0.188836	0.203071	0.152385	0.194181	0.164646	0.135597	0.114428	0.141092	0.060413	0.083238	0.066528	0.074451	0.11131	0.052907	0.097323	0.065114	0.078032
g__Candidatus_Saccharimonas	0.133288	0.172557	0.104053	0.226884	0.064149	0.140698	0.167174	0.169959	0.193592	0.126003	0.074745	0.06141	0.131982	0.079046	0.085973	0.119519	0.053719	0.213393
g__Helicobacter	0.103668	0.10093	0.115801	0.128681	0.069351	0.082323	0.124452	0.126207	0.098437	0.043152	0.045866	0.097233	0.135366	0.096791	0.538986	0.081956	0.06023	0.222948
g__Limosilactobacillus	0.33322	0.052093	0.055383	0.008466	0.409168	0.050891	0.13374	0.065628	0.059062	0.050056	0.059456	0.257582	0.030457	0.061301	0.042987	0.121227	0.035813	0.050959
g__Fournierella	0.04591	0.180696	0.104053	0.191328	0.01387	0.053884	0.027862	0.011779	0.021328	0.012083	0.011891	0	0.038918	0.101631	0.181866	0.092201	0.042324	0
g__Erysipelotrichaceae_unclassified	0.783437	0.060232	0.078879	0.113442	0.017338	0.718455	0.065012	0.01851	0.229685	0.013809	0.107021	0.006823	0.064299	0.006453	0.047947	0	0.026045	0.070069
g__UCG-009	0.081454	0.078139	0.127549	0.077886	0.076286	0.08382	0.100305	0.121159	0.08203	0.124277	0.059456	0.073351	0.113369	0.085499	0.1488	0.133179	0.047207	0.2118
g__Eubacterium]_brachy_group	0.053315	0.122092	0.088949	0.148998	0.074552	0.070349	0.040865	0.040386	0.055781	0.051782	0.057757	0.028999	0.082912	0.079046	0.081013	0.071712	0.081392	0.070069
g__Shuttleworthia	0.084416	0.084651	0.070488	0.057568	0.032942	0.098788	0.105877	0.154814	0.093515	0.124277	0.052661	0.052881	0.106601	0.106471	0.17856	0.131471	0.174179	0.028665
g__Sutterella	0.028139	0.029302	0.182932	0.022011	0	0.026942	0.053867	0.028607	0.096796	0.029343	0.045866	0.051175	0.121829	0.290374	0.246346	0.215135	0.110693	0.316904
g__Roseburia	0.057758	0.076511	0.120836	0.125294	0.04161	0.080826	0.040865	0.148083	0.02625	0.115647	0.033975	0.104056	0.054146	0.132282	0.122346	0.163912	0.130227	0.078032
g__Methylophilaceae_unclassified	0.179198	0.209999	0.199715	0.174396	0.173376	0.164646	0.12631	0.114428	0.095155	0	0	0	0	0	0	0	0	0
g__Lachnospiraceae_UCG-010	0.056277	0.039069	0.065453	0.066033	0.046812	0.044903	0.06687	0.067311	0.05414	0.110469	0.084937	0.100645	0.137058	0.103244	0.166986	0.114397	0.100926	0.109881
g__Oribacterium	0.097744	0.182324	0.162793	0.152385	0	0.151175	0.076157	0.040386	0.111561	0.067317	0.084937	0.083586	0.067683	0.017745	0.176906	0	0.04558	0.116251
g__Eubacterium]_hallii_group	0.078492	0.13186	0.077201	0.287838	0.052013	0.157162	0.031577	0.077407	0.085312	0.044878	0.096828	0.022176	0.030457	0.022585	0.026453	0.039271	0.102554	0.01911
g__Porphyromonadaceae_unclassified	0	0.004884	0	0	0	0	0.011145	0.045435	0.003281	0.012083	0.51472	0.030705	0.1709	0.046782	0.0496	0.078541	0	0.324867
g__Alloprevotella	0.032581	0.048837	0.068809	0.049102	0.034675	0.073342	0.087302	0.122842	0.111561	0.113921	0.045866	0.09041	0.071067	0.069367	0.06448	0.088786	0.079764	0.057329
g__CHKCI001	0.035543	0.019535	0.018461	0.03217	0	0.058374	0.063155	0.104331	0.004922	0.060413	0.061155	0.223466	0.13029	0.159706	0.186826	0.172449	0.209992	0.028665
g__Clostridium_sensu_stricto_1	0.017772	0.024418	0	0.015238	0.157772	0.044903	0.157887	0.067311	0.018047	0.169155	0.035674	0.018764	0.016921	0.041943	0.367039	0.05293	0.017906	0.157656
g__Caulobacter	0.062201	0.045581	0.043635	0.040636	0.048545	0.059871	0.094732	0.0976	0.095155	0.067317	0.074745	0.057999	0.04907	0.053235	0.046293	0.073419	0.063486	0.073254
g__Gastranaerophilales_unclassified	0.034062	0.029302	0.14601	0.018625	0.036409	0.070349	0.050152	0.106014	0.034453	0.10529	0.100226	0.076763	0.065991	0.029037	0.016533	0.037563	0.003256	0.125806
g__Flavonifractor	0	0.037442	0.140975	0	0.006935	0.050891	0.150457	0.106014	0.175545	0.062139	0.025481	0.126232	0.037226	0.020971	0.0992	0.042685	0.052091	0.03822
g__Dorea	0.017772	0	0.026852	0	0.010403	0.031432	0.035292	0.077407	0.031172	0.107016	0.076444	0.057999	0.148903	0.088725	0.01984	0.128056	0.164412	0.078032
g__AD3_unclassified	0.152541	0.15465	0.177897	0.184555	0.104026	0.127226	0.040865	0.063945	0.049218	0	0	0	0	0	0	0	0	0
g__Oscillospira	0.007405	0.016279	0.035244	0	0.012136	0	0.009287	0	0	0	0.015289	0	0.131982	0.061301	0.135573	0.022196	0.006511	0.326459
g__Cerasicoccus	0	0	0	0	0	0	0	0.023559	0	0	0.118912	0	0.307958	0	0	0	0	0.649733
g__Family_XIII_AD3011_group	0.065163	0.024418	0.030209	0.023704	0.02774	0.055381	0.03715	0.026924	0.02789	0.029343	0.042469	0.054587	0.042302	0.067754	0.052907	0.110982	0.047207	0.060514
g__Eubacterium]_ruminantium_group	0.028139	0.043953	0.040279	0.023704	0.029474	0.068852	0.03715	0.089187	0.05414	0.063865	0.062854	0.06141	0.065991	0.059688	0.08432	0.088786	0.071625	0.028665
g__Spirochaetaceae_unclassified	0	0	0	0	0	0	0.122595	0.035338	0.152577	0.003452	0.813699	0.112586	0	0	0	0	0	0
g__Eubacterium]_xylanophilum_group	0.054796	0.063488	0.057061	0.084658	0.062415	0.067355	0.05201	0.028607	0.036093	0.074221	0.033975	0.051175	0.055839	0.054848	0.052907	0.058052	0.053719	0.082809
g__Staphylococcus	0.053315	0.011395	0.055383	0.028784	0	0.089807	0.027862	0.075724	0	0.108743	0.06795	0.011941	0.079528	0.012906	0.023147	0.083663	0	0.085994
g__Paludicola	0.034062	0.032558	0.013426	0.059261	0.05548	0.011974	0.020432	0.164911	0.037734	0.20195	0.035674	0.025588	0.032149	0.011292	0.051253	0.013659	0.040696	0.011147
g__Anaerofilum	0.037024	0.045581	0.144332	0.013545	0.048545	0.040413	0.035292	0.008414	0.047578	0.020713	0.044167	0.006823	0.018613	0.15164	0.087626	0.148545	0.030929	0.015925
g__Catenisphaera	0.06072	0.056976	0.031887	0.121908	0.026006	0.035923	0.026005	0.010097	0.127967	0.00863	0.023782	0	0.00846	0.022585	0.008267	0.039271	0.034185	0.007962
g__DTU089	0.170312	0.024418	0	0.030477	0.21672	0.21853	0.020432	0.01851	0.016406	0.0397	0.010192	0.017058	0.023689	0	0	0.010245	0.048835	0
g__Coriobacteriaceae_UCG-002	0.050353	0.076511	0.040279	0.033863	0.010403	0.023949	0.05201	0.013462	0.041015	0.0397	0.037372	0.04094	0.106601	0.006453	0	0.022196	0.104182	0.030257
g__Frisingicoccus	0.01481	0.040697	0.046992	0.062647	0.02774	0.017961	0.085445	0.043752	0.137811	0.058686	0.04077	0.047764	0	0.067754	0	0.080249	0.004884	0
g__Burkholderia-Caballeronia-Paraburkholderia	0.068125	0.045581	0.041957	0.06434	0.019071	0.047897	0	0	0	0.098386	0.08154	0.071645	0.060915	0.095178	0.072747	0.09903	0.055347	0
g__Robinsoniella	0.054796	0.058604	0.050348	0.054181	0.034675	0.058374	0.042722	0.037021	0.047578	0.024165	0.028879	0.034117	0.032149	0.030651	0.036373	0.027319	0.019534	0.023887
g__Prevotellaceae_Ga6A1_group	0	0	0	0	0	0	0	0	0	0	0	0	0	0.104857	0.732425	0.005122	0	0.014332
g__Sphaerochaeta	0	0.003256	0.021818	0.020318	0	0	0.055725	0	0.091874	0	0.045866	0.093821	0	0	0.0248	0	0.013023	0.00637
g__Anaerostipes	0.071087	0.037442	0.053705	0.059261	0.098825	0.061368	0.035292	0.050483	0.009844	0.053508	0.033975	0.010235	0.042302	0.011292	0.018187	0.032441	0.013023	0.046182
g__Family_XIII_UCG-001	0.013329	0.019535	0.0386	0.015238	0.010403	0.023949	0.046437	0.045435	0.068906	0.05696	0.022084	0.030705	0.028765	0.033877	0.04464	0.025611	0.030929	0.028665
g__Subgroup_2_unclassified	0.065163	0.066744	0.067131	0.084658	0.060682	0.073342	0.031577	0.045435	0.02789	0	0	0	0	0	0	0	0	0
g__Eubacterium]_siraeum_group	0.035543	0.048837	0.021818	0.045715	0.065883	0.064362	0.02972	0.0488	0.02789	0.005178	0	0.018764	0.020305	0.012906	0.03968	0.071712	0.063486	0.027072
g__Ihubacter	0.031101	0.063488	0.062096	0.045715	0	0.026942	0.04458	0.070676	0.032812	0.062139	0.01359	0.044352	0.030457	0.07098	0.051253	0.0461	0	0.071662
g__Cupriavidus	0	0	0	0	0	0	0	0	0	0.138086	0.110418	0.06994	0.09814	0.120989	0.087626	0.09903	0.08302	0
g__Pseudomonas	0.007405	0.03093	0.057061	0.038943	0.045078	0.03742	0.046437	0.035338	0	0	0.035674	0	0.045686	0	0.047947	0.056345	0.040696	0.03185
g__Turicibacter	0.026658	0.011395	0.053705	0.016932	0	0.017961	0.018575	0.03029	0.037734	0.053508	0.039071	0.023882	0.027073	0.025811	0.01984	0.039271	0.019534	0.047775
g__Eubacterium]_nodatum_group	0.026658	0.003256	0.005035	0	0.050279	0.070349	0.035292	0.013462	0.050859	0.015535	0	0.005118	0.033842	0	0	0.020489	0.043952	0.017517
g__V9D2013_group	0.035543	0.024418	0.045313	0.025397	0.046812	0.020955	0.050152	0.020193	0.02625	0.029343	0.033975	0.027294	0.018613	0.00484	0.02976	0.015367	0.013023	0.054144
g__Mailhella	0.035543	0.004884	0.023496	0.003386	0	0.029936	0.020432	0.033655	0.042656	0.010356	0.035674	0.052881	0.074451	0.019358	0.03472	0.013659	0	0.240465
g__Anaerovorax	0.09034	0.026046	0.021818	0.013545	0.069351	0.034426	0.009287	0.033655	0.022969	0.013809	0.018686	0.006823	0.020305	0.020971	0.00992	0.040978	0.021162	0.054144
g__Prevotella_9	0.063682	0.053721	0.011748	0	0.050279	0.034426	0.076157	0.035338	0	0.006904	0.069649	0.04094	0	0	0.077707	0.040978	0.016278	0.01274
g__Agathobacter	0.02962	0.017907	0.021818	0	0	0.074839	0	0.151449	0	0.043152	0.025481	0.017058	0.027073	0	0	0.146838	0	0.023887
g__Rikenella	0.010367	0.026046	0.015104	0.027091	0.017338	0.025445	0	0.040386	0.029531	0.044878	0.035674	0.042646	0.033842	0.03549	0.02976	0.035856	0.027673	0.015925
g__Barnesiellaceae_unclassified	0.041467	0.003256	0.005035	0	0.036409	0.0464	0.01486	0.072359	0	0.08803	0.022084	0.02047	0.015229	0.062914	0.03968	0.063174	0.008139	0.02548
g__Absiella	0	0.004884	0	0	0	0	0.009287	0.010097	0.019687	0.079399	0.05436	0.049469	0.064299	0.082273	0.076053	0.093908	0.061858	0
g__Bradyrhizobium	0	0.029302	0.013426	0	0.038143	0	0.055725	0.037021	0.036093	0.025891	0.04077	0.035823	0.038918	0.03549	0.038027	0.047808	0	0.030257
g__Anaerotignum	0	0.032558	0	0.052488	0.065883	0.071846	0	0.026924	0.029531	0	0	0.018764	0.04061	0.008066	0.011573	0.05293	0	0.084402
g__Papillibacter	0.031101	0.017907	0.030209	0.006773	0.024273	0.020955	0.040865	0.016828	0.006562	0.015535	0.044167	0.039234	0.060915	0.032264	0.038027	0.035856	0.013023	0.071662
g__Ruminococcus]_gnavus_group	0.032581	0.042325	0.033565	0.022011	0.057214	0.03742	0.039007	0.065628	0.065624	0	0	0	0	0	0.041333	0.056345	0.04558	0
g__Lachnospiraceae_FCS020_group	0.026658	0.019535	0.016783	0.03217	0.043344	0.019458	0.024147	0.011779	0.024609	0.027617	0.022084	0.022176	0.021997	0.038717	0.031413	0.032441	0.040696	0.020702
g__CHKCI002	0.037024	0.011395	0	0.027091	0.015604	0.0464	0.039007	0.031973	0.018047	0.017261	0	0.034117	0.018613	0.012906	0.028107	0.015367	0.024418	0.033442
g__Paramuribaculum	0	0.009767	0.015104	0.067727	0.076286	0.019458	0	0.063945	0.008203	0.015535	0.015289	0.017058	0.013537	0	0	0	0.078136	0.138546
g__Acinetobacter	0.011848	0.009767	0.011748	0	0.1335	0.025445	0.139312	0.023559	0.006562	0	0.025481	0	0.013537	0.009679	0.115733	0.022196	0	0.009555
g__Alphaproteobacteria_unclassified	0.054796	0.047209	0.035244	0.047409	0	0.055381	0.003715	0.028607	0.034453	0.013809	0	0	0	0	0	0	0.04558	0.022295
g__Faecalicoccus	0.035543	0.040697	0.011748	0.054181	0	0.019458	0.005572	0.021876	0.004922	0.012083	0.044167	0.005118	0.010152	0.022585	0.03472	0.0461	0.024418	0.033442
g__Egicoccus	0.068125	0.047209	0	0	0	0	0	0	0	0.037974	0.057757	0.032411	0	0	0	0	0	0.063699
g__Methyloversatilis	0.028139	0.03093	0.036922	0.005079	0.015604	0.053884	0.00743	0.053848	0.014765	0.027617	0.022084	0.030705	0.021997	0	0.01488	0.034148	0.011395	0.01911
g__Candidatus_Soleaferrea	0.031101	0.016279	0.023496	0.013545	0.026006	0.020955	0.011145	0.021876	0.016406	0.013809	0.010192	0.025588	0.033842	0.022585	0.01488	0.027319	0.011395	0.027072
g__Merdibacter	0.019253	0.014651	0.021818	0.045715	0.026006	0.020955	0	0.008414	0.011484	0	0	0.003412	0.028765	0.016132	0.076053	0.017074	0.039068	0.058922
g__Harryflintia	0.005924	0.024418	0.021818	0.025397	0.008669	0	0.027862	0.003366	0.016406	0.005178	0.02718	0.059705	0.020305	0.016132	0.041333	0.022196	0.008139	0.058922
g__Lachnospiraceae_UCG-006	0.039986	0.03093	0	0.025397	0	0.026942	0	0.025241	0.022969	0.025891	0.030577	0	0.020305	0	0.018187	0	0.029301	0
g__Lachnospira	0	0.008139	0.005035	0.044022	0.008669	0.029936	0.024147	0.037021	0.036093	0.00863	0	0.017058	0	0.050009	0.021493	0.023904	0.029301	0.014332
g__Marvinbryantia	0.037024	0.014651	0	0.013545	0.017338	0.073342	0.00743	0.01851	0.011484	0.018987	0.018686	0.011941	0.010152	0	0	0	0.014651	0.011147
g__Slackia	0.008886	0.008139	0.030209	0.025397	0	0.011974	0	0	0.006562	0.00863	0	0	0.023689	0.054848	0.02976	0.054637	0.013023	0.046182
g__Tyzzerella	0.007405	0.017907	0.013426	0.027091	0.008669	0	0.018575	0.03029	0.031172	0	0.025481	0	0	0.025811	0.006613	0.039271	0.03744	0.01911
g__Oxalobacter	0.042948	0.008139	0.006713	0.011852	0.045078	0.031432	0.024147	0.025241	0.02625	0.020713	0.025481	0.032411	0.006768	0	0	0	0.004884	0.017517
g__Bilophila	0.010367	0.008139	0.011748	0	0.010403	0.010477	0.005572	0.008414	0.014765	0.005178	0.01359	0.015353	0.025381	0.024198	0.011573	0.022196	0.006511	0.068477
g__Eubacterium]_ventriosum_group	0.028139	0.004884	0.01007	0	0.032942	0.011974	0	0.01851	0.02789	0.018987	0.005096	0.006823	0.011845	0.008066	0.03472	0.013659	0	0.017517
g__Erysipelotrichaceae_UCG-003	0	0	0.031887	0	0	0	0	0	0.011484	0.006904	0.005096	0	0.030457	0.077433	0.038027	0.114397	0.017906	0.00637
g__Citrobacter	0.011848	0.013023	0.015104	0.011852	0.01387	0.011974	0.00743	0.03029	0.013125	0.015535	0.01359	0.017058	0.016921	0.014519	0.016533	0.013659	0.021162	0.022295
g__Gorbachella	0	0	0.013426	0	0	0.011974	0.03715	0	0	0	0	0.04094	0.025381	0.022585	0.042987	0	0	0.046182
g__Kineothrix	0.020734	0.037442	0.008391	0.023704	0.019071	0.005987	0	0	0.008203	0.034521	0.010192	0.025588	0.027073	0.027424	0.016533	0.020489	0.035813	0.014332
g__Allobaculum	0.008886	0.014651	0.008391	0.010159	0.003468	0.00449	0.011145	0	0.024609	0.018987	0	0.023882	0.011845	0.033877	0.01984	0.010245	0.009767	0.028665
g__Pantoea	0	0	0	0	0	0	0	0	0	0.093208	0	0	0	0	0	0	0	0.117844
g__Prevotellaceae_UCG-004	0	0	0.040279	0.008466	0	0	0.05201	0.008414	0.109921	0.060413	0.042469	0	0.006768	0.003226	0	0	0	0
g__Ileibacterium	0.028139	0.035814	0.041957	0.033863	0.015604	0.035923	0.00743	0.013462	0.011484	0	0	0.011941	0.00846	0	0	0.011952	0.006511	0
g__Prevotellaceae_NK3B31_group	0.011848	0.016279	0.016783	0.013545	0	0.010477	0.018575	0.015145	0.016406	0	0.023782	0.006823	0.015229	0.009679	0.008267	0.010245	0.009767	0.020702
g__Lactococcus	0.005924	0.003256	0.003357	0.008466	0	0	0	0	0	0	0.01359	0	0	0.019358	0.006613	0.008537	0	0
g__Lachnoclostridium	0	0	0.013426	0.016932	0	0	0.01486	0.035338	0.024609	0.005178	0	0	0.010152	0.009679	0	0.010245	0	0.035035
g__Halomonas	0.025177	0.03093	0	0	0	0	0	0	0	0.020713	0.037372	0.039234	0	0	0	0	0	0.041405
g__Holdemania	0.034062	0	0.013426	0.005079	0.024273	0.008981	0	0.015145	0.008203	0.013809	0.011891	0.023882	0.013537	0	0	0.008537	0	0.01911
g__Eisenbergiella	0.007405	0.021163	0.006713	0.027091	0.01387	0.014968	0	0	0.011484	0.005178	0.011891	0.018764	0.023689	0.027424	0.021493	0.027319	0	0
g__Eubacterium]_oxidoreducens_group	0.008886	0.008139	0.073844	0.008466	0	0	0.00743	0.003366	0.004922	0	0.003397	0.006823	0.023689	0.033877	0.003307	0.029026	0.014651	0.035035
g__Tatumella	0	0.022791	0.016783	0.027091	0	0	0	0	0.024609	0	0.008494	0	0	0.017745	0.018187	0.011952	0.039068	0.01274
g__Acetivibrio	0.019253	0.022791	0.003357	0.008466	0.02774	0.025445	0	0	0.003281	0.012083	0	0.017058	0.011845	0.045169	0.008267	0.056345	0	0.007962
g__Paraclostridium	0	0	0.114123	0	0	0	0	0	0	0	0	0	0.084604	0	0	0	0	0
g__Faecalibaculum	0.007405	0.004884	0.020139	0.015238	0.012136	0.032929	0.009287	0.03029	0.018047	0	0	0	0.013537	0.016132	0.00992	0.029026	0.017906	0.009555
g__JG30-KF-AS9_unclassified	0.047391	0.027674	0.045313	0.03725	0.043344	0.0464	0	0	0	0	0	0	0	0	0	0	0	0
g__Succinatimonas	0.007405	0.009767	0.013426	0	0.010403	0	0.024147	0.008414	0.011484	0.003452	0.01359	0.035823	0.006768	0.014519	0.051253	0	0.004884	0.00637
g__Lachnospiraceae_UCG-002	0	0.014651	0	0.008466	0	0	0.024147	0.025241	0.029531	0.017261	0.025481	0.006823	0.027073	0	0	0	0.024418	0.02548
g__Bacillus	0.007405	0	0	0	0	0.079329	0	0.085821	0	0.006904	0	0	0	0	0.021493	0.070004	0	0
g__Acidovorax	0.011848	0.016279	0.01007	0.020318	0.01387	0.011974	0	0.008414	0.016406	0.00863	0.011891	0.008529	0	0.011292	0.011573	0.017074	0.009767	0.00637
g__DTU014_unclassified	0.010367	0.013023	0.033565	0.005079	0	0	0.01486	0	0.006562	0	0.015289	0.015353	0.015229	0.020971	0.006613	0.020489	0.006511	0.014332
g__Pygmaiobacter	0	0	0	0	0	0	0	0	0	0	0	0	0.023689	0.079046	0.011573	0.107567	0	0.023887
g__Sporobacter	0.013329	0.013023	0.016783	0	0.029474	0.00449	0.005572	0.006731	0.009844	0.00863	0.011891	0.017058	0.005076	0.006453	0.023147	0.008537	0	0.01911
g__Ferrovibrionales_unclassified	0	0	0.006713	0	0	0	0.031577	0.028607	0.024609	0	0	0	0	0	0	0	0	0.014332
g__Aquabacterium	0	0.011395	0.01007	0	0	0.032929	0.011145	0.015145	0.008203	0.013809	0.003397	0.015353	0	0	0.011573	0.029026	0	0.009555
g__Phocea	0	0	0	0	0	0	0	0.005048	0.011484	0	0	0	0.047378	0.014519	0.00992	0.015367	0	0.090772
g__Victivallaceae_unclassified	0.004443	0.021163	0	0.022011	0	0.00449	0.003715	0.005048	0.004922	0.00863	0	0.011941	0.027073	0.019358	0.046293	0	0	0.033442
g__Gammaproteobacteria_unclassified	0.025177	0.037442	0.036922	0.035556	0	0.049394	0.003715	0	0	0	0	0	0	0	0	0	0	0
g__Hydrogenophaga	0.008886	0.014651	0	0	0	0.020955	0	0.025241	0.009844	0.013809	0.010192	0.015353	0	0	0	0.015367	0.008139	0.017517
g__UCG-007	0	0.014651	0.018461	0.013545	0	0	0.013002	0.01851	0.014765	0.013809	0.016987	0.008529	0	0	0.006613	0	0.009767	0.023887
g__Clostridiales_Family_IV._Incertae_Sedis_unclassified	0	0.004884	0.015104	0	0	0	0.013002	0	0	0	0.003397	0.010235	0.055839	0.006453	0.003307	0.011952	0	0.066884
g__Pseudobutyrivibrio	0.037024	0	0	0	0.032942	0.013471	0	0	0.003281	0.010356	0.015289	0	0	0.012906	0	0	0.008139	0.015925
g__Nitrosomonas	0.016291	0.003256	0	0.006773	0	0.016465	0.005572	0.006731	0.009844	0.013809	0.010192	0.005118	0.003384	0	0	0.008537	0.004884	0.011147
g__Chloroplast_unclassified	0	0	0.057061	0.003386	0	0.008981	0	0	0.004922	0	0	0	0.052454	0	0	0	0	0.004777
g__SP3-e08	0.004443	0	0	0	0	0	0.005572	0.006731	0	0	0	0.003412	0.027073	0.019358	0	0.011952	0	0.011147
g__Fusicatenibacter	0	0	0.015104	0	0	0.025445	0.024147	0.03029	0	0	0	0	0.016921	0	0	0.027319	0.016278	0
g__Nitriliruptor	0.022215	0.008139	0	0	0	0	0	0	0	0.018987	0.018686	0.011941	0	0	0	0	0	0.015925
g__Acidobacteriales_unclassified	0	0.017907	0.021818	0.025397	0.01387	0.03742	0	0.020193	0	0	0	0	0	0	0	0	0	0
g__Tuzzerella	0	0	0	0	0	0.008981	0	0.010097	0	0.006904	0.008494	0	0.025381	0	0	0.010245	0	0.074847
g__Actinobacteriota_unclassified	0.025177	0.008139	0	0.011852	0	0.028439	0.00743	0.016828	0.004922	0.00863	0.008494	0.005118	0	0.006453	0	0	0	0.009555
g__Dialister	0	0.009767	0	0	0.017338	0.007484	0.013002	0.008414	0.016406	0	0	0	0	0.012906	0.00992	0.011952	0.006511	0.009555
g__HSB_OF53-F07	0.010367	0.021163	0.035244	0.003386	0.008669	0.017961	0.003715	0.005048	0	0	0	0	0	0	0	0	0	0
g__Weissella	0.02962	0	0	0	0	0	0	0	0	0	0.035674	0	0	0	0	0.008537	0	0
g__Phreatobacter	0	0.003256	0.005035	0	0	0.022452	0	0.028607	0	0.013809	0	0.011941	0	0	0	0.010245	0	0.017517
g__Thermoanaerobacterales_unclassified	0.008886	0	0	0	0.024273	0.016465	0	0	0	0	0	0	0	0	0.006613	0	0.011395	0
g__Catenibacillus	0	0.047209	0	0.047409	0	0	0	0.005048	0.018047	0	0	0	0	0	0	0	0	0.020702
g__Veillonella	0.004443	0	0.005035	0	0.003468	0.011974	0.01486	0.008414	0.013125	0	0	0	0	0	0	0	0	0
g__Catenibacterium	0.025177	0	0	0.005079	0	0	0	0	0	0.005178	0.039071	0	0	0.00484	0	0	0	0
g__Corynebacterium	0.005924	0	0	0	0.024273	0	0.02972	0	0	0.013809	0	0.005118	0.00846	0	0.036373	0	0	0
g__Hydrogenoanaerobacterium	0.022215	0	0.011748	0.003386	0.006935	0.00449	0	0	0.003281	0	0	0.003412	0.003384	0.019358	0.00496	0.022196	0	0
g__Defluviitaleaceae_UCG-011	0.020734	0	0.005035	0.003386	0.034675	0	0	0.016828	0	0.020713	0	0	0.005076	0	0	0	0	0
g__Providencia	0	0.011395	0.006713	0	0.005201	0.014968	0	0.005048	0.024609	0.00863	0	0.006823	0	0	0	0.003415	0.008139	0
g__Dielma	0	0	0	0	0	0	0	0	0	0	0	0	0	0.016132	0.018187	0.030734	0	0
g__Acetatifactor	0.002962	0.006512	0.008391	0.005079	0	0	0.013002	0.011779	0.003281	0	0	0.005118	0	0.00484	0	0.003415	0.008139	0
g__Simkaniaceae_unclassified	0.011848	0.017907	0.018461	0.018625	0.022539	0.014968	0	0	0	0	0	0	0	0	0	0	0	0
g__Victivallis	0	0.017907	0	0.022011	0	0.002994	0	0	0	0	0	0.015353	0	0.022585	0.0248	0	0.011395	0
g__Bosea	0.004443	0.011395	0.003357	0	0	0.007484	0	0	0	0.010356	0.008494	0	0	0.00484	0.011573	0.015367	0.004884	0.007962
g__Lactonifactor	0.016291	0	0	0	0	0	0	0	0	0	0	0	0	0	0	0.00683	0	0
g__UBA1819	0	0	0.008391	0	0	0	0.011145	0.01851	0.008203	0	0.006795	0	0.010152	0	0	0	0	0
g__Gaiellales_unclassified	0	0	0.011748	0.005079	0.008669	0.002994	0	0.008414	0	0.005178	0.006795	0	0.010152	0.011292	0	0	0	0
g__Coprobacter	0	0	0.005035	0.005079	0	0	0.011145	0.006731	0.003281	0.003452	0.008494	0.003412	0	0.012906	0	0.015367	0.008139	0.00637
g__Fusobacterium	0	0.006512	0	0.020318	0	0.002994	0	0	0.016406	0	0	0	0.010152	0.016132	0	0	0	0
g__Acetanaerobacterium	0.005924	0	0.013426	0	0.005201	0	0	0	0	0	0	0	0	0.04033	0	0.042685	0	0
g__DEV114	0	0	0	0	0	0	0	0	0	0	0	0	0.037226	0	0	0	0	0.073254
g__Atopobiaceae_unclassified	0.017772	0	0	0	0	0.008981	0	0	0	0	0.010192	0.003412	0.011845	0.012906	0.006613	0.010245	0.006511	0.011147
g__Staphylococcaceae_unclassified	0	0	0	0.003386	0	0	0	0	0.008203	0	0.008494	0	0	0.009679	0.011573	0.010245	0.011395	0
g__Mollicutes_unclassified	0	0	0	0	0	0	0	0.035338	0	0.041426	0	0	0	0	0	0	0	0
g__Rhodospirillales_unclassified	0.007405	0.003256	0.041957	0	0.017338	0.019458	0	0	0	0.003452	0	0	0	0	0.00496	0	0	0
g__Nitriliruptoraceae_unclassified	0.004443	0	0	0	0	0	0	0	0	0	0	0.02047	0	0	0	0	0	0.015925
g__Sphingopyxis	0.007405	0.008139	0.008391	0	0	0.007484	0	0.006731	0.004922	0	0	0.015353	0.006768	0.006453	0	0.003415	0	0
g__Acidibacter	0.011848	0.017907	0.018461	0.013545	0	0.017961	0	0	0	0	0	0	0	0	0	0	0	0
g__Butyricimonas	0	0.003256	0	0.006773	0	0.007484	0	0.011779	0.011484	0.015535	0	0	0.006768	0	0	0	0.013023	0.01274
g__Sulfuritalea	0	0.004884	0	0.006773	0	0	0	0.020193	0	0	0	0	0	0	0	0	0	0
g__Anaeroplasma	0.002962	0	0	0	0.008669	0	0	0.005048	0.008203	0.00863	0	0	0	0.003226	0.006613	0.00683	0.008139	0.01911
g__Subgroup_7_unclassified	0.004443	0.003256	0	0.005079	0	0.002994	0	0.008414	0.003281	0.003452	0	0	0.00846	0.008066	0.008267	0.005122	0	0
g__Faecalitalea	0	0	0	0.003386	0	0	0.009287	0.015145	0.011484	0	0	0	0	0	0	0	0	0
g__Aeriscardovia	0.008886	0.006512	0	0	0.026006	0	0	0	0	0	0	0.005118	0.005076	0	0	0	0	0.003185
g__LWQ8_unclassified	0.010367	0.014651	0.008391	0.016932	0	0.014968	0	0	0	0	0	0	0	0	0	0	0	0
g__Oscillospirales_unclassified	0	0	0	0	0.005201	0.002994	0	0	0.006562	0.013809	0	0	0.005076	0	0	0.003415	0	0.020702
g__Eggerthella	0	0	0	0	0.005201	0	0.003715	0	0.011484	0	0	0	0	0.00484	0.00992	0.003415	0.02279	0
g__Anaerofustis	0	0	0	0	0.005201	0.014968	0	0	0	0	0	0	0	0.017745	0	0.022196	0	0.00637
g__Beduinibacterium	0	0	0.006713	0	0	0	0	0	0.004922	0	0	0	0	0.00484	0	0	0	0
g__Clostridium]_innocuum_group	0	0	0.003357	0.003386	0	0	0.013002	0.011779	0.013125	0	0	0	0	0	0	0	0	0
g__Opitutales_unclassified	0.007405	0	0	0	0	0	0	0	0	0.010356	0	0	0	0	0	0	0	0.023887
g__Anaeromyxobacter	0.008886	0.008139	0	0	0	0.008981	0	0.010097	0.003281	0	0	0	0	0	0	0	0	0
g__Gluconobacter	0	0	0.006713	0	0	0	0	0.010097	0.019687	0	0	0	0	0	0	0	0	0.011147
g__Sporosarcina	0	0.003256	0	0	0	0	0.005572	0	0	0.012083	0	0.008529	0.006768	0	0.003307	0.010245	0	0
g__Rothia	0	0	0	0	0	0	0	0	0	0.00863	0	0.008529	0.006768	0.006453	0	0	0	0.007962
g__Paeniclostridium	0.011848	0	0	0.008466	0	0	0	0	0	0	0	0	0	0.012906	0	0	0	0.00637
g__Coriobacteriaceae_unclassified	0.004443	0	0.008391	0.006773	0	0.00449	0	0	0.003281	0.012083	0	0	0	0	0	0	0	0
g__UCG-002	0	0.013023	0	0	0	0.002994	0	0	0	0	0	0.008529	0.003384	0.006453	0	0.008537	0	0.004777
g__vadinBE97_unclassified	0	0	0	0	0	0	0	0.005048	0.003281	0	0	0	0.015229	0	0.003307	0	0	0.02548
g__Enhydrobacter	0.002962	0	0.006713	0	0	0	0	0	0	0	0	0	0.020305	0	0.003307	0	0	0
g__Xanthobacter	0.010367	0	0	0	0	0	0	0	0	0	0.008494	0	0	0.008066	0.008267	0	0	0
g__Marinilabilia	0	0	0	0	0	0	0	0	0	0	0.020385	0	0	0	0	0	0	0
g__Coprococcus	0	0	0	0	0.006935	0.007484	0	0	0	0	0	0	0.005076	0	0	0.013659	0	0.004777
g__TM7a	0.007405	0.017907	0.005035	0.011852	0	0	0	0	0	0	0	0	0	0	0	0	0	0
g__Tannerellaceae_unclassified	0	0.011395	0	0	0	0.007484	0	0	0	0	0.006795	0	0	0	0	0.00683	0	0.014332
g__GAL15_unclassified	0	0.011395	0	0	0	0.010477	0	0	0	0	0	0	0	0	0	0	0	0
g__Tannerella	0	0	0.011748	0	0	0	0	0	0	0.022439	0	0	0	0	0	0	0	0.01274
g__Skermanella	0	0	0	0	0	0	0	0	0.021328	0	0	0	0	0	0	0	0.011395	0
g__Paludibacteraceae_unclassified	0	0.003256	0	0	0	0	0	0.003366	0	0	0	0	0	0	0	0	0	0
g__Peptostreptococcaceae_unclassified	0	0	0.020139	0	0	0	0	0	0	0	0	0	0.003384	0.020971	0	0	0	0
g__Adlercreutzia	0	0	0	0	0	0	0	0	0	0.022439	0	0	0	0	0.013227	0.008537	0	0
g__Lachnospiraceae_NC2004_group	0.002962	0.009767	0	0.005079	0	0	0.011145	0	0	0.006904	0	0	0	0	0	0	0	0
g__Veillonellaceae_unclassified	0	0	0	0	0	0	0	0	0	0	0	0	0.005076	0.006453	0	0	0	0.004777
g__Paenochrobactrum	0	0	0	0	0	0	0	0	0	0	0	0	0	0	0	0	0	0
g__KD4-96_unclassified	0.007405	0.008139	0.008391	0.010159	0	0.007484	0	0	0	0	0	0	0	0	0	0	0	0
g__Jeotgalicoccus	0.008886	0	0	0	0	0.005987	0	0	0	0	0	0	0	0	0	0	0	0
g__Mediterranea	0	0	0	0	0	0	0	0	0.008203	0	0	0.005118	0.013537	0	0	0	0.008139	0
g__Christensenella	0.004443	0	0	0	0	0.005987	0	0	0	0.006904	0	0	0	0	0	0	0	0.00637
g__Morganella	0	0	0.01007	0	0	0	0	0.005048	0	0.003452	0	0	0.005076	0	0	0.003415	0	0
g__Lachnospiraceae_UCG-004	0	0	0	0	0	0	0	0	0.003281	0.012083	0	0	0	0	0	0	0	0.014332
g__Microbacteriaceae_unclassified	0	0	0	0	0	0	0.020432	0	0	0	0	0	0	0	0.018187	0	0	0
g__Haemophilus	0	0.008139	0	0	0	0	0	0.005048	0	0.00863	0	0	0	0	0	0	0	0
g__Candidatus_Stoquefichus	0	0.003256	0	0	0	0	0	0.006731	0.004922	0	0	0	0	0	0	0	0	0
g__Coriobacteriales_Incertae_Sedis_unclassified	0	0.003256	0	0	0	0.00449	0	0	0	0	0	0.005118	0	0	0.006613	0.003415	0.004884	0.004777
g__Clostridiales_Family_XIV._Incertae_Sedis_unclassified	0	0	0.008391	0	0	0	0	0	0	0.003452	0.005096	0	0	0	0	0.011952	0	0
g__Holdemanella	0.010367	0	0	0	0	0	0.013002	0	0	0	0.006795	0	0	0	0	0	0	0
g__Sphingomonas	0.008886	0	0	0.006773	0.003468	0.008981	0	0	0	0	0	0	0	0	0	0	0	0
g__Porphyromonas	0	0	0	0	0	0	0	0	0	0	0	0	0	0.012906	0	0.015367	0.006511	0
g__Vibrio	0	0	0.008391	0	0	0.00449	0	0	0	0	0	0	0.005076	0	0	0	0	0
g__Clostridium_sensu_stricto_8	0	0.003256	0	0	0	0	0.005572	0	0	0	0	0	0	0	0.006613	0	0	0
g__Desulfuromonadaceae_unclassified	0.004443	0	0	0	0	0.002994	0	0	0.003281	0	0.005096	0.003412	0	0	0.00496	0	0.008139	0
g__Bacteroides]_pectinophilus_group	0.002962	0	0	0.003386	0	0.007484	0	0	0	0	0	0.005118	0	0.00484	0.003307	0	0	0
g__Paenalcaligenes	0	0	0	0	0	0	0	0	0	0	0	0.008529	0.003384	0	0.011573	0	0.008139	0
g__Defluviitaleaceae_unclassified	0	0	0	0	0	0	0.003715	0	0.003281	0	0	0	0	0.003226	0.003307	0.003415	0	0.011147
g__TX1A-55	0	0	0	0	0	0	0	0	0	0.013809	0	0	0	0	0	0	0	0
g__Latilactobacillus	0	0	0	0.010159	0	0.00449	0	0	0	0	0	0	0	0	0	0	0	0
g__Ruminococcus]_gauvreauii_group	0	0	0	0	0	0.010477	0	0.013462	0	0	0	0	0	0	0	0	0	0
g__Paracaedibacteraceae_unclassified	0.008886	0	0	0	0	0	0	0	0	0	0.005096	0	0	0	0	0	0	0
g__Anaeromassilibacillus	0	0	0	0	0.01387	0	0	0	0	0.005178	0	0.003412	0	0	0	0	0	0
g__A2	0	0	0	0.010159	0	0	0	0	0	0	0.010192	0	0	0	0	0	0	0
g__MM1	0.005924	0	0	0	0	0.013471	0	0	0	0	0	0	0	0	0	0	0	0
g__ASF356	0	0	0	0	0	0	0	0	0	0.010356	0.006795	0	0.005076	0.00484	0	0	0	0
g__Candidatus_Arthromitus	0	0	0	0.005079	0	0	0	0	0	0	0	0	0	0	0	0	0	0
g__Syntrophomonas	0	0	0	0	0	0	0	0	0	0.005178	0.003397	0	0	0.00484	0	0	0	0.00637
g__Indibacter	0	0.004884	0	0	0	0	0	0	0	0	0	0.010235	0	0	0	0	0	0
g__CAG-352	0.002962	0.004884	0.011748	0	0	0	0	0	0.006562	0	0	0	0	0	0	0	0	0
g__Pseudochrobactrum	0	0	0	0	0	0	0	0	0	0	0	0	0	0	0	0	0	0
g__Treponema	0	0	0	0	0	0	0	0	0	0	0	0	0	0	0.006613	0	0.003256	0
g__Enterobacteriaceae_unclassified	0	0	0	0	0	0	0	0	0	0	0	0	0	0	0	0	0	0
g__Rheinheimera	0	0.006512	0	0	0	0	0	0	0	0	0	0.006823	0	0	0	0	0	0
g__Dongia	0	0	0	0	0	0	0	0	0	0	0	0.003412	0	0.006453	0	0	0	0.004777
g__OPB41_unclassified	0	0	0	0.005079	0	0	0	0	0.006562	0.003452	0.005096	0	0	0	0	0	0	0
g__Phenylobacterium	0	0	0	0	0	0	0	0	0.004922	0	0	0	0	0	0	0	0	0.00637
g__Acetobacter	0	0	0	0	0	0	0.01486	0	0	0	0	0	0	0	0.008267	0	0	0
g__Lachnospiraceae_NK4B4_group	0	0	0	0	0	0	0	0	0	0	0	0	0	0	0	0	0	0
g__Hungatella	0	0	0	0	0	0	0	0.010097	0.004922	0	0	0	0	0	0	0	0	0
g__Chelativorans	0	0.011395	0	0	0	0	0	0	0	0	0	0	0	0	0	0	0	0
g__Nesterenkonia	0.004443	0	0	0	0	0	0	0	0	0	0	0.003412	0	0	0	0	0	0.004777
g__Rodentibacter	0	0	0.01007	0	0	0	0	0	0	0	0	0	0.011845	0	0	0	0	0
g__Burkholderiales_unclassified	0	0	0	0	0	0.011974	0	0	0	0	0	0	0	0	0	0	0	0
g__Clostridia_unclassified	0	0.013023	0	0	0	0	0	0	0	0.003452	0	0	0	0	0	0.005122	0	0
g__Cloacibacterium	0	0	0	0	0	0	0	0	0	0	0	0	0	0	0.021493	0	0	0
g__Vagococcus	0	0	0	0	0	0	0	0	0	0	0	0	0	0	0	0	0	0
g__Nitrospira	0	0	0	0	0	0	0.003715	0	0.004922	0	0	0	0	0	0	0	0	0
g__Methylovirgula	0.008886	0.006512	0	0	0	0	0	0	0	0	0	0	0	0	0	0	0	0
g__Faecalicatena	0	0	0.020139	0	0	0	0	0	0	0	0	0	0	0	0	0	0	0
g__F1-37X2	0	0	0	0	0	0	0	0	0	0	0	0	0	0	0	0	0	0
g__WPS-2_unclassified	0.002962	0	0	0	0	0.007484	0	0	0	0	0	0	0	0	0	0	0	0
g__Marseilla	0	0	0	0	0	0	0	0	0	0	0	0	0	0.003226	0	0	0	0
g__Mediterraneibacter	0	0	0	0	0	0	0	0	0	0.005178	0	0.011941	0	0	0	0	0	0
g__Leucobacter	0	0	0	0	0	0	0	0	0	0	0	0	0	0	0	0	0	0
g__Paracoccus	0	0	0	0	0	0	0	0	0	0	0	0	0	0	0	0	0	0
g__Terrisporobacter	0	0	0	0	0	0	0	0	0	0	0	0	0	0	0	0	0	0.015925
g__UCG-011_unclassified	0	0	0	0	0	0.00449	0	0	0	0	0	0	0	0.003226	0	0	0	0
g__Nevskia	0	0	0	0	0	0.011974	0	0	0.003281	0	0	0	0	0	0	0	0	0
g__Acidobacteriota_unclassified	0	0	0	0.005079	0	0	0	0.010097	0	0	0	0	0	0	0	0	0	0
g__Ehrlichia	0.002962	0	0	0	0	0	0	0	0	0	0	0.006823	0	0	0	0	0	0
g__Streptacidiphilus	0	0.006512	0	0	0	0	0	0	0	0	0	0	0	0	0	0	0	0
g__Geobacter	0	0.003256	0	0.003386	0	0.002994	0	0	0	0	0	0	0	0	0	0	0	0
g__Fusobacteriotaceae_unclassified	0	0	0	0	0	0	0	0	0	0	0	0	0	0	0	0	0	0.004777
g__Longimicrobiaceae_unclassified	0	0	0	0	0	0	0	0	0	0	0	0	0	0	0	0	0	0.009555
g__FCPS473	0	0	0	0	0	0	0	0	0	0	0	0	0	0	0	0	0	0
g__Aerococcus	0	0	0	0	0	0	0.003715	0	0	0	0	0	0	0	0	0	0	0
g__Proteus	0	0	0	0	0	0	0	0	0	0.00863	0	0	0	0	0	0	0	0
g__Lachnospiraceae_UCG-001	0	0	0	0	0.003468	0	0	0	0.009844	0	0	0	0	0	0	0	0	0
g__Insolitispirillum	0	0	0	0	0	0	0	0	0.003281	0	0	0	0	0	0	0	0	0
g__Angelakisella	0	0	0	0	0	0	0	0	0	0	0	0	0	0	0	0	0	0.004777
g__Carnobacterium	0	0	0	0	0	0	0	0	0	0	0	0	0	0	0	0	0	0
g__Chitinophagales_unclassified	0	0	0	0	0	0	0	0	0	0	0	0.005118	0.003384	0	0	0	0	0
g__Eikenella	0	0	0	0.006773	0	0	0	0	0	0	0	0	0	0.00484	0	0	0	0
g__Puniceicoccaceae_unclassified	0	0	0	0	0	0	0	0	0	0	0	0	0.005076	0.003226	0	0	0	0
g__Paucilactobacillus	0	0	0	0	0	0	0	0	0	0	0	0	0	0	0	0	0	0
g__Proteobacteria_unclassified	0	0.004884	0	0	0	0	0	0	0	0	0	0	0	0	0	0	0	0
g__Aerosphaera	0	0	0	0	0	0	0	0	0	0	0	0	0	0	0	0	0	0.00637
g__Rhodoplanes	0	0	0	0	0	0	0.011145	0	0	0	0	0	0	0	0	0	0	0
g__Reyranella	0	0	0.005035	0	0	0.005987	0	0	0	0	0	0	0	0	0	0	0	0
g__Euzebyaceae_unclassified	0.002962	0	0	0	0	0	0	0	0	0	0	0	0	0	0	0	0	0
g__Thermodesulfovibrionia_unclassified	0	0.004884	0	0	0	0.005987	0	0	0	0	0	0	0	0	0	0	0	0
g__Rokubacteriales_unclassified	0	0	0	0.005079	0	0	0	0	0	0	0	0	0	0	0	0	0	0
g__Massiliomicrobiota	0	0	0	0.003386	0	0	0	0	0	0	0	0	0	0	0	0	0	0
g__Bacteroidaceae_unclassified	0	0	0	0	0	0	0	0	0	0	0	0	0	0.00484	0	0	0	0
g__Blastomonas	0	0	0	0.003386	0	0	0	0	0	0	0	0	0	0	0	0	0.006511	0
g__Pelagibacterium	0	0	0	0	0	0	0	0	0	0	0	0.005118	0	0	0	0	0	0
g__Bombiscardovia	0	0.003256	0	0	0	0	0	0	0	0	0	0	0	0	0	0	0	0
g__Candidatus_Adlerbacteria_unclassified	0	0	0	0	0	0	0	0	0	0	0	0	0	0	0	0	0	0
g__Nitrolancea	0	0.009767	0	0	0	0	0	0	0	0	0	0	0	0	0	0	0	0
g__Chloroflexi_unclassified	0	0	0	0	0	0.002994	0	0	0	0	0	0	0	0	0	0	0	0
g__Pandoraea	0	0	0	0	0	0	0	0	0	0	0	0	0.00846	0	0	0	0	0
g__Synergistota_unclassified	0	0	0	0	0	0	0	0	0	0	0	0	0.00846	0	0	0	0	0
g__Mesorhizobium	0	0	0	0	0	0	0	0.008414	0	0	0	0	0	0	0	0	0	0
g__Anaerovibrio	0	0	0	0	0	0	0	0	0.004922	0	0	0	0	0	0	0	0	0
g__Anaerorhabdus	0	0	0	0	0	0	0	0	0	0	0	0	0	0	0	0.005122	0	0.003185
g__Tissierellia_unclassified	0	0.003256	0	0	0	0	0	0.005048	0	0	0	0	0	0	0	0	0	0
g__Neisseria	0	0	0	0	0	0	0	0.005048	0	0	0	0	0	0	0	0	0	0
g__Gemmatimonadaceae_unclassified	0	0	0	0	0	0	0	0	0	0	0	0	0	0	0	0	0	0
g__MND1	0.002962	0	0	0	0	0	0	0	0	0	0	0	0	0	0	0	0	0
g__Leptonema	0	0	0	0	0	0	0	0	0.004922	0	0	0	0	0	0	0	0	0
g__Candidatus_Solibacter	0	0	0	0	0	0	0	0	0	0	0	0	0	0	0	0	0	0
g__Bittarella	0.004443	0	0	0	0.003468	0	0	0	0	0	0	0	0	0	0	0	0	0
g__Rhodococcus	0.004443	0	0	0	0	0	0	0	0	0	0	0	0	0	0	0	0	0.003185
g__Weeksellaceae_unclassified	0	0	0	0	0.006935	0	0	0	0	0	0	0	0	0	0	0	0	0
g__Desulfobacca	0	0	0	0.006773	0	0	0	0	0	0	0	0	0	0	0	0	0	0
g__Bdellovibrio	0	0	0.003357	0	0	0	0	0	0	0	0	0	0	0	0	0	0	0
g__Actinomyces	0	0	0	0	0	0	0	0	0.003281	0	0	0	0	0	0	0	0	0
g__Elizabethkingia	0	0	0.006713	0	0	0	0	0	0	0	0	0	0	0	0	0	0	0
g__Verrucomicrobiota_unclassified	0	0	0	0	0.003468	0	0	0	0	0	0	0	0	0	0	0	0	0
g__JG30-KF-CM66_unclassified	0	0	0	0	0	0	0	0	0.003281	0	0	0	0	0	0	0	0	0
g__Haliangium	0	0	0	0	0	0	0	0.003366	0	0	0	0	0	0	0	0	0	0
g__RCP2-54_unclassified	0	0	0	0	0	0	0	0	0	0	0	0	0	0	0	0	0	0
g__Elsterales_unclassified	0	0.006512	0	0	0	0	0	0	0	0	0	0	0	0	0	0	0	0
g__env.OPS_17_unclassified	0	0	0	0	0	0	0	0	0	0	0	0	0	0	0	0	0.006511	0
g__Candidatus_Kaiserbacteria_unclassified	0.002962	0	0	0	0.003468	0	0	0	0	0	0	0	0	0	0	0	0	0
g__Pajaroellobacter	0	0	0	0	0	0	0	0	0	0	0	0	0	0	0	0	0	0
g__Acidimicrobiia_unclassified	0	0	0	0	0	0	0	0	0	0	0	0	0	0	0	0	0	0.00637
g__Duganella	0	0	0	0	0	0.005987	0	0	0	0	0	0	0	0	0	0	0	0
g__Acidobacteriaceae_(Subgroup_1)_unclassified	0.005924	0	0	0	0	0	0	0	0	0	0	0	0	0	0	0	0	0
g__GOUTA6	0	0	0	0	0	0	0	0	0	0	0	0	0	0	0	0	0	0
g__Lacticaseibacillus	0	0	0	0	0	0	0	0	0	0	0	0	0	0	0	0	0	0
g__Raoultella	0	0	0	0	0	0	0	0	0	0	0	0	0	0	0	0	0	0
g__Azomonas	0	0	0	0	0	0	0	0	0	0	0.005096	0	0	0	0	0	0	0
g__Caldimonas	0	0	0	0.005079	0	0	0	0	0	0	0	0	0	0	0	0	0	0
g__Marmoricola	0	0	0	0.005079	0	0	0	0	0	0	0	0	0	0	0	0	0	0
g__Clostridioides	0	0	0	0	0	0	0	0.005048	0	0	0	0	0	0	0	0	0	0
g__Betaproteobacteria_unclassified	0	0	0	0	0	0	0	0	0	0	0	0	0	0	0	0	0	0
g__Herminiimonas	0	0.004884	0	0	0	0	0	0	0	0	0	0	0	0	0	0	0	0
g__Verruc-01	0	0.004884	0	0	0	0	0	0	0	0	0	0	0	0	0	0	0	0
g__Novispirillum	0	0	0	0	0	0	0	0	0	0	0	0	0	0.00484	0	0	0	0
g__Ramlibacter	0	0	0	0	0	0	0	0	0	0	0	0	0	0.00484	0	0	0	0
g__Loigolactobacillus	0	0	0	0	0	0	0	0	0	0	0	0	0	0	0	0	0	0
g__Methylobacterium-Methylorubrum	0	0	0	0	0	0	0	0	0	0	0	0	0	0	0	0	0	0
g__Microbacterium	0	0	0	0	0	0	0	0	0	0	0	0	0	0	0	0	0	0
g__Facklamia	0	0	0	0	0	0	0	0	0	0	0	0	0	0	0	0	0	0.004777
g__Vicinamibacterales_unclassified	0	0	0	0	0	0	0	0	0	0	0	0	0	0	0	0	0	0.004777
g__Desemzia	0	0	0	0	0	0.00449	0	0	0	0	0	0	0	0	0	0	0	0
g__Lachnospiraceae_ND3007_group	0	0	0	0	0	0.00449	0	0	0	0	0	0	0	0	0	0	0	0
g__Obscuribacteraceae_unclassified	0	0	0	0	0	0.00449	0	0	0	0	0	0	0	0	0	0	0	0
g__P2-11E_unclassified	0	0	0	0	0	0.00449	0	0	0	0	0	0	0	0	0	0	0	0
g__SM1A02	0	0	0	0	0	0	0	0	0	0.003452	0	0	0	0	0	0	0	0
g__Nocardia	0	0	0	0	0	0	0	0	0	0	0	0	0	0	0	0	0	0
g__Rhodanobacter	0	0	0	0	0	0	0	0	0	0	0	0	0	0	0	0	0	0
g__Rhodocyclaceae_unclassified	0	0	0	0	0	0	0	0	0	0	0	0	0	0	0	0	0	0
g__Sinomonas	0	0	0	0	0	0	0	0	0	0	0	0	0	0	0	0	0	0
g__CCD24_unclassified	0	0	0	0	0	0	0	0	0	0	0	0	0	0	0	0.003415	0	0
g__Coxiella	0	0	0	0	0	0	0	0	0	0	0	0	0	0	0	0.003415	0	0
g__Stenotrophomonas	0	0	0	0	0	0	0	0	0	0	0	0.003412	0	0	0	0	0	0
g__Caproiciproducens	0	0	0	0	0	0	0	0	0	0	0.003397	0	0	0	0	0	0	0
g__Ketobacter	0	0	0	0.003386	0	0	0	0	0	0	0	0	0	0	0	0	0	0
g__Solobacterium	0	0	0	0.003386	0	0	0	0	0	0	0	0	0	0	0	0	0	0
g__Thermus	0	0	0	0.003386	0	0	0	0	0	0	0	0	0	0	0	0	0	0
g__UBA6140	0	0	0	0.003386	0	0	0	0	0	0	0	0	0	0	0	0	0	0
g__Oxobacter	0	0	0	0	0	0	0	0	0	0	0	0	0.003384	0	0	0	0	0
g__UCG-003	0	0	0	0	0	0	0	0.003366	0	0	0	0	0	0	0	0	0	0
g__Rubritepida	0	0	0	0	0	0	0	0	0	0	0	0	0	0	0	0	0	0
g__Ornithinibacillus	0	0	0	0	0	0	0	0	0	0	0	0	0	0	0.003307	0	0	0
g__S0134_terrestrial_group_unclassified	0	0	0	0	0	0	0	0	0	0	0	0	0	0	0.003307	0	0	0
g__Allorhizobium-Neorhizobium-Pararhizobium-Rhizobium	0	0	0	0	0	0	0	0	0.003281	0	0	0	0	0	0	0	0	0
g__BD7-11_unclassified	0	0	0	0	0	0	0	0	0.003281	0	0	0	0	0	0	0	0	0
g__Roseomonas	0	0	0	0	0	0	0	0	0.003281	0	0	0	0	0	0	0	0	0
g__Subgroup_13_unclassified	0	0	0	0	0	0	0	0	0.003281	0	0	0	0	0	0	0	0	0
g__Desulfosporosinus	0	0.003256	0	0	0	0	0	0	0	0	0	0	0	0	0	0	0	0
g__Marinimicrobium	0	0.003256	0	0	0	0	0	0	0	0	0	0	0	0	0	0	0	0
g__PLTA13_unclassified	0	0.003256	0	0	0	0	0	0	0	0	0	0	0	0	0	0	0	0
g__WWH38_unclassified	0	0.003256	0	0	0	0	0	0	0	0	0	0	0	0	0	0	0	0
g__Bacillaceae_unclassified	0	0	0	0	0	0	0	0	0	0	0	0	0	0.003226	0	0	0	0
g__Actinotalea	0	0	0	0	0	0	0	0	0	0	0	0	0	0	0	0	0	0
g__Clostridium]_methylpentosum_group_unclassified	0	0	0	0	0	0	0	0	0	0	0	0	0	0	0	0	0	0
g__Constrictibacter	0	0	0	0	0	0	0	0	0	0	0	0	0	0	0	0	0	0
g__Dechloromonas	0	0	0	0	0	0	0	0	0	0	0	0	0	0	0	0	0	0
g__Gordonibacter	0	0	0	0	0	0	0	0	0	0	0	0	0	0	0	0	0	0
g__Sandaracinus	0	0	0	0	0	0	0	0	0	0	0	0	0	0	0	0	0	0
g__Gardnerella	0	0	0	0	0	0	0	0	0	0	0	0	0	0	0	0	0	0.003185
g__Salinarimonas	0	0	0	0	0	0	0	0	0	0	0	0	0	0	0	0	0	0.003185
g__Garciella	0	0	0	0	0	0	0	0	0	0	0	0	0	0	0	0	0	0
g__Lutispora	0	0	0	0	0	0	0	0	0	0	0	0	0	0	0	0	0	0
g__UCG-008	0	0	0	0	0	0	0	0	0	0	0	0	0	0	0	0	0	0
g__Catenulispora	0	0	0	0	0	0.002994	0	0	0	0	0	0	0	0	0	0	0	0
g__Kineococcus	0	0	0	0	0	0.002994	0	0	0	0	0	0	0	0	0	0	0	0
g__1921-2	0.002962	0	0	0	0	0	0	0	0	0	0	0	0	0	0	0	0	0
g__Achromobacter	0.002962	0	0	0	0	0	0	0	0	0	0	0	0	0	0	0	0	0
g__Aquicella	0.002962	0	0	0	0	0	0	0	0	0	0	0	0	0	0	0	0	0
g__Cetobacterium	0.002962	0	0	0	0	0	0	0	0	0	0	0	0	0	0	0	0	0
g__Rhizobium	0.002962	0	0	0	0	0	0	0	0	0	0	0	0	0	0	0	0	0
g__Schlegelella	0.002962	0	0	0	0	0	0	0	0	0	0	0	0	0	0	0	0	0
g__TK10_unclassified	0.002962	0	0	0	0	0	0	0	0	0	0	0	0	0	0	0	0	0
