# Supplementary material for: Effect of High Dietary Iron on Fat Deposition and Gut Microbiota in Chickens
Source: Animals (Basel). 2024 Aug 3;14(15):2254. doi: 10.3390/ani14152254 (PMC11310990; doi:10.3390/ani14152254)
Supplement: Supplementary file 1 [file animals-14-02254-s001.zip › Supplementary Table S3. The results of the expression data of the functional genes predicted by PICRUST2..xlsx]

## Sheet: Sheet1
function	description	HFDFe500_1	HFDFe500_2	HFDFe500_3	HFDFe500_4	HFDFe500_5	HFDFe500_6	Control_1	Control_2	Control_3	Control_4	Control_5	Control_6	HFD_1	HFD_2	HFD_3	HFD_4	HFD_5	HFD_6
K00001	E1.1.1.1, adh; alcohol dehydrogenase [EC:1.1.1.1]	0.000322976	0.000627616	0.000398706	0.000408678	0.000407591	0.000426919	0.000422374	0.000348988	0.000234923	0.000510562	0.000357623	0.00040178	0.000536538	0.00048443	0.0004625	0.000433844	0.000474716	0.000478201
K00002	AKR1A1, adh; alcohol dehydrogenase (NADP+) [EC:1.1.1.2]	2.83655e-07	3.2495e-07	2.3287e-07	3.34713e-07	4.00578e-07	2.02405e-07	9.16143e-08	1.22172e-07	1.62992e-07	0	1.84321e-07	1.75659e-07	2.42809e-07	0	0	4.48755e-07	3.58281e-07	1.93562e-07
K00003	E1.1.1.3; homoserine dehydrogenase [EC:1.1.1.3]	0.000676844	0.000557624	0.000584657	0.000590686	0.000577969	0.000651571	0.000566463	0.00051363	0.000644016	0.000499934	0.000567559	0.000541253	0.000427334	0.000471353	0.000573877	0.000450543	0.000588843	0.000446475
K00004	BDH, butB; (R,R)-butanediol dehydrogenase / meso-butanediol dehydrogenase / diacetyl reductase [EC:1.1.1.4 1.1.1.- 1.1.1.303]	6.89553e-06	1.25312e-05	4.77508e-06	1.39118e-05	5.93256e-06	1.16507e-05	1.23171e-05	4.23784e-06	1.93309e-05	1.12184e-05	1.55367e-05	9.789e-06	7.84547e-06	6.86963e-06	8.78381e-06	4.88215e-06	7.69214e-06	6.99462e-06
K00005	gldA; glycerol dehydrogenase [EC:1.1.1.6]	0.000239104	0.00024811	0.00019632	0.000201389	0.000206808	0.000279425	0.00020901	0.000154001	0.000185574	0.000178009	0.000184086	0.000174446	0.000196746	0.000184409	0.000174514	0.000169355	0.000204183	0.00020078
K00007	dalD; D-arabinitol 4-dehydrogenase [EC:1.1.1.11]	2.5529e-06	2.00897e-06	2.37652e-06	2.42794e-06	2.48759e-06	2.17814e-06	5.95493e-07	1.20645e-06	1.35283e-06	1.11461e-06	1.45921e-06	1.22961e-06	1.23023e-06	1.01368e-06	1.2333e-06	9.12985e-07	9.81379e-07	1.15257e-06
K00008	SORD, gutB; L-iditol 2-dehydrogenase [EC:1.1.1.14]	0.000411805	0.000393539	0.000392375	0.000343532	0.0004063	0.000408818	0.000326184	0.000337901	0.000376736	0.000319736	0.000335108	0.000352363	0.000261597	0.000268026	0.000322233	0.000242744	0.000317337	0.000263031
K00009	mtlD; mannitol-1-phosphate 5-dehydrogenase [EC:1.1.1.17]	4.89069e-05	5.34002e-05	6.27741e-05	3.87497e-05	6.27313e-05	6.50124e-05	3.51226e-05	3.99426e-05	3.44728e-05	4.5912e-05	3.57275e-05	3.76337e-05	4.29852e-05	4.49535e-05	4.65277e-05	4.38465e-05	4.11089e-05	4.45602e-05
K00010	iolG; myo-inositol 2-dehydrogenase / D-chiro-inositol 1-dehydrogenase [EC:1.1.1.18 1.1.1.369]	3.05537e-05	2.97772e-05	1.95707e-05	2.58057e-05	2.04204e-05	2.94398e-05	2.10995e-05	1.07656e-05	2.40218e-05	1.61675e-05	2.12184e-05	1.49784e-05	1.2053e-05	1.25891e-05	1.62978e-05	1.43795e-05	1.9686e-05	1.4089e-05
K00011	AKR1B; aldehyde reductase [EC:1.1.1.21]	4.32237e-07	1.23791e-07	2.3287e-07	2.55019e-07	2.07707e-07	2.69873e-08	0	0	0	0	0	0	0	0	0	0	3.11549e-07	0
K00012	UGDH, ugd; UDPglucose 6-dehydrogenase [EC:1.1.1.22]	0.00073183	0.000856383	0.000809218	0.000818864	0.000819621	0.000739412	0.000810818	0.000845736	0.000733752	0.000902508	0.000832163	0.000856722	0.000930065	0.000908952	0.000836583	0.000883616	0.00081579	0.000893477
K00013	hisD; histidinol dehydrogenase [EC:1.1.1.23]	0.000738308	0.000775772	0.000725058	0.000734367	0.000729365	0.000747544	0.000743366	0.000717973	0.000729733	0.000729376	0.000735638	0.000741751	0.000735925	0.000716573	0.000746737	0.000671657	0.000738101	0.000701265
K00014	aroE; shikimate dehydrogenase [EC:1.1.1.25]	0.000934009	0.000919982	0.000964111	0.000953597	0.000924423	0.000927763	0.000918582	0.000969963	0.000954114	0.000926319	0.000927641	0.00095309	0.000905192	0.00092144	0.000925722	0.000923895	0.000928543	0.000911633
K00015	gyaR, GOR1; glyoxylate reductase [EC:1.1.1.26]	1.60783e-05	2.49129e-06	1.72339e-06	3.98467e-06	7.36619e-06	1.00414e-05	5.61901e-06	3.64225e-06	7.09015e-06	2.70093e-06	2.26561e-06	3.14589e-06	6.62058e-06	4.96746e-06	5.62858e-06	5.9344e-06	9.5334e-06	4.10298e-06
K00016	LDH, ldh; L-lactate dehydrogenase [EC:1.1.1.27]	0.00066665	0.000561635	0.000548783	0.000482532	0.000546408	0.000661553	0.000439012	0.000445307	0.000529701	0.000455789	0.000478423	0.000448234	0.000425074	0.000417938	0.00051434	0.00040672	0.000488269	0.000426258
K00018	hprA; glycerate dehydrogenase [EC:1.1.1.29]	0.000534063	0.00065593	0.000580782	0.000553721	0.000587828	0.000560323	0.000503001	0.000583683	0.00054383	0.000555304	0.000551517	0.000563564	0.00057876	0.000514498	0.000553869	0.000520247	0.00055521	0.000549584
K00019	E1.1.1.30, bdh; 3-hydroxybutyrate dehydrogenase [EC:1.1.1.30]	1.46399e-05	8.21907e-06	6.33531e-06	9.15535e-06	1.33792e-05	1.10862e-05	7.97182e-06	7.96545e-06	1.48145e-05	8.85221e-06	7.77987e-06	9.16637e-06	1.30333e-05	1.12449e-05	1.30367e-05	8.31497e-06	1.33818e-05	8.77926e-06
K00020	mmsB, HIBADH; 3-hydroxyisobutyrate dehydrogenase [EC:1.1.1.31]	0.000388221	0.000258588	0.000303601	0.000246356	0.00033194	0.000326233	0.000254913	0.000245313	0.000262909	0.000227172	0.000227112	0.000256717	0.000220835	0.000270733	0.000315091	0.000203833	0.000313421	0.000211856
K00021	HMGCR; hydroxymethylglutaryl-CoA reductase (NADPH) [EC:1.1.1.34]	1.21567e-07	0	0	2.66176e-08	5.93449e-08	0	0	0	0	0	0	1.5969e-08	0	0	0	3.09486e-08	0	0
K00023	phbB; acetoacetyl-CoA reductase [EC:1.1.1.36]	1.24044e-05	4.57236e-06	3.86021e-06	6.50012e-06	1.05585e-05	8.59558e-06	6.98315e-06	7.00198e-06	1.3838e-05	6.85504e-06	6.32067e-06	7.29783e-06	1.21187e-05	1.02822e-05	1.21133e-05	6.83717e-06	1.20622e-05	5.1586e-06
K00024	mdh; malate dehydrogenase [EC:1.1.1.37]	0.000332871	0.00037948	0.000422329	0.000398579	0.000386246	0.000331513	0.000437207	0.000512278	0.000367382	0.000487219	0.000433741	0.000466804	0.000505387	0.000512004	0.000404224	0.000555266	0.000397287	0.000512705
K00025	MDH1; malate dehydrogenase [EC:1.1.1.37]	0	0	0	0	0	0	0	0	0	0	0	0	0	0	0	0	4.67323e-08	0
K00027	ME2, sfcA, maeA; malate dehydrogenase (oxaloacetate-decarboxylating) [EC:1.1.1.38]	0.00056141	0.000485913	0.000473898	0.000489957	0.000494342	0.000551509	0.000466851	0.000402434	0.000542276	0.000419351	0.000475805	0.000444866	0.000405545	0.000401666	0.000497188	0.000361829	0.000492941	0.000399924
K00029	E1.1.1.40, maeB; malate dehydrogenase (oxaloacetate-decarboxylating)(NADP+) [EC:1.1.1.40]	0.000260673	0.000343989	0.00032802	0.000334321	0.000317504	0.000271748	0.000374213	0.000439265	0.000328407	0.000418346	0.000382992	0.000401728	0.000459469	0.000412455	0.000367611	0.000460632	0.000349803	0.000438937
K00030	IDH3; isocitrate dehydrogenase (NAD+) [EC:1.1.1.41]	7.95732e-05	5.42435e-05	4.98887e-05	3.87443e-05	4.65684e-05	6.96322e-05	2.06857e-05	2.61689e-05	2.93943e-05	4.29372e-05	2.89307e-05	2.16073e-05	4.05652e-05	3.28431e-05	3.0835e-05	3.32891e-05	3.1216e-05	3.77415e-05
K00031	IDH1, IDH2, icd; isocitrate dehydrogenase [EC:1.1.1.42]	0.000593446	0.000662099	0.000604604	0.000611708	0.000613743	0.000611245	0.000622419	0.000633113	0.000627576	0.000615292	0.000630019	0.000636724	0.000635648	0.000620504	0.000677296	0.000588104	0.000660676	0.000611461
K00032	E1.1.1.43; phosphogluconate 2-dehydrogenase [EC:1.1.1.43]	7.09138e-08	1.0058e-07	7.76234e-08	9.16475e-08	3.41233e-07	2.29392e-07	4.73341e-07	9.54468e-08	1.18169e-07	1.1032e-07	0	8.78295e-08	3.72306e-07	4.88669e-07	1.93256e-07	0	8.17816e-08	1.09978e-07
K00033	PGD, gnd, gntZ; 6-phosphogluconate dehydrogenase [EC:1.1.1.44 1.1.1.343]	0.000192702	0.000132036	0.000206897	0.00017874	0.000172796	0.000177592	0.000228296	0.00024781	0.000269376	0.000214865	0.000266999	0.000226467	0.000245971	0.000253624	0.000257378	0.000250126	0.000236009	0.000241055
K00034	gdh; glucose 1-dehydrogenase [EC:1.1.1.47]	7.9491e-06	1.13706e-05	9.74702e-06	1.11902e-05	1.12076e-05	7.08861e-06	1.59447e-05	6.86071e-06	1.4706e-05	9.87552e-06	1.16813e-05	1.15136e-05	1.00037e-05	6.76867e-06	5.45546e-06	5.3309e-06	7.46549e-06	7.67068e-06
K00035	gal; D-galactose 1-dehydrogenase [EC:1.1.1.48]	1.18865e-06	9.28429e-07	9.15956e-07	9.08506e-07	1.21657e-06	1.24142e-06	1.4811e-06	1.27517e-06	1.28764e-06	9.28207e-07	9.83044e-07	9.90078e-07	1.10073e-06	1.22773e-06	1.14343e-06	1.83371e-06	1.86929e-06	1.4957e-06
K00036	G6PD, zwf; glucose-6-phosphate 1-dehydrogenase [EC:1.1.1.49 1.1.1.363]	0.000146481	8.77653e-05	0.000120722	0.000117529	0.000114915	0.000133211	0.000191126	0.000133695	0.000139981	0.000139806	0.000147503	0.000157755	0.00014046	0.000161939	0.00019895	0.000167189	0.000182268	0.000146563
K00038	E1.1.1.53; 3alpha(or 20beta)-hydroxysteroid dehydrogenase [EC:1.1.1.53]	4.10895e-07	0	2.05702e-07	4.78161e-08	5.56359e-08	1.45057e-07	2.09949e-07	2.29072e-07	1.9559e-07	1.06516e-07	1.22881e-07	0	1.13311e-07	8.07717e-08	1.28837e-07	1.0832e-07	2.64817e-07	0
K00039	rbtD; ribitol 2-dehydrogenase [EC:1.1.1.56]	1.99234e-06	1.64022e-06	1.83967e-06	1.99234e-06	2.00289e-06	1.89586e-06	3.81726e-07	2.90158e-07	2.93386e-07	2.20639e-07	4.30082e-07	6.54729e-07	4.04681e-07	8.07717e-08	2.22728e-07	6.49921e-07	8.25605e-07	1.15257e-06
K00040	uxuB; fructuronate reductase [EC:1.1.1.57]	9.98737e-05	9.06317e-05	7.63092e-05	7.82032e-05	7.37761e-05	0.000104719	6.89321e-05	6.66921e-05	9.42192e-05	6.93226e-05	8.23376e-05	6.29738e-05	6.5615e-05	5.6205e-05	6.83762e-05	6.60753e-05	7.74246e-05	7.14102e-05
K00041	uxaB; tagaturonate reductase [EC:1.1.1.58]	0.000100405	0.000100475	9.06204e-05	8.60726e-05	8.81527e-05	0.000112258	9.43681e-05	0.00010174	9.70805e-05	9.73545e-05	9.58725e-05	9.38139e-05	8.15764e-05	9.0726e-05	9.89907e-05	9.33403e-05	0.000106347	9.04752e-05
K00042	garR, glxR; 2-hydroxy-3-oxopropionate reductase [EC:1.1.1.60]	0.000295701	0.000179299	0.00024355	0.000186218	0.000265078	0.000232661	0.000159554	0.000212292	0.000182682	0.000162794	0.000156063	0.000183218	0.00013084	0.000153461	0.000217696	0.000170699	0.000223317	0.00016171
K00043	gbd; 4-hydroxybutyrate dehydrogenase [EC:1.1.1.61]	0	0	0	0	0	0	0	7.78846e-07	9.45354e-07	8.06475e-07	1.0752e-06	9.26202e-07	6.63677e-07	1.05003e-06	1.28837e-06	0	0	0
K00045	E1.1.1.67, mtlK; mannitol 2-dehydrogenase [EC:1.1.1.67]	2.33003e-07	1.0058e-07	2.3287e-07	4.02452e-07	2.81888e-07	3.22498e-07	5.11513e-07	1.87076e-07	2.64862e-07	2.70093e-07	9.98404e-08	1.55698e-07	2.18528e-07	2.70585e-07	2.29492e-07	3.86858e-07	3.62176e-07	2.59549e-07
K00046	idnO; gluconate 5-dehydrogenase [EC:1.1.1.69]	0.000308366	0.0004695	0.000399098	0.000395585	0.000372286	0.000367454	0.000392161	0.000418489	0.000348438	0.000457249	0.00037822	0.000432066	0.000397482	0.000389015	0.000372526	0.000361911	0.000364719	0.000361606
K00048	fucO; lactaldehyde reductase [EC:1.1.1.77]	0.000406133	0.00046815	0.000419516	0.000317379	0.00042683	0.00040471	0.000246227	0.000372275	0.000269882	0.00036323	0.000294731	0.000329821	0.00035181	0.000335697	0.000390257	0.000321708	0.000377076	0.000339265
K00050	ttuD; hydroxypyruvate reductase [EC:1.1.1.81]	0.000140933	0.000125423	0.000132557	0.000112377	0.00017959	0.00011036	0.000132703	8.62013e-05	0.000104705	8.78716e-05	0.000103043	0.000108331	0.000114492	0.000124107	0.000155488	8.67414e-05	0.000154543	0.000115505
K00051	E1.1.1.82; malate dehydrogenase (NADP+) [EC:1.1.1.82]	1.35074e-07	2.0116e-07	1.70771e-07	1.75326e-07	1.63198e-07	1.07949e-07	0	0	0	0	0	0	0	0	0	0	0	0
K00052	leuB, IMDH; 3-isopropylmalate dehydrogenase [EC:1.1.1.85]	0.000749296	0.000786774	0.000777558	0.000786253	0.000766241	0.000757513	0.000805666	0.000769842	0.000759137	0.000777462	0.00077312	0.000797003	0.000761255	0.000792875	0.000753131	0.000725657	0.000748314	0.000738834
K00053	ilvC; ketol-acid reductoisomerase [EC:1.1.1.86]	0.000743585	0.000791525	0.000745817	0.000758097	0.000755121	0.000761559	0.000744964	0.000757152	0.000794172	0.000751282	0.000789148	0.000762039	0.000751972	0.000735091	0.000790405	0.00068759	0.000778021	0.000713498
K00054	mvaA; hydroxymethylglutaryl-CoA reductase [EC:1.1.1.88]	3.12122e-05	4.03016e-05	7.57747e-05	8.91345e-05	6.285e-05	4.35699e-05	0.000104085	8.16184e-05	6.61748e-05	8.72389e-05	7.4161e-05	9.29556e-05	7.54191e-05	0.000120856	4.94144e-05	0.000111627	4.15866e-05	8.88272e-05
K00055	E1.1.1.90; aryl-alcohol dehydrogenase [EC:1.1.1.90]	4.98423e-06	1.24719e-05	6.20211e-06	5.51479e-06	6.24605e-06	1.13549e-05	8.03152e-06	4.84106e-06	4.35189e-06	4.84646e-06	6.35907e-06	6.1321e-06	7.21951e-06	5.68633e-06	5.1857e-06	7.07176e-06	5.61567e-06	8.80706e-06
K00057	gpsA; glycerol-3-phosphate dehydrogenase (NAD(P)+) [EC:1.1.1.94]	0.000832272	0.000828006	0.000846786	0.000848171	0.000833345	0.000828448	0.000851836	0.000866004	0.00085294	0.000839938	0.000857874	0.000862576	0.000859181	0.00086432	0.000846912	0.000861398	0.000836167	0.000855349
K00058	serA, PHGDH; D-3-phosphoglycerate dehydrogenase / 2-oxoglutarate reductase [EC:1.1.1.95 1.1.1.399]	0.00112082	0.00116123	0.001202	0.00120074	0.00121716	0.00114811	0.00117039	0.00116034	0.00121304	0.00118916	0.00119843	0.0011715	0.00121501	0.00121589	0.00114903	0.00117742	0.00112098	0.00121132
K00059	fabG; 3-oxoacyl-[acyl-carrier protein] reductase [EC:1.1.1.100]	0.00191739	0.00186602	0.00195099	0.00202053	0.00195998	0.00187603	0.00203236	0.00196875	0.00208035	0.00196639	0.00203372	0.00202224	0.00189875	0.00195257	0.00199818	0.0018847	0.00195681	0.00188689
K00060	tdh; threonine 3-dehydrogenase [EC:1.1.1.103]	6.24352e-05	2.84728e-05	3.20439e-05	3.49057e-05	3.62597e-05	5.43243e-05	4.64648e-05	3.58677e-05	3.91109e-05	4.12095e-05	3.46661e-05	3.53038e-05	3.05073e-05	3.43449e-05	3.9265e-05	6.3709e-05	4.95656e-05	4.32767e-05
K00064	E1.1.1.122; D-threo-aldose 1-dehydrogenase [EC:1.1.1.122]	1.53309e-06	1.44928e-06	1.15923e-06	1.54063e-06	1.91892e-06	1.65297e-06	1.89336e-06	1.84021e-06	2.90126e-06	2.25965e-06	2.31169e-06	1.93225e-06	2.10434e-06	2.512e-06	2.37544e-06	2.20509e-06	2.18084e-06	2.18496e-06
K00065	kduD; 2-dehydro-3-deoxy-D-gluconate 5-dehydrogenase [EC:1.1.1.127]	4.21516e-05	3.93844e-05	4.42258e-05	4.02253e-05	4.38547e-05	4.46225e-05	4.60996e-05	2.45909e-05	3.75721e-05	4.55172e-05	4.02649e-05	2.75721e-05	3.14097e-05	3.15866e-05	3.11724e-05	4.01558e-05	3.85705e-05	4.05199e-05
K00066	algD; GDP-mannose 6-dehydrogenase [EC:1.1.1.132]	1.20554e-06	7.65954e-07	4.50216e-07	3.78544e-07	5.04432e-07	7.82631e-07	2.90112e-07	5.23048e-07	1.18169e-07	1.1032e-07	0	1.67675e-07	0	1.33273e-07	1.28837e-07	3.4353e-07	4.5564e-07	1.09978e-07
K00067	rfbD, rmlD; dTDP-4-dehydrorhamnose reductase [EC:1.1.1.133]	0.000880467	0.000764379	0.000787052	0.000740806	0.000814784	0.000767733	0.000735734	0.000780852	0.000782603	0.000754539	0.000787629	0.000772125	0.000812476	0.000815796	0.000826243	0.000792104	0.000797426	0.000805291
K00068	srlD; sorbitol-6-phosphate 2-dehydrogenase [EC:1.1.1.140]	4.58813e-05	3.24022e-05	4.87514e-05	2.34618e-05	4.64485e-05	4.31763e-05	2.03956e-05	1.88526e-05	1.28927e-05	2.80593e-05	1.19501e-05	1.00285e-05	2.21441e-05	1.89975e-05	2.02059e-05	3.73008e-05	3.28373e-05	3.65392e-05
K00073	allD; ureidoglycolate dehydrogenase (NAD+) [EC:1.1.1.350]	1.28455e-05	8.69629e-06	7.88654e-06	9.49946e-06	1.31301e-05	1.41009e-05	1.03219e-05	1.62336e-05	1.73423e-05	1.56121e-05	1.53601e-05	1.63523e-05	2.11405e-05	1.64128e-05	2.0724e-05	1.78883e-05	1.52347e-05	1.87403e-05
K00074	paaH, hbd, fadB, mmgB; 3-hydroxybutyryl-CoA dehydrogenase [EC:1.1.1.157]	0.000299801	0.000321661	0.000323152	0.000424547	0.000325616	0.000335145	0.000464756	0.000314704	0.00043057	0.000391499	0.000403825	0.000378208	0.00036467	0.000370981	0.000285299	0.000323023	0.000286916	0.000351395
K00075	murB; UDP-N-acetylmuramate dehydrogenase [EC:1.3.1.98]	0.000888579	0.000846795	0.000861789	0.000870927	0.000858391	0.000875536	0.000861957	0.000889223	0.000867384	0.000855281	0.000872059	0.000878614	0.000887273	0.000880912	0.000865037	0.000877346	0.000855078	0.0008776
K00076	hdhA; 7-alpha-hydroxysteroid dehydrogenase [EC:1.1.1.159]	9.28911e-05	8.17443e-05	0.000108549	0.000111113	0.000100429	0.000106937	8.39935e-05	0.000123422	0.000101332	8.37639e-05	8.48244e-05	0.000102387	4.66662e-05	6.52724e-05	8.27289e-05	7.48493e-05	9.93973e-05	6.3519e-05
K00077	panE, apbA; 2-dehydropantoate 2-reductase [EC:1.1.1.169]	0.000420897	0.000537021	0.000522554	0.00056539	0.00048152	0.000471903	0.000547883	0.000533472	0.000589011	0.000611276	0.000594464	0.000555034	0.000516821	0.000489187	0.000512237	0.000444735	0.000489819	0.000466158
K00078	DHDH; dihydrodiol dehydrogenase / D-xylose 1-dehydrogenase (NADP) [EC:1.3.1.20 1.1.1.179]	4.05222e-07	6.18953e-07	2.3287e-07	3.34713e-07	3.56069e-07	4.72277e-07	2.44305e-07	1.98529e-07	1.62992e-07	0	1.84321e-07	1.75659e-07	1.45685e-07	1.45389e-07	9.6628e-08	4.48755e-07	3.58281e-07	1.93562e-07
K00082	ribD2; 5-amino-6-(5-phosphoribosylamino)uracil reductase [EC:1.1.1.193]	8.37459e-07	3.26498e-06	2.48395e-07	0	2.3738e-07	1.88911e-06	1.98498e-07	7.63574e-08	8.31259e-07	3.80413e-07	9.67684e-07	1.27752e-07	0	0	1.33669e-06	9.28459e-08	1.49543e-06	0
K00086	dhaT; 1,3-propanediol dehydrogenase [EC:1.1.1.202]	5.61503e-06	1.03922e-05	4.70864e-06	4.58397e-06	5.24312e-06	1.0293e-05	4.02798e-06	3.57811e-06	3.24354e-06	3.3172e-06	4.15029e-06	3.09799e-06	5.13783e-06	3.59111e-06	3.90426e-06	5.27984e-06	5.08292e-06	7.13891e-06
K00087	ygeS, xdhA; xanthine dehydrogenase molybdenum-binding subunit [EC:1.17.1.4]	5.05433e-05	7.06968e-05	5.87035e-05	7.38838e-05	6.30718e-05	6.34026e-05	9.50987e-05	5.83004e-05	7.6929e-05	6.94847e-05	7.17423e-05	7.47956e-05	6.58772e-05	5.51574e-05	5.59895e-05	6.57581e-05	6.57322e-05	6.73612e-05
K00088	IMPDH, guaB; IMP dehydrogenase [EC:1.1.1.205]	0.000860962	0.000840757	0.000857122	0.000858387	0.000845963	0.000857346	0.000864949	0.000877579	0.000862301	0.000852404	0.000869709	0.000871851	0.000865805	0.000872396	0.000855056	0.000882735	0.000845096	0.000865454
K00090	ghrB; glyoxylate/hydroxypyruvate/2-ketogluconate reductase [EC:1.1.1.79 1.1.1.81 1.1.1.215]	1.69676e-05	1.16414e-05	1.05787e-05	1.17454e-05	1.53733e-05	1.6279e-05	9.12585e-06	1.04953e-05	8.61005e-06	9.91356e-06	6.52803e-06	6.63512e-06	1.0519e-05	7.67331e-06	1.01123e-05	1.69702e-05	1.49344e-05	1.71756e-05
K00091	E1.1.1.219; dihydroflavonol-4-reductase [EC:1.1.1.219]	5.04164e-06	3.91225e-06	5.43876e-06	1.5944e-05	8.40724e-06	3.86148e-06	1.4414e-05	3.45136e-06	1.24526e-05	1.19145e-05	1.1136e-05	9.02249e-06	4.16012e-06	5.86402e-06	4.99245e-06	4.30186e-06	4.01898e-06	4.48711e-06
K00094	E1.1.1.251, gatD; galactitol-1-phosphate 5-dehydrogenase [EC:1.1.1.251]	2.75213e-05	1.90792e-05	2.49559e-05	1.21612e-05	2.31e-05	2.52938e-05	8.19948e-06	8.93382e-06	5.11795e-06	1.92717e-05	7.09635e-06	4.64698e-06	1.0376e-05	7.86716e-06	9.53123e-06	1.98381e-05	1.50322e-05	1.81156e-05
K00096	araM, egsA; glycerol-1-phosphate dehydrogenase [NAD(P)+] [EC:1.1.1.261]	2.81427e-05	2.27156e-05	1.58662e-05	2.33741e-05	1.43911e-05	2.41293e-05	1.60401e-05	1.04075e-05	3.20361e-05	1.85261e-05	2.41921e-05	1.40926e-05	1.5216e-05	1.07749e-05	1.82707e-05	1.26611e-05	2.08894e-05	1.50802e-05
K00097	pdxA; 4-hydroxythreonine-4-phosphate dehydrogenase [EC:1.1.1.262]	0.000364768	0.000431177	0.000437876	0.000463807	0.000416855	0.000390078	0.000488792	0.000543416	0.000442045	0.000516397	0.000492724	0.000511592	0.000537807	0.000522414	0.000441055	0.000574724	0.000436562	0.000540214
K00098	idnD; L-idonate 5-dehydrogenase [EC:1.1.1.264]	1.3602e-05	9.37714e-06	8.29406e-06	9.33211e-06	1.36493e-05	1.41582e-05	9.52789e-06	9.33088e-06	6.32409e-06	7.87074e-06	5.21474e-06	5.09411e-06	9.14579e-06	6.75655e-06	8.54755e-06	1.72539e-05	1.42378e-05	1.58017e-05
K00099	dxr; 1-deoxy-D-xylulose-5-phosphate reductoisomerase [EC:1.1.1.267]	0.000799266	0.000795008	0.000779581	0.000772959	0.000777312	0.00078793	0.000773716	0.000792877	0.000803219	0.000777829	0.0008044	0.000784687	0.000794457	0.000757532	0.000801283	0.000778064	0.000798057	0.000781822
K00100	bdhAB; butanol dehydrogenase [EC:1.1.1.-]	0.000641457	0.000864152	0.000691329	0.000718196	0.000651955	0.000739253	0.000664006	0.000648714	0.000612933	0.000798748	0.000666632	0.000698445	0.000715214	0.000650532	0.000648187	0.000607627	0.000629118	0.000646775
K00101	lldD; L-lactate dehydrogenase (cytochrome) [EC:1.1.2.3]	2.44237e-05	1.50843e-05	1.33602e-05	1.57514e-05	2.34541e-05	2.33834e-05	1.48568e-05	1.30228e-05	1.22122e-05	1.09787e-05	6.84291e-06	8.36648e-06	1.59687e-05	1.1203e-05	1.36782e-05	2.17956e-05	2.21363e-05	2.1041e-05
K00102	LDHD, dld; D-lactate dehydrogenase (cytochrome) [EC:1.1.2.4]	2.8818e-05	7.13007e-05	3.20999e-05	5.58545e-05	5.28788e-05	5.92209e-05	6.58427e-05	2.8629e-05	3.76076e-05	3.92358e-05	4.05199e-05	4.63368e-05	5.61022e-05	6.67121e-05	6.15682e-05	4.18684e-05	7.43044e-05	5.3646e-05
K00103	GULO; L-gulonolactone oxidase [EC:1.1.3.8]	0	0	0	0	0	4.04809e-08	3.05381e-08	0	0	0	0	0	0	0	0	0	0	0
K00104	glcD; glycolate oxidase [EC:1.1.3.15]	0.000127795	0.000194218	0.000156749	0.000234776	0.000171444	0.000189663	0.000217871	7.55063e-05	0.000186227	0.000163085	0.000204455	0.000126176	0.000249877	0.000222867	0.000199557	0.000184078	0.000229682	0.000242687
K00105	E1.1.3.21; alpha-glycerophosphate oxidase [EC:1.1.3.21]	2.38176e-06	1.85686e-06	2.35199e-06	1.92061e-06	3.56069e-06	1.1672e-06	2.70262e-06	7.00961e-06	1.55494e-05	1.08646e-05	1.28026e-05	1.22482e-05	1.33626e-05	1.10576e-05	1.44539e-05	1.76407e-06	4.87574e-06	3.46352e-06
K00108	betA, CHDH; choline dehydrogenase [EC:1.1.99.1]	2.05943e-05	1.46354e-05	1.31129e-05	1.54046e-05	1.98454e-05	2.03306e-05	1.39013e-05	1.68089e-05	1.75352e-05	1.66811e-05	1.44231e-05	1.38758e-05	1.80217e-05	1.72515e-05	1.92343e-05	2.23166e-05	2.00528e-05	2.21188e-05
K00109	L2HGDH; 2-hydroxyglutarate dehydrogenase [EC:1.1.99.2]	0	0	0	0	4.45087e-08	0	0	0	0	0	0	0	0	0	0	0	0	0
K00111	glpA, glpD; glycerol-3-phosphate dehydrogenase [EC:1.1.5.3]	0.000405411	0.000319091	0.000328435	0.000341332	0.000375404	0.000389349	0.000365104	0.000275268	0.000344034	0.000258225	0.000324135	0.00031374	0.000312869	0.000319579	0.000387825	0.000306032	0.000399914	0.000332852
K00112	glpB; glycerol-3-phosphate dehydrogenase subunit B [EC:1.1.5.3]	3.65555e-05	6.36851e-05	3.55489e-05	5.5318e-05	4.92637e-05	5.64416e-05	7.17493e-05	2.56816e-05	3.72491e-05	4.19748e-05	4.12674e-05	4.23951e-05	5.48964e-05	6.40358e-05	6.12164e-05	5.56589e-05	8.07846e-05	6.24355e-05
K00113	glpC; glycerol-3-phosphate dehydrogenase subunit C [EC:1.1.5.3]	3.66568e-05	6.36851e-05	3.55489e-05	5.55092e-05	4.93156e-05	5.64416e-05	7.18867e-05	2.56816e-05	3.72491e-05	4.19748e-05	4.13135e-05	4.23951e-05	5.48964e-05	6.40358e-05	6.12164e-05	5.59065e-05	8.10027e-05	6.27346e-05
K00114	exaA; alcohol dehydrogenase (cytochrome c) [EC:1.1.2.8]	2.50116e-06	1.52928e-06	7.39906e-07	2.20177e-06	2.46252e-06	1.61451e-06	2.42274e-06	2.7791e-06	5.67245e-06	3.97912e-06	3.87842e-06	4.39116e-06	4.66727e-06	4.59559e-06	5.1907e-06	2.20772e-06	3.29759e-06	2.20502e-06
K00116	mqo; malate dehydrogenase (quinone) [EC:1.1.5.4]	2.40938e-05	1.45067e-05	1.3685e-05	2.72233e-05	1.95645e-05	2.39557e-05	1.78674e-05	1.68292e-05	2.53127e-05	1.57111e-05	2.50139e-05	1.21245e-05	1.32115e-05	1.08073e-05	1.06626e-05	2.04261e-05	1.80122e-05	2.21804e-05
K00117	gcd; quinoprotein glucose dehydrogenase [EC:1.1.5.2]	2.20508e-05	1.56337e-05	1.18039e-05	1.40166e-05	2.05244e-05	2.03012e-05	1.33757e-05	1.28674e-05	1.12288e-05	1.23596e-05	5.95971e-06	6.95977e-06	1.38158e-05	1.01301e-05	1.21374e-05	2.137e-05	2.04457e-05	2.17683e-05
K00118	gfo; glucose-fructose oxidoreductase [EC:1.1.99.28]	4.79513e-07	4.64215e-07	3.72592e-07	4.14406e-07	4.59923e-07	5.66733e-07	7.63453e-07	5.95588e-07	7.00866e-07	4.26062e-07	5.06882e-07	4.63101e-07	6.47489e-07	7.10791e-07	6.03925e-07	9.43933e-07	8.5676e-07	8.53431e-07
K00121	frmA, ADH5, adhC; S-(hydroxymethyl)glutathione dehydrogenase / alcohol dehydrogenase [EC:1.1.1.284 1.1.1.1]	3.78861e-05	1.90147e-05	1.9816e-05	2.45416e-05	3.07981e-05	3.25365e-05	1.98066e-05	2.61359e-05	3.82963e-05	2.80364e-05	2.88769e-05	2.61839e-05	3.66856e-05	2.98963e-05	3.93369e-05	3.0812e-05	3.45827e-05	3.10505e-05
K00122	FDH; formate dehydrogenase [EC:1.17.1.9]	7.56414e-07	3.86846e-07	3.88117e-07	5.31237e-07	1.13245e-06	9.42261e-07	1.29787e-06	1.31839e-06	1.65714e-06	1.2021e-06	1.41313e-06	1.36263e-06	1.61872e-06	1.96001e-06	2.06671e-06	1.03678e-06	1.27221e-06	9.56019e-07
K00123	fdoG, fdhF, fdwA; formate dehydrogenase major subunit [EC:1.17.1.9]	0.000206752	0.000293291	0.00018624	0.000304452	0.000243425	0.000288413	0.00036398	0.00013717	0.000259085	0.000223562	0.000263993	0.000209398	0.000272058	0.00031074	0.000293843	0.000263103	0.000369756	0.000295701
K00124	fdoH, fdsB; formate dehydrogenase iron-sulfur subunit	6.97842e-05	0.000123516	6.62691e-05	0.000124044	9.36868e-05	0.000111297	0.000167443	5.51423e-05	9.87161e-05	9.72411e-05	0.000108253	9.34653e-05	0.00010941	0.000136517	0.00012662	0.000102309	0.000156283	0.000113736
K00126	fdsD; formate dehydrogenase subunit delta [EC:1.17.1.9]	1.18865e-06	4.15163e-07	9.36604e-07	7.99485e-07	1.3501e-06	1.03901e-06	6.413e-07	1.93688e-06	2.60249e-06	2.1227e-06	2.40385e-06	2.00938e-06	1.86153e-06	2.40425e-06	2.75921e-06	8.4335e-07	8.51619e-07	6.92071e-07
K00127	fdoI, fdsG; formate dehydrogenase subunit gamma	2.97411e-05	1.56542e-05	1.92815e-05	3.98306e-05	2.63392e-05	3.07543e-05	5.23373e-05	2.82038e-05	4.25274e-05	3.59718e-05	4.44213e-05	2.55903e-05	2.39463e-05	2.26456e-05	2.1572e-05	3.64679e-05	2.48124e-05	2.96969e-05
K00128	ALDH; aldehyde dehydrogenase (NAD+) [EC:1.2.1.3]	0.000373898	0.000242901	0.000359768	0.000313123	0.000361227	0.000303158	0.000314489	0.000334353	0.000302849	0.000300048	0.000280284	0.000325163	0.000258035	0.000365147	0.000310499	0.000317827	0.000306373	0.000283655
K00129	E1.2.1.5; aldehyde dehydrogenase (NAD(P)+) [EC:1.2.1.5]	1.98559e-06	1.64022e-06	1.83967e-06	1.96046e-06	1.93613e-06	1.89586e-06	2.74843e-07	2.44344e-07	1.46693e-07	1.14124e-07	3.84002e-07	6.54729e-07	4.04681e-07	0	9.6628e-08	6.03498e-07	7.9445e-07	1.15257e-06
K00130	betB, gbsA; betaine-aldehyde dehydrogenase [EC:1.2.1.8]	1.90354e-05	1.44111e-05	1.2774e-05	1.43566e-05	1.88988e-05	2.08883e-05	1.1509e-05	1.42674e-05	1.37117e-05	1.50111e-05	1.24263e-05	1.13021e-05	1.57016e-05	1.48701e-05	1.66226e-05	1.78806e-05	1.5762e-05	1.98357e-05
K00131	gapN; glyceraldehyde-3-phosphate dehydrogenase (NADP+) [EC:1.2.1.9]	5.02813e-06	9.75624e-06	1.11028e-05	8.55239e-06	8.36021e-06	7.33339e-06	7.6727e-06	3.17265e-06	1.01096e-05	8.27657e-06	7.33704e-06	7.11419e-06	3.3616e-06	2.94138e-06	7.19605e-06	3.61588e-06	6.54907e-06	4.63528e-06
K00132	E1.2.1.10; acetaldehyde dehydrogenase (acetylating) [EC:1.2.1.10]	4.0117e-06	3.12571e-06	4.03642e-06	4.52659e-06	3.82775e-06	3.98062e-06	3.42027e-06	4.42873e-06	4.20519e-06	3.24112e-06	3.87074e-06	4.75876e-06	3.25363e-06	4.47475e-06	3.28535e-06	3.65194e-06	3.67628e-06	2.79785e-06
K00133	asd; aspartate-semialdehyde dehydrogenase [EC:1.2.1.11]	0.000838936	0.000826319	0.000847725	0.000855314	0.000839191	0.000829537	0.000857142	0.000866745	0.000859044	0.000848185	0.000862249	0.000862967	0.000864324	0.000864673	0.000847369	0.000868699	0.000840625	0.00085798
K00134	GAPDH, gapA; glyceraldehyde 3-phosphate dehydrogenase [EC:1.2.1.12]	0.000893485	0.00092196	0.000912553	0.000954422	0.000914789	0.000918149	0.000974591	0.00091087	0.000935294	0.000937415	0.000944858	0.000935129	0.000980634	0.000967397	0.00097292	0.000956573	0.000974985	0.00097587
K00135	gabD; succinate-semialdehyde dehydrogenase / glutarate-semialdehyde dehydrogenase [EC:1.2.1.16 1.2.1.79 1.2.1.20]	8.14723e-05	0.000101959	7.51003e-05	0.000103658	0.000103901	0.000102999	0.000131109	7.86776e-05	0.000104772	0.000119579	9.86423e-05	0.00010359	0.000147514	0.000163735	0.000144005	0.000114134	0.000144997	0.000133961
K00137	prr; aminobutyraldehyde dehydrogenase [EC:1.2.1.19]	1.40544e-05	9.65566e-06	9.26047e-06	1.01689e-05	1.36197e-05	1.51466e-05	8.04679e-06	8.58257e-06	4.44968e-06	6.45941e-06	4.33154e-06	4.66694e-06	8.12599e-06	5.18554e-06	7.2967e-06	1.60778e-05	1.30383e-05	1.53706e-05
K00138	aldB; aldehyde dehydrogenase [EC:1.2.1.-]	1.74798e-05	1.2624e-05	1.12501e-05	1.26486e-05	1.71203e-05	1.87831e-05	1.17941e-05	1.25341e-05	1.03378e-05	1.22417e-05	8.67076e-06	8.81888e-06	1.34974e-05	1.10253e-05	1.31842e-05	1.87884e-05	1.56665e-05	1.9076e-05
K00140	mmsA, iolA, ALDH6A1; malonate-semialdehyde dehydrogenase (acetylating) / methylmalonate-semialdehyde dehydrogenase [EC:1.2.1.18 1.2.1.27]	1.61077e-05	9.99593e-06	7.02337e-06	1.01647e-05	1.44837e-05	1.26628e-05	9.472e-06	1.00321e-05	1.82564e-05	1.24928e-05	1.05524e-05	1.11797e-05	1.5688e-05	1.47517e-05	1.62817e-05	8.4465e-06	1.43316e-05	9.72349e-06
K00141	xylC; benzaldehyde dehydrogenase (NAD) [EC:1.2.1.28]	1.01197e-06	1.57214e-07	1.49968e-07	1.49983e-07	7.02347e-07	5.71321e-07	8.0926e-07	1.43934e-06	2.59565e-06	1.44937e-06	1.84321e-06	1.2376e-06	1.94247e-06	2.02333e-06	2.38075e-06	3.71384e-07	1.01643e-06	1.09978e-07
K00145	argC; N-acetyl-gamma-glutamyl-phosphate reductase [EC:1.2.1.38]	0.000622631	0.000714348	0.00063052	0.000682178	0.000594484	0.000680209	0.000702854	0.000659501	0.000680296	0.00069891	0.000690591	0.000688072	0.000676948	0.000661401	0.000655708	0.000627994	0.000655889	0.000637256
K00146	feaB; phenylacetaldehyde dehydrogenase [EC:1.2.1.39]	4.55307e-06	4.75557e-06	4.35219e-06	4.58365e-06	4.31541e-06	4.22796e-06	1.78648e-06	1.74477e-06	2.30226e-06	2.74278e-06	2.67265e-06	2.6269e-06	2.16909e-06	1.73255e-06	2.92831e-06	1.29984e-06	1.63641e-06	3.74665e-06
K00147	proA; glutamate-5-semialdehyde dehydrogenase [EC:1.2.1.41]	0.000702456	0.000757216	0.000723179	0.000725176	0.00072701	0.000722263	0.000715864	0.000693312	0.000706142	0.000697624	0.000710452	0.000715038	0.000723666	0.000712163	0.000715612	0.000643929	0.000705159	0.000684219
K00148	fdhA; glutathione-independent formaldehyde dehydrogenase [EC:1.2.1.46]	5.41377e-07	2.83635e-07	2.38149e-07	4.39589e-07	7.07243e-07	5.91426e-07	6.87107e-07	6.91035e-07	1.21022e-06	7.79846e-07	9.06244e-07	7.42559e-07	1.23023e-06	1.361e-06	1.24006e-06	1.23795e-07	3.31021e-07	1.21768e-07
K00150	gap2; glyceraldehyde-3-phosphate dehydrogenase (NAD(P)) [EC:1.2.1.59]	8.10444e-08	0	3.10494e-08	5.41916e-07	0	2.69873e-08	4.58072e-08	2.29072e-08	0	0	0	4.95039e-07	1.7806e-07	1.1308e-07	0	1.77955e-07	0	1.14377e-07
K00151	hpaE, hpcC; 5-carboxymethyl-2-hydroxymuconic-semialdehyde dehydrogenase [EC:1.2.1.60]	3.00769e-06	2.1637e-06	2.34671e-06	2.67499e-06	3.09588e-06	2.7438e-06	2.56016e-06	1.99552e-06	3.06963e-06	2.18357e-06	2.53441e-06	2.86516e-06	2.83811e-06	2.19166e-06	3.8342e-06	1.57327e-06	2.18084e-06	1.89163e-06
K00153	E1.1.1.306; S-(hydroxymethyl)mycothiol dehydrogenase [EC:1.1.1.306]	3.60648e-08	5.41584e-08	4.6574e-08	0	5.93449e-08	9.89084e-08	1.01845e-07	0	0	8.36908e-08	6.14403e-08	8.38373e-08	6.75008e-08	0	5.5078e-08	0	0	7.03861e-08
K00154	E1.2.1.68; coniferyl-aldehyde dehydrogenase [EC:1.2.1.68]	2.34691e-06	3.53314e-06	1.26262e-06	1.69349e-06	1.81106e-06	1.92514e-06	2.22928e-06	2.84431e-06	4.40486e-06	4.94156e-06	3.47137e-06	2.95427e-06	2.95417e-06	3.91339e-06	3.69602e-06	2.46042e-06	2.86391e-06	4.74666e-06
K00156	poxB; pyruvate dehydrogenase (quinone) [EC:1.2.5.1]	2.26812e-05	1.51777e-05	1.57979e-05	1.59715e-05	2.04884e-05	2.16967e-05	1.85498e-05	1.80999e-05	1.60567e-05	1.64287e-05	1.36562e-05	1.38421e-05	1.83877e-05	1.46596e-05	1.71218e-05	2.91754e-05	2.27521e-05	2.69229e-05
K00158	E1.2.3.3, poxL; pyruvate oxidase [EC:1.2.3.3]	1.21758e-05	1.38181e-05	1.0377e-05	1.19354e-05	1.13683e-05	1.34453e-05	1.67998e-05	1.65772e-05	2.77249e-05	1.90156e-05	2.13301e-05	2.37619e-05	2.13375e-05	2.27587e-05	2.74879e-05	1.14459e-05	1.56813e-05	1.13762e-05
K00161	PDHA, pdhA; pyruvate dehydrogenase E1 component alpha subunit [EC:1.2.4.1]	7.66087e-05	6.59508e-05	8.60029e-05	0.000107553	8.99127e-05	8.48997e-05	0.000176188	0.00011254	0.000132697	0.000126264	0.000139759	0.000152871	0.000156607	0.000162213	0.000167831	0.00012786	0.000138386	0.00013831
K00162	PDHB, pdhB; pyruvate dehydrogenase E1 component beta subunit [EC:1.2.4.1]	7.60977e-05	6.57961e-05	8.56301e-05	0.000106995	8.9386e-05	8.41082e-05	0.000176188	0.000112418	0.000132224	0.000126264	0.000139345	0.000152903	0.0001563	0.000161777	0.000167767	0.00012755	0.000138293	0.000138122
K00163	aceE; pyruvate dehydrogenase E1 component [EC:1.2.4.1]	2.16761e-05	1.5631e-05	1.4791e-05	1.6276e-05	2.15329e-05	2.21892e-05	1.44192e-05	1.36527e-05	1.22e-05	1.32726e-05	1.02375e-05	1.08497e-05	1.49327e-05	1.30487e-05	1.57315e-05	2.09858e-05	1.91131e-05	2.13416e-05
K00164	OGDH, sucA; 2-oxoglutarate dehydrogenase E1 component [EC:1.2.4.2]	4.5323e-05	2.71564e-05	4.56787e-05	5.49552e-05	5.8313e-05	4.33618e-05	7.36771e-05	4.72488e-05	4.29306e-05	7.39243e-05	4.24552e-05	4.65311e-05	7.7723e-05	8.30171e-05	5.51732e-05	0.000102541	7.01304e-05	9.44421e-05
K00166	BCKDHA, bkdA1; 2-oxoisovalerate dehydrogenase E1 component alpha subunit [EC:1.2.4.4]	1.72557e-05	2.5815e-06	1.68567e-06	3.94881e-06	6.75909e-06	1.01978e-05	9.45796e-06	5.9852e-06	1.11635e-05	5.88742e-06	3.91682e-06	5.71962e-06	8.51449e-06	7.88735e-06	9.71643e-06	8.20649e-06	1.24087e-05	6.22195e-06
K00167	BCKDHB, bkdA2; 2-oxoisovalerate dehydrogenase E1 component beta subunit [EC:1.2.4.4]	1.74493e-05	2.73624e-06	1.81002e-06	4.20383e-06	6.90745e-06	1.03821e-05	9.45796e-06	5.9852e-06	1.11635e-05	5.88742e-06	3.91682e-06	5.71962e-06	8.51449e-06	7.88735e-06	9.71643e-06	8.25292e-06	1.24243e-05	6.26894e-06
K00169	porA; pyruvate ferredoxin oxidoreductase alpha subunit [EC:1.2.7.1]	3.64335e-05	3.84896e-05	3.52007e-05	3.85238e-05	3.20215e-05	4.28787e-05	5.67154e-05	3.59185e-05	4.43322e-05	4.75562e-05	4.18393e-05	4.09381e-05	4.50636e-05	3.44863e-05	4.82045e-05	5.04927e-05	4.84505e-05	5.04897e-05
K00170	porB; pyruvate ferredoxin oxidoreductase beta subunit [EC:1.2.7.1]	3.67982e-05	3.75921e-05	3.6955e-05	3.82529e-05	3.21105e-05	4.26898e-05	5.64253e-05	3.63767e-05	4.4104e-05	4.77996e-05	4.12863e-05	4.0507e-05	4.47885e-05	3.52617e-05	4.85105e-05	4.95178e-05	4.79209e-05	4.9909e-05
K00171	porD; pyruvate ferredoxin oxidoreductase delta subunit [EC:1.2.7.1]	2.95245e-05	3.23697e-05	2.82223e-05	2.90164e-05	2.59015e-05	3.42293e-05	4.37977e-05	2.99627e-05	3.45527e-05	3.77796e-05	3.18092e-05	3.41034e-05	3.41534e-05	2.92361e-05	4.13359e-05	3.37495e-05	3.91041e-05	3.67908e-05
K00172	porG; pyruvate ferredoxin oxidoreductase gamma subunit [EC:1.2.7.1]	3.8311e-05	3.86288e-05	3.78864e-05	3.89223e-05	3.30303e-05	4.38233e-05	5.79064e-05	3.72166e-05	4.56687e-05	4.82409e-05	4.28991e-05	4.18963e-05	4.56949e-05	3.58594e-05	4.89453e-05	5.09414e-05	4.8949e-05	5.06657e-05
K00174	korA, oorA, oforA; 2-oxoglutarate/2-oxoacid ferredoxin oxidoreductase subunit alpha [EC:1.2.7.3 1.2.7.11]	0.00061087	0.000850449	0.000811581	0.000855851	0.000747433	0.00068204	0.000904318	0.000953546	0.000811102	0.00094967	0.000902448	0.000930969	0.000958614	0.000928369	0.000767517	0.000989899	0.000747249	0.000937978
K00175	korB, oorB, oforB; 2-oxoglutarate/2-oxoacid ferredoxin oxidoreductase subunit beta [EC:1.2.7.3 1.2.7.11]	0.000610708	0.000847632	0.000802631	0.000834588	0.000738642	0.000680623	0.000898478	0.000929731	0.000754796	0.000918606	0.000856275	0.00091809	0.000942314	0.000917085	0.000727601	0.000970548	0.000714342	0.000920338
K00176	korD, oorD; 2-oxoglutarate ferredoxin oxidoreductase subunit delta [EC:1.2.7.3]	0.000343633	0.000497917	0.000437276	0.000453468	0.00040683	0.000401895	0.000515429	0.000470693	0.00040892	0.000505972	0.000461569	0.000489814	0.000502916	0.000492205	0.000371047	0.00049871	0.000375919	0.000487552
K00177	korC, oorC; 2-oxoglutarate ferredoxin oxidoreductase subunit gamma [EC:1.2.7.3]	0.000350374	0.000501956	0.000450022	0.000477567	0.000418328	0.000407441	0.000523781	0.000495525	0.000473024	0.000537485	0.000517126	0.000503915	0.000520674	0.000509151	0.000411614	0.000520018	0.000411093	0.000507331
K00179	iorA; indolepyruvate ferredoxin oxidoreductase, alpha subunit [EC:1.2.7.8]	0.000325604	0.000486418	0.000413941	0.00048757	0.000389988	0.000398046	0.000469084	0.000429869	0.000400393	0.000502565	0.000434566	0.000465998	0.000408449	0.000474905	0.00040076	0.000431532	0.000415925	0.000400196
K00180	iorB; indolepyruvate ferredoxin oxidoreductase, beta subunit [EC:1.2.7.8]	0.000327981	0.000488684	0.000418824	0.000492392	0.000394565	0.000400421	0.000470298	0.000432282	0.000406937	0.000505684	0.000440257	0.000467571	0.000414463	0.000477312	0.000407362	0.000435262	0.000421735	0.00040522
K00183	K00183; prokaryotic molybdopterin-containing oxidoreductase family, molybdopterin binding subunit	3.55245e-06	2.03481e-06	2.23555e-06	2.58207e-06	2.67052e-06	5.80227e-06	4.19135e-06	1.58823e-06	2.49378e-06	2.05423e-06	2.26561e-06	2.07597e-06	2.39571e-06	1.8739e-06	1.57826e-06	1.52422e-06	1.82256e-06	1.33734e-06
K00184	K00184; prokaryotic molybdopterin-containing oxidoreductase family, iron-sulfur binding subunit	3.50652e-05	6.33936e-05	5.55136e-05	8.21002e-05	6.37263e-05	5.96621e-05	0.0001375	4.53131e-05	6.06519e-05	9.68023e-05	7.35824e-05	7.6598e-05	0.000101292	0.000127934	8.7808e-05	0.000105935	0.000105371	0.000106931
K00185	K00185; prokaryotic molybdopterin-containing oxidoreductase family, membrane subunit	2.84466e-05	6.02756e-05	5.07941e-05	7.33818e-05	5.87562e-05	5.06147e-05	0.000123285	4.03651e-05	5.20297e-05	8.71855e-05	6.40361e-05	7.07454e-05	9.57232e-05	0.000123241	8.40153e-05	9.76712e-05	0.000100581	0.000101582
K00187	vorB; 2-oxoisovalerate ferredoxin oxidoreductase, beta subunit [EC:1.2.7.7]	6.7537e-08	0	4.03642e-07	0	3.56069e-07	4.04809e-08	5.64955e-07	1.069e-07	0	6.84743e-07	3.99362e-07	3.99225e-07	2.58996e-07	0	8.05234e-08	7.73716e-08	9.34647e-08	3.5193e-08
K00188	vorD; 2-oxoisovalerate ferredoxin oxidoreductase, delta subunit [EC:1.2.7.7]	6.7537e-08	0	4.03642e-07	0	3.56069e-07	4.04809e-08	5.64955e-07	1.069e-07	0	6.84743e-07	3.99362e-07	3.99225e-07	2.58996e-07	0	8.05234e-08	7.73716e-08	9.34647e-08	3.5193e-08
K00194	cdhD, acsD; acetyl-CoA decarbonylase/synthase complex subunit delta [EC:2.1.1.245]	1.62021e-05	5.6905e-06	3.04672e-06	4.92107e-06	2.82378e-06	8.60962e-06	2.82859e-06	2.52743e-06	4.74714e-06	4.8807e-06	2.83393e-06	3.51717e-06	1.3314e-06	2.25353e-06	1.89633e-06	3.14902e-06	5.07435e-06	3.88003e-06
K00196	cooF; anaerobic carbon-monoxide dehydrogenase iron sulfur subunit	4.25389e-05	7.40229e-05	3.658e-05	7.62946e-05	5.0681e-05	6.14687e-05	9.59759e-05	2.38556e-05	6.13869e-05	6.0844e-05	6.08934e-05	5.58811e-05	5.59536e-05	6.95331e-05	6.66484e-05	4.82102e-05	7.99178e-05	5.77782e-05
K00197	cdhE, acsC; acetyl-CoA decarbonylase/synthase complex subunit gamma [EC:2.1.1.245]	1.89806e-05	6.85258e-06	3.63355e-06	6.34121e-06	3.37865e-06	1.1249e-05	4.61965e-06	3.03597e-06	6.07553e-06	5.32198e-06	3.62805e-06	4.31562e-06	2.00155e-06	3.14686e-06	2.48576e-06	3.80204e-06	5.89684e-06	4.43784e-06
K00198	cooS, acsA; anaerobic carbon-monoxide dehydrogenase catalytic subunit [EC:1.2.7.4]	6.50881e-05	8.37435e-05	5.98997e-05	9.68268e-05	6.78904e-05	7.5978e-05	8.62434e-05	3.74564e-05	8.55749e-05	6.24836e-05	7.56606e-05	6.16938e-05	6.84145e-05	7.7725e-05	8.94155e-05	6.42091e-05	0.000105813	7.16425e-05
K00200	fwdA, fmdA; formylmethanofuran dehydrogenase subunit A [EC:1.2.7.12]	3.1067e-07	7.47386e-08	8.27466e-08	1.45998e-07	1.1869e-07	2.15898e-07	6.10762e-08	3.55826e-08	1.08716e-07	8.36908e-08	3.84002e-08	6.91458e-08	9.71234e-08	1.10334e-07	8.58379e-08	4.64229e-08	1.66211e-07	2.34034e-08
K00201	fwdB, fmdB; formylmethanofuran dehydrogenase subunit B [EC:1.2.7.12]	3.1067e-07	7.47386e-08	8.27466e-08	1.45998e-07	1.1869e-07	2.15898e-07	6.10762e-08	3.55826e-08	1.08716e-07	8.36908e-08	3.84002e-08	6.91458e-08	9.71234e-08	1.10334e-07	8.58379e-08	4.64229e-08	1.66211e-07	2.34034e-08
K00202	fwdC, fmdC; formylmethanofuran dehydrogenase subunit C [EC:1.2.7.12]	3.1067e-07	7.47386e-08	8.27466e-08	1.45998e-07	1.1869e-07	2.15898e-07	6.10762e-08	3.55826e-08	1.08716e-07	8.36908e-08	3.84002e-08	6.91458e-08	9.71234e-08	1.10334e-07	8.58379e-08	4.64229e-08	1.66211e-07	2.34034e-08
K00208	fabI; enoyl-[acyl-carrier protein] reductase I [EC:1.3.1.9 1.3.1.10]	0.000296181	0.000414638	0.000400953	0.000434011	0.000390645	0.000333922	0.000494848	0.000507191	0.000386377	0.000499997	0.000449216	0.000496906	0.000543581	0.00054603	0.000449078	0.000557793	0.000442137	0.000532265
K00209	fabV, ter; enoyl-[acyl-carrier protein] reductase / trans-2-enoyl-CoA reductase (NAD+) [EC:1.3.1.9 1.3.1.44]	3.25765e-05	1.78387e-05	2.3917e-05	1.12594e-05	1.67007e-05	2.14043e-05	5.9473e-06	5.81462e-06	2.05655e-05	2.19879e-05	2.05671e-05	5.47737e-06	1.26584e-05	2.11864e-05	1.22436e-05	1.1923e-05	1.37977e-05	1.33132e-05
K00210	E1.3.1.12; prephenate dehydrogenase [EC:1.3.1.12]	1.29164e-05	5.20694e-06	6.761e-06	7.40751e-06	9.29861e-06	7.73725e-06	9.18815e-06	1.86159e-05	1.5089e-05	1.84044e-05	1.22139e-05	1.19967e-05	1.06917e-05	2.50231e-05	1.9382e-05	1.83363e-05	2.09984e-05	1.13981e-05
K00214	BLVRA, bvdR; biliverdin reductase [EC:1.3.1.24]	8.10444e-08	0	3.10494e-08	5.41916e-07	0	0	4.58072e-08	0	0	0	0	4.95039e-07	0	0	0	4.64229e-08	0	0
K00215	dapB; 4-hydroxy-tetrahydrodipicolinate reductase [EC:1.17.1.8]	0.000889854	0.000919318	0.000894592	0.000930582	0.00089299	0.000913141	0.000942725	0.000899786	0.000951495	0.0009091	0.00095133	0.00092365	0.000926851	0.0009416	0.000921099	0.000925355	0.000923315	0.000922353
K00216	entA; 2,3-dihydro-2,3-dihydroxybenzoate dehydrogenase [EC:1.3.1.28]	1.5054e-05	1.11876e-05	9.76114e-06	1.06072e-05	1.41271e-05	1.53456e-05	8.25552e-06	9.02545e-06	5.23204e-06	7.96204e-06	4.59266e-06	4.67892e-06	8.24205e-06	5.27843e-06	7.39333e-06	1.63409e-05	1.36739e-05	1.66903e-05
K00217	E1.3.1.32; maleylacetate reductase [EC:1.3.1.32]	4.59252e-07	6.80848e-07	3.72592e-07	5.25977e-07	8.30829e-07	4.85771e-07	7.93991e-07	4.27602e-07	9.12755e-07	6.9996e-07	6.75843e-07	7.54535e-07	6.79864e-07	7.75408e-07	6.32108e-07	9.74882e-07	9.50224e-07	1.05579e-06
K00218	por; protochlorophyllide reductase [EC:1.3.1.33]	3.647e-07	3.2495e-07	2.6392e-07	8.76628e-07	3.56069e-07	2.02405e-07	1.37421e-07	1.22172e-07	1.62992e-07	0	1.84321e-07	6.70698e-07	1.45685e-07	0	0	4.95178e-07	3.58281e-07	1.93562e-07
K00219	fadH; 2,4-dienoyl-CoA reductase (NADPH2) [EC:1.3.1.34]	2.83577e-05	2.12352e-05	1.79063e-05	2.03577e-05	2.72823e-05	2.99234e-05	1.74017e-05	1.91874e-05	1.22176e-05	1.78946e-05	1.07751e-05	1.16281e-05	1.8734e-05	1.33058e-05	1.67985e-05	3.37753e-05	2.75074e-05	3.36226e-05
K00220	tyrC; cyclohexadieny/prephenate dehydrogenase [EC:1.3.1.43 1.3.1.12]	1.65466e-06	1.05222e-06	9.47006e-07	1.45042e-06	1.67649e-06	1.50454e-06	2.04605e-06	1.38207e-06	1.56472e-06	1.1945e-06	1.23649e-06	1.05395e-06	1.3921e-06	1.34889e-06	1.37695e-06	2.39078e-06	2.50797e-06	2.0324e-06
K00226	pyrD; dihydroorotate dehydrogenase (fumarate) [EC:1.3.98.1]	0.000228858	0.000340273	0.000352094	0.000331935	0.000307062	0.000256209	0.000387483	0.000424572	0.000250629	0.000392627	0.000321387	0.000416856	0.000378179	0.000466015	0.000259432	0.000442121	0.00024601	0.000380158
K00228	CPOX, hemF; coproporphyrinogen III oxidase [EC:1.3.3.3]	2.67132e-05	1.59896e-05	3.1242e-05	3.85251e-05	4.12699e-05	2.45506e-05	3.93051e-05	3.28451e-05	2.6148e-05	4.88298e-05	2.63118e-05	3.11396e-05	6.12336e-05	6.39792e-05	4.17741e-05	5.59423e-05	4.74757e-05	6.32257e-05
K00230	hemG; menaquinone-dependent protoporphyrinogen oxidase [EC:1.3.5.3]	1.70666e-05	1.13733e-05	1.25245e-05	1.91132e-05	1.64682e-05	1.77358e-05	1.88878e-05	1.27364e-05	1.08064e-05	1.45204e-05	1.20269e-05	9.04117e-06	1.12097e-05	9.90665e-06	1.01311e-05	2.40471e-05	1.62473e-05	1.96641e-05
K00231	PPOX, hemY; protoporphyrinogen/coproporphyrinogen III oxidase [EC:1.3.3.4 1.3.3.15]	3.86855e-05	1.65964e-05	2.98578e-05	2.61498e-05	3.29565e-05	3.03125e-05	4.18642e-05	4.42415e-05	3.38217e-05	3.0166e-05	3.19797e-05	4.05333e-05	3.84159e-05	3.16173e-05	1.98002e-05	7.13018e-05	2.10054e-05	5.06507e-05
K00232	E1.3.3.6, ACOX1, ACOX3; acyl-CoA oxidase [EC:1.3.3.6]	3.60648e-08	0	4.6574e-08	0	5.04432e-07	9.85036e-07	9.92488e-07	0	0	1.67382e-07	6.14403e-08	6.3876e-08	6.47489e-07	7.26945e-07	5.31454e-07	0	0	1.93562e-07
K00239	sdhA, frdA; succinate dehydrogenase / fumarate reductase, flavoprotein subunit [EC:1.3.5.1 1.3.5.4]	0.000322639	0.000400087	0.000434842	0.000422592	0.00040053	0.000339415	0.000441731	0.000495573	0.000377089	0.000483226	0.000435006	0.000473048	0.000522259	0.000502327	0.000407137	0.000549206	0.00039828	0.000521911
K00240	sdhB, frdB; succinate dehydrogenase / fumarate reductase, iron-sulfur subunit [EC:1.3.5.1 1.3.5.4]	0.000309708	0.00037331	0.000409139	0.00038389	0.000376686	0.000315538	0.000421746	0.000486738	0.000349413	0.000461474	0.00041149	0.000456792	0.00049299	0.000490842	0.000386169	0.000529603	0.000376679	0.000492751
K00241	sdhC, frdC; succinate dehydrogenase / fumarate reductase, cytochrome b subunit	0.000293383	0.000356687	0.000396252	0.000375859	0.000363541	0.00029572	0.000412466	0.000474859	0.000321847	0.000455268	0.000378302	0.00044447	0.000479607	0.000476884	0.000373047	0.000503453	0.000360533	0.000473028
K00242	sdhD, frdD; succinate dehydrogenase / fumarate reductase, membrane anchor subunit	2.70869e-05	1.63428e-05	1.57433e-05	2.16672e-05	2.61988e-05	2.47598e-05	2.83319e-05	1.93325e-05	2.09539e-05	1.8937e-05	1.43156e-05	1.62033e-05	2.0555e-05	2.02845e-05	2.04623e-05	2.52516e-05	2.57763e-05	2.38829e-05
K00243	K00243; uncharacterized protein	0.000405891	0.000495927	0.000522531	0.000473603	0.000452552	0.000442304	0.000464415	0.000592042	0.000473131	0.000553255	0.000500721	0.000548239	0.000552128	0.000523948	0.000522299	0.000557075	0.000495045	0.000532949
K00244	frdA; fumarate reductase flavoprotein subunit [EC:1.3.5.4]	0.00036266	0.000300989	0.000316785	0.000298009	0.000398976	0.000328317	0.000351959	0.000257737	0.00033124	0.000269336	0.000317884	0.000281688	0.00028526	0.000288319	0.000366452	0.000268193	0.00034254	0.000290607
K00245	frdB; fumarate reductase iron-sulfur subunit [EC:1.3.5.4]	3.96847e-05	6.47502e-05	3.56524e-05	7.17189e-05	5.12592e-05	6.14298e-05	8.70794e-05	3.13447e-05	5.52217e-05	5.24209e-05	6.25846e-05	4.70474e-05	5.73676e-05	6.71374e-05	6.2725e-05	6.05587e-05	8.29032e-05	6.52215e-05
K00246	frdC; fumarate reductase subunit C	3.95564e-05	6.46806e-05	3.55826e-05	7.15595e-05	5.12592e-05	6.12274e-05	8.69267e-05	3.13447e-05	5.50994e-05	5.23524e-05	6.25692e-05	4.69835e-05	5.72623e-05	6.70728e-05	6.26203e-05	6.04736e-05	8.28253e-05	6.52215e-05
K00247	frdD; fumarate reductase subunit D	1.4203e-05	9.79493e-06	9.26047e-06	1.04983e-05	1.39164e-05	1.52141e-05	9.54316e-06	8.70475e-06	4.51488e-06	6.93112e-06	4.46978e-06	5.35233e-06	8.56305e-06	5.33093e-06	7.58256e-06	1.63873e-05	1.31785e-05	1.55993e-05
K00248	ACADS, bcd; butyryl-CoA dehydrogenase [EC:1.3.8.1]	0.000129748	0.000173851	0.000143451	0.000174891	0.000138197	0.000163601	0.00019826	0.000134071	0.000198491	0.000162649	0.00017959	0.000159021	0.000147053	0.000130508	0.000126609	0.000130218	0.000125439	0.000147223
K00249	ACADM, acd; acyl-CoA dehydrogenase [EC:1.3.8.7]	4.30054e-05	1.80474e-05	1.25547e-05	2.12487e-05	3.72777e-05	3.256e-05	3.3358e-05	3.00315e-05	5.30863e-05	2.97255e-05	2.72104e-05	3.06287e-05	4.63816e-05	4.3835e-05	5.05096e-05	2.846e-05	4.60948e-05	2.47703e-05
K00252	GCDH, gcdH; glutaryl-CoA dehydrogenase [EC:1.3.8.6]	4.73894e-06	3.57182e-06	1.96218e-05	2.14707e-05	2.08244e-05	4.91965e-06	2.80709e-05	2.09131e-05	1.65694e-05	4.06699e-05	2.15579e-05	2.38085e-05	4.8559e-05	5.34938e-05	2.98299e-05	3.48972e-05	2.72613e-05	4.45528e-05
K00253	IVD, ivd; isovaleryl-CoA dehydrogenase [EC:1.3.8.4]	9.41695e-06	4.01283e-06	2.16818e-06	3.91423e-06	7.93545e-06	6.37359e-06	6.45377e-06	5.73322e-06	1.06691e-05	6.15128e-06	4.60034e-06	5.59985e-06	9.9524e-06	8.43935e-06	9.52591e-06	5.51149e-06	9.22263e-06	4.99301e-06
K00254	DHODH, pyrD; dihydroorotate dehydrogenase [EC:1.3.5.2]	9.29085e-05	0.000100257	0.000101333	0.000107484	0.000109128	9.57543e-05	0.000115808	0.000139748	6.80151e-05	0.000124359	8.70762e-05	0.000119497	0.000100555	0.000128912	0.000134477	0.000194032	0.000137036	0.000145179
K00255	ACADL; long-chain-acyl-CoA dehydrogenase [EC:1.3.8.8]	4.25483e-07	2.38297e-06	7.76234e-08	1.91264e-07	1.36493e-07	3.64328e-07	2.44305e-07	6.10859e-08	4.56378e-07	2.13031e-06	2.45761e-07	1.91628e-07	1.45685e-07	4.8463e-07	0	1.70217e-07	1.05927e-07	2.63948e-06
K00256	E1.3.99.16; isoquinoline 1-oxidoreductase [EC:1.3.99.16]	1.08059e-07	1.23791e-07	1.86296e-07	9.56322e-08	1.48362e-07	1.07949e-07	6.10762e-08	1.38971e-06	2.0537e-06	1.58252e-06	2.13505e-06	1.50109e-06	1.42448e-06	1.93852e-06	2.28686e-06	1.54743e-07	7.78872e-08	0
K00257	mbtN, fadE14; acyl-ACP dehydrogenase [EC:1.3.99.-]	0.000249	0.000341576	0.000321391	0.000328241	0.000309514	0.000262042	0.000315761	0.000396984	0.0003191	0.000401488	0.000345267	0.000361885	0.000419193	0.000403031	0.000316314	0.000378734	0.000297921	0.00037857
K00259	ald; alanine dehydrogenase [EC:1.4.1.1]	0.000251304	0.000180986	0.000242493	0.00024612	0.000208419	0.000226717	0.000328964	0.000295104	0.000233509	0.00026293	0.000236819	0.000301262	0.000276724	0.000357869	0.000265086	0.000320876	0.000267563	0.000288217
K00260	gudB, rocG; glutamate dehydrogenase [EC:1.4.1.2]	1.07384e-05	1.52804e-06	3.16315e-06	4.45088e-06	3.74615e-06	6.57208e-06	2.79805e-06	2.02347e-06	3.5084e-06	4.45463e-06	3.64034e-06	2.4712e-06	3.19293e-06	3.06125e-06	3.03702e-06	4.06974e-06	4.70564e-06	6.0708e-06
K00261	GLUD1_2, gdhA; glutamate dehydrogenase (NAD(P)+) [EC:1.4.1.3]	9.84865e-06	1.04484e-05	1.01039e-05	1.18079e-05	9.76773e-06	1.00569e-05	1.62931e-05	6.43189e-06	2.1315e-05	7.92096e-06	2.54578e-05	1.23883e-05	1.35443e-05	9.38115e-06	1.15971e-05	1.61965e-05	1.08097e-05	1.6552e-05
K00262	E1.4.1.4, gdhA; glutamate dehydrogenase (NADP+) [EC:1.4.1.4]	0.000922483	0.00105769	0.00107258	0.00102367	0.00102126	0.000940264	0.00101127	0.00111235	0.000936181	0.0011135	0.00100651	0.00108889	0.00112615	0.00111795	0.00101421	0.00107622	0.000993637	0.00108094
K00263	E1.4.1.9; leucine dehydrogenase [EC:1.4.1.9]	1.01137e-05	8.89745e-07	9.9358e-07	1.8449e-06	1.63198e-06	5.9345e-06	1.51164e-06	1.37062e-06	2.25336e-06	1.58632e-06	1.30561e-06	1.39729e-06	1.41638e-06	1.31254e-06	1.32864e-06	1.70991e-06	2.7611e-06	1.49131e-06
K00265	gltB; glutamate synthase (NADPH/NADH) large chain [EC:1.4.1.13 1.4.1.14]	0.000254091	0.000377757	0.00031841	0.000297301	0.000310785	0.000292548	0.000327228	0.000339281	0.000263293	0.000385402	0.000322543	0.0003378	0.000401443	0.000401916	0.000298122	0.000345278	0.00030563	0.000359665
K00266	gltD; glutamate synthase (NADPH/NADH) small chain [EC:1.4.1.13 1.4.1.14]	0.00142397	0.00142561	0.00145093	0.00135642	0.00148351	0.0013557	0.00128628	0.00140168	0.00126909	0.00136185	0.00130096	0.00137852	0.00136228	0.00138745	0.00140902	0.0013105	0.00139207	0.00134584
K00271	vdh; valine dehydrogenase (NAD+) [EC:1.4.1.23]	9.04996e-09	0	4.6574e-08	0	5.63777e-07	9.31061e-07	9.46681e-07	0	0	0	0	0	6.15115e-07	7.26945e-07	5.31454e-07	0	0	0
K00273	DAO, aao; D-amino-acid oxidase [EC:1.4.3.3]	0	0	4.6574e-08	0	5.93449e-08	6.74682e-09	0	0	0	0	0	0	0	0	0	0	0	0
K00274	MAO, aofH; monoamine oxidase [EC:1.4.3.4]	1.16862e-05	5.31526e-06	6.7818e-06	8.65471e-06	1.25292e-05	9.32856e-06	9.47704e-06	7.6078e-06	1.75433e-05	7.79846e-06	9.20068e-06	6.55799e-06	1.51809e-05	1.06727e-05	1.51464e-05	1.00919e-05	1.62784e-05	1.02002e-05
K00275	pdxH, PNPO; pyridoxamine 5'-phosphate oxidase [EC:1.4.3.5]	8.77048e-05	6.48177e-05	0.000100226	0.000106426	9.79055e-05	7.60761e-05	0.000128813	0.00018581	0.000195525	0.000139622	0.000186523	0.000144765	0.000150613	0.000163196	0.000135847	0.00015239	0.000129909	0.000150277
K00276	AOC3, AOC2, tynA; primary-amine oxidase [EC:1.4.3.21]	2.53264e-06	3.17213e-06	2.21227e-06	2.35893e-06	2.56963e-06	2.35464e-06	1.02303e-06	6.71945e-07	7.00866e-07	1.52926e-06	8.14083e-07	1.02202e-06	8.90298e-07	3.87704e-07	6.25344e-07	1.28437e-06	1.66367e-06	3.00021e-06
K00278	nadB; L-aspartate oxidase [EC:1.4.3.16]	0.000735529	0.000726658	0.000705132	0.000707985	0.000708784	0.00070694	0.000709221	0.000739525	0.000729929	0.00071217	0.000729644	0.000738662	0.000743047	0.000705931	0.000741989	0.000714962	0.000738707	0.000725723
K00281	GLDC, gcvP; glycine dehydrogenase [EC:1.4.4.2]	0.000209191	0.000317906	0.000301501	0.000296539	0.000276642	0.0002286	0.000312048	0.000368986	0.000262736	0.000384299	0.000315438	0.000345048	0.000378137	0.000392135	0.000287178	0.000365052	0.00027604	0.000359481
K00282	gcvPA; glycine dehydrogenase subunit 1 [EC:1.4.4.2]	0.000124337	0.000136556	0.000125889	0.000128575	0.000129323	0.000143455	0.000149739	0.00011372	0.000142331	0.000118168	0.000142574	0.000130768	0.000152375	0.000140108	0.000115129	0.000172302	0.000139217	0.000161904
K00283	gcvPB; glycine dehydrogenase subunit 2 [EC:1.4.4.2]	0.000124499	0.000136556	0.000126013	0.00012875	0.000129487	0.000143563	0.000149739	0.000113995	0.000142364	0.000118168	0.000142666	0.000130768	0.000152375	0.000140108	0.000115258	0.000172998	0.000139591	0.000161904
K00284	E1.4.7.1; glutamate synthase (ferredoxin) [EC:1.4.7.1]	0.000211083	0.000194258	0.00020817	0.000213328	0.000180763	0.00022503	0.000169863	0.000199118	0.000222708	0.000182053	0.000187183	0.000184956	0.000146659	0.000149292	0.000186244	0.000156502	0.000197772	0.000155825
K00285	dadA; D-amino-acid dehydrogenase [EC:1.4.5.1]	2.96839e-05	1.9783e-05	1.82086e-05	2.14651e-05	2.80961e-05	2.65346e-05	1.66791e-05	2.33109e-05	2.89811e-05	2.62561e-05	2.31707e-05	2.20441e-05	2.76745e-05	2.52441e-05	3.18254e-05	2.42382e-05	2.52046e-05	2.49709e-05
K00286	proC; pyrroline-5-carboxylate reductase [EC:1.5.1.2]	0.000767767	0.000824256	0.000771152	0.000774801	0.000769827	0.000794276	0.000792869	0.000756408	0.000766834	0.000769395	0.000776577	0.000784382	0.000768271	0.000755216	0.000777474	0.00071521	0.000769667	0.000740018
K00287	DHFR, folA; dihydrofolate reductase [EC:1.5.1.3]	0.000585515	0.000624173	0.000651308	0.000669205	0.000596444	0.000609686	0.000665127	0.000751983	0.000641032	0.000705803	0.000653481	0.000715137	0.000704361	0.000690641	0.000649544	0.000736662	0.000633847	0.000696071
K00288	MTHFD; methylenetetrahydrofolate dehydrogenase (NADP+) / methenyltetrahydrofolate cyclohydrolase / formyltetrahydrofolate synthetase [EC:1.5.1.5 3.5.4.9 6.3.4.3]	2.70148e-08	0	0	0	0	0	0	1.52715e-08	0	3.0433e-08	0	0	0	0	0	0	0	0
K00290	LYS1; saccharopine dehydrogenase (NAD+, L-lysine forming) [EC:1.5.1.7]	0.000517153	0.000588521	0.00057163	0.000510772	0.000570464	0.000506921	0.000469617	0.000559309	0.000510461	0.000529525	0.000518252	0.000530257	0.000540649	0.000500914	0.000515848	0.000503278	0.000514851	0.000513878
K00293	LYS9; saccharopine dehydrogenase (NADP+, L-glutamate forming) [EC:1.5.1.10]	2.67446e-07	1.25957e-06	4.7195e-07	1.75326e-06	1.0237e-06	6.42297e-07	3.97606e-06	1.67986e-07	9.84472e-07	7.57782e-07	9.43108e-07	2.22927e-06	1.85182e-06	1.67682e-06	8.72873e-07	1.94976e-06	1.04057e-06	1.89691e-06
K00294	E1.2.1.88; 1-pyrroline-5-carboxylate dehydrogenase [EC:1.2.1.88]	8.91675e-05	4.72806e-05	0.000103661	0.00012081	8.64069e-05	6.73493e-05	0.000158058	0.000167855	0.000155556	0.000149435	0.000153439	0.000148549	0.000116104	0.000186633	8.98726e-05	0.00018217	8.63777e-05	0.000144316
K00297	metF, MTHFR; methylenetetrahydrofolate reductase (NADPH) [EC:1.5.1.20]	0.000704368	0.000755366	0.000722666	0.000726399	0.000728675	0.000717261	0.000698321	0.000730278	0.000739602	0.000723733	0.000743308	0.000720887	0.000740657	0.000710209	0.000747386	0.000725634	0.000739062	0.000729204
K00298	ceo; N5-(carboxyethyl)ornithine synthase [EC:1.5.1.24]	0	0	7.76234e-08	0	2.96725e-08	0	0	0	0	0	0	0	0	0	0	0	0	0
K00299	ssuE; FMN reductase [EC:1.5.1.38]	1.66862e-05	1.42333e-05	1.11608e-05	1.24998e-05	1.62164e-05	1.90339e-05	9.14876e-06	1.20581e-05	1.0202e-05	1.2021e-05	9.18532e-06	8.62853e-06	1.28499e-05	1.0538e-05	1.234e-05	1.74654e-05	1.47579e-05	1.76857e-05
K00301	E1.5.3.1; sarcosine oxidase [EC:1.5.3.1]	4.05222e-07	0	0	1.11571e-07	3.26397e-07	1.61924e-07	3.96995e-07	9.16289e-08	3.91181e-07	2.13031e-07	9.21604e-08	1.99613e-08	1.45685e-07	1.61543e-07	3.42224e-07	6.18973e-08	3.42704e-07	0
K00302	soxA; sarcosine oxidase, subunit alpha [EC:1.5.3.1]	3.10468e-06	2.69446e-06	1.19742e-06	4.19044e-06	3.18237e-06	2.30067e-06	8.8988e-06	1.32984e-06	4.82e-06	4.39529e-06	3.60654e-06	5.27025e-06	5.03099e-06	5.02691e-06	3.20048e-06	4.46434e-06	4.47883e-06	3.96238e-06
K00303	soxB; sarcosine oxidase, subunit beta [EC:1.5.3.1]	8.29827e-06	3.30552e-06	3.66569e-06	5.74431e-06	5.49697e-06	5.2721e-06	1.09754e-05	2.07051e-06	5.30898e-06	3.61925e-06	4.05813e-06	6.42401e-06	6.18029e-06	5.86693e-06	4.31573e-06	5.77192e-06	5.19539e-06	5.66925e-06
K00304	soxD; sarcosine oxidase, subunit delta [EC:1.5.3.1]	9.55648e-07	1.75318e-07	1.91419e-07	5.24543e-07	1.09788e-06	7.62391e-07	9.46681e-07	7.80067e-07	1.41673e-06	9.47228e-07	1.09056e-06	8.7558e-07	1.44066e-06	1.56019e-06	1.45473e-06	3.32698e-07	9.80133e-07	1.68575e-07
K00305	soxG; sarcosine oxidase, subunit gamma [EC:1.5.3.1]	7.80052e-07	1.75318e-07	1.91419e-07	4.2891e-07	1.06821e-06	7.35403e-07	9.46681e-07	7.80067e-07	1.41673e-06	9.01578e-07	1.09056e-06	8.7558e-07	1.44066e-06	1.51172e-06	1.45473e-06	3.32698e-07	9.80133e-07	1.68575e-07
K00306	PIPOX; sarcosine oxidase / L-pipecolate oxidase [EC:1.5.3.1 1.5.3.7]	1.93561e-07	1.54738e-07	1.24353e-07	2.55019e-07	1.48362e-07	1.84323e-07	0	0	0	0	0	0	0	0	0	0	1.55774e-08	1.17897e-08
K00311	ETFDH; electron-transferring-flavoprotein dehydrogenase [EC:1.5.5.1]	1.1416e-05	5.63495e-06	3.97416e-06	6.07647e-06	1.00422e-05	8.39763e-06	7.84325e-06	5.7688e-06	1.09897e-05	6.27301e-06	4.64642e-06	5.73287e-06	1.00495e-05	8.80007e-06	1.04814e-05	6.67206e-06	1.07441e-05	6.35375e-06
K00313	fixC; electron transfer flavoprotein-quinone oxidoreductase [EC:1.5.5.-]	3.8881e-05	2.55369e-05	2.37191e-05	2.62324e-05	3.72834e-05	4.32427e-05	2.47282e-05	2.63815e-05	1.46285e-05	2.03597e-05	1.33479e-05	1.33181e-05	2.47422e-05	1.68247e-05	2.17896e-05	4.81406e-05	3.83828e-05	4.39825e-05
K00314	SARDH; sarcosine dehydrogenase [EC:1.5.8.3]	0	0	0	0	0	0	0	0	0	0	0	0	0	0	0	3.09486e-08	0	0
K00315	DMGDH; dimethylglycine dehydrogenase [EC:1.5.8.4]	0	0	0	0	2.07707e-07	5.39746e-08	3.05381e-08	0	0	0	0	0	0	0	0	0	2.33662e-07	3.5193e-08
K00316	spdH; spermidine dehydrogenase [EC:1.5.99.6]	0	0	1.08673e-07	1.13643e-05	1.91387e-06	0	7.14592e-06	6.59728e-06	1.65926e-05	3.39328e-06	1.88622e-05	4.18388e-06	3.59357e-06	3.13394e-06	1.28837e-06	1.96524e-06	5.76366e-07	2.12918e-06
K00317	dmd-tmd; dimethylamine/trimethylamine dehydrogenase [EC:1.5.8.1 1.5.8.2]	0	0	0	0	0	4.72277e-08	0	0	0	3.80413e-08	3.84002e-08	0	0	4.03858e-08	0	0	0	0
K00318	PRODH; proline dehydrogenase [EC:1.5.-.-]	3.64396e-05	1.15504e-05	8.59363e-05	0.000106991	7.11182e-05	2.6478e-05	0.000126506	0.000120442	0.000119996	0.000136686	0.000122564	0.000112702	0.000104616	0.000168349	8.25848e-05	0.0001546	7.99318e-05	0.000126887
K00320	mer; 5,10-methylenetetrahydromethanopterin reductase [EC:1.5.98.2]	8.10444e-08	0	0	4.78161e-08	5.93449e-08	0	0	0	0	0	0	0	0	0	0	0	0	0
K00322	sthA, udhA; NAD(P) transhydrogenase [EC:1.6.1.1]	1.54322e-05	1.16595e-05	1.032e-05	1.15144e-05	1.50692e-05	1.59866e-05	8.76444e-06	9.12089e-06	5.02423e-06	7.97345e-06	4.71554e-06	4.99031e-06	8.59542e-06	6.00941e-06	7.72348e-06	1.67587e-05	1.35687e-05	1.69059e-05
K00324	pntA; NAD(P) transhydrogenase subunit alpha [EC:1.6.1.2]	9.31674e-05	0.000144389	8.81269e-05	0.000121097	0.000129966	0.000136566	0.000150673	7.20764e-05	8.74506e-05	9.02606e-05	8.67767e-05	0.000102399	0.000121787	0.000150775	0.00013841	0.000126516	0.000176123	0.000128636
K00325	pntB; NAD(P) transhydrogenase subunit beta [EC:1.6.1.2]	3.73323e-05	2.60643e-05	2.69662e-05	2.53809e-05	4.09906e-05	3.94667e-05	2.46278e-05	2.78781e-05	1.9013e-05	1.70121e-05	1.39815e-05	2.2032e-05	2.47313e-05	2.33147e-05	2.25491e-05	3.87e-05	3.0617e-05	3.06106e-05
K00330	nuoA; NADH-quinone oxidoreductase subunit A [EC:1.6.5.3]	0.000271932	0.000344048	0.000324208	0.000328647	0.000312572	0.000281732	0.000346313	0.000418441	0.000310496	0.000383717	0.000368135	0.00038319	0.000449412	0.00038083	0.000358449	0.0004304	0.000347136	0.000428244
K00331	nuoB; NADH-quinone oxidoreductase subunit B [EC:1.6.5.3]	0.000271587	0.000344018	0.000323804	0.000327802	0.000312063	0.000281179	0.000345916	0.000417479	0.000308932	0.000384401	0.000366553	0.000382535	0.00044849	0.00038012	0.000357886	0.000429332	0.00034626	0.000428367
K00332	nuoC; NADH-quinone oxidoreductase subunit C [EC:1.6.5.3]	6.17271e-05	1.96248e-05	4.5818e-05	7.12581e-05	5.25211e-05	5.00767e-05	0.000101686	6.46285e-05	7.2477e-05	5.10767e-05	7.48219e-05	7.46498e-05	8.42988e-05	9.57435e-05	7.38522e-05	8.68991e-05	7.71676e-05	8.41825e-05
K00333	nuoD; NADH-quinone oxidoreductase subunit D [EC:1.6.5.3]	6.69612e-05	1.99343e-05	4.98235e-05	7.61752e-05	5.50952e-05	5.30879e-05	0.000121864	6.78966e-05	7.42699e-05	6.449e-05	8.14191e-05	8.48859e-05	9.0628e-05	9.89744e-05	9.8597e-05	8.98547e-05	9.67017e-05	8.94644e-05
K00334	nuoE; NADH-quinone oxidoreductase subunit E [EC:1.6.5.3]	0.000514981	0.000390769	0.000488527	0.000513815	0.000479668	0.000458101	0.000528763	0.000455075	0.000532985	0.000434725	0.000490688	0.000482872	0.00038376	0.000477957	0.000439973	0.000462969	0.000441897	0.000429046
K00335	nuoF; NADH-quinone oxidoreductase subunit F [EC:1.6.5.3]	0.000267057	0.000220386	0.000336234	0.000379663	0.000293559	0.000266116	0.00040013	0.000326443	0.000385811	0.000324759	0.000357771	0.000351466	0.000266581	0.000358801	0.000276365	0.000348994	0.000294491	0.000306701
K00336	nuoG; NADH-quinone oxidoreductase subunit G [EC:1.6.5.3]	0.000425468	0.00033968	0.000423311	0.000439471	0.000441188	0.00039728	0.000428888	0.000385784	0.000477592	0.00036102	0.000432295	0.000400112	0.00035904	0.000386283	0.000404521	0.000366871	0.000401941	0.000377705
K00337	nuoH; NADH-quinone oxidoreductase subunit H [EC:1.6.5.3]	0.000285925	0.000398547	0.000345182	0.000370637	0.000344873	0.000318549	0.000406252	0.000431101	0.000338335	0.000417862	0.000400307	0.000416701	0.000490997	0.00043729	0.000411023	0.00046442	0.000412137	0.000471769
K00338	nuoI; NADH-quinone oxidoreductase subunit I [EC:1.6.5.3]	0.000266562	0.000345054	0.000321367	0.000326543	0.000310965	0.000279038	0.000344695	0.000417066	0.000308964	0.000384371	0.0003664	0.000381944	0.000447793	0.000379974	0.000357692	0.000429022	0.000346026	0.000428161
K00339	nuoJ; NADH-quinone oxidoreductase subunit J [EC:1.6.5.3]	0.000266718	0.000345209	0.000321491	0.000326798	0.000311032	0.000279222	0.000346039	0.000417189	0.000308964	0.000384371	0.0003664	0.000382503	0.000447874	0.000380039	0.000357692	0.000429053	0.000346011	0.000428138
K00340	nuoK; NADH-quinone oxidoreductase subunit K [EC:1.6.5.3]	0.000272006	0.00034524	0.000323866	0.000327945	0.000312241	0.000281853	0.000347489	0.000417815	0.00030916	0.000384751	0.000366522	0.000383238	0.000448635	0.000380281	0.000358256	0.000429935	0.000346805	0.00042937
K00341	nuoL; NADH-quinone oxidoreductase subunit L [EC:1.6.5.3]	0.000266907	0.000345178	0.000321957	0.000327276	0.000311492	0.000279438	0.000345504	0.000417906	0.000310464	0.000384295	0.000368028	0.000382726	0.000448716	0.000380847	0.000358143	0.000429858	0.000346541	0.000428508
K00342	nuoM; NADH-quinone oxidoreductase subunit M [EC:1.6.5.3]	0.000263287	0.000345872	0.000320813	0.000327273	0.000311391	0.000277889	0.000345321	0.000417937	0.000311458	0.00038469	0.000369195	0.000383014	0.000448813	0.000381703	0.000358884	0.000429518	0.000346696	0.000427733
K00343	nuoN; NADH-quinone oxidoreductase subunit N [EC:1.6.5.3]	0.000261544	0.000345178	0.000319178	0.00032565	0.000309934	0.000276739	0.000344695	0.000416608	0.000309241	0.00038399	0.000366277	0.0003818	0.000447162	0.000379893	0.000357257	0.000428264	0.000345341	0.000426959
K00344	qor, CRYZ; NADPH2:quinone reductase [EC:1.6.5.5]	3.99754e-05	2.48146e-05	2.71524e-05	3.37327e-05	4.24046e-05	3.61609e-05	3.71194e-05	4.22983e-05	3.90649e-05	3.35334e-05	2.83624e-05	3.94476e-05	4.06083e-05	4.57937e-05	4.09985e-05	5.31184e-05	3.94798e-05	4.27464e-05
K00346	nqrA; Na+-transporting NADH:ubiquinone oxidoreductase subunit A [EC:1.6.5.8]	0.000213223	0.000323711	0.000321982	0.000308234	0.000290084	0.000230939	0.000323115	0.000410858	0.000274388	0.000392049	0.000334277	0.000372276	0.000394661	0.000372576	0.000291607	0.000410353	0.000275576	0.000384275
K00347	nqrB; Na+-transporting NADH:ubiquinone oxidoreductase subunit B [EC:1.6.5.8]	0.000213223	0.000323711	0.000322037	0.000308234	0.000290106	0.000230939	0.000324039	0.000410896	0.000281812	0.000392148	0.000343278	0.000372619	0.000395163	0.000377801	0.000291647	0.000410485	0.00027616	0.000384636
K00348	nqrC; Na+-transporting NADH:ubiquinone oxidoreductase subunit C [EC:1.6.5.8]	0.000213223	0.000323711	0.000322037	0.000308234	0.000290106	0.000230939	0.00032407	0.000410896	0.000281812	0.000392148	0.000343278	0.000372619	0.000395163	0.000377801	0.000291676	0.000410485	0.00027616	0.000384636
K00349	nqrD; Na+-transporting NADH:ubiquinone oxidoreductase subunit D [EC:1.6.5.8]	0.000213223	0.000323711	0.000322037	0.000308234	0.000290106	0.000230939	0.000324039	0.000410896	0.000281812	0.000392148	0.000343278	0.000372619	0.000395163	0.000377801	0.000291647	0.000410485	0.00027616	0.000384636
K00350	nqrE; Na+-transporting NADH:ubiquinone oxidoreductase subunit E [EC:1.6.5.8]	0.000213223	0.000323711	0.000322037	0.000308234	0.000290106	0.000230939	0.00032407	0.000410896	0.000281812	0.000392148	0.000343278	0.000372619	0.000395163	0.000377801	0.000291676	0.000410485	0.00027616	0.000384636
K00351	nqrF; Na+-transporting NADH:ubiquinone oxidoreductase subunit F [EC:1.6.5.8]	0.000213291	0.000323813	0.000322077	0.000308298	0.000290183	0.000230999	0.000324039	0.000410982	0.00028218	0.000392224	0.000343278	0.000372619	0.000395163	0.000377801	0.000291647	0.000410609	0.000276282	0.00038471
K00354	E1.6.99.1; NADPH2 dehydrogenase [EC:1.6.99.1]	8.33406e-06	7.45064e-06	8.50753e-06	1.09818e-05	9.89576e-06	1.28055e-05	1.37651e-05	1.55158e-05	1.98035e-05	1.59165e-05	1.92308e-05	2.01529e-05	1.81783e-05	2.09845e-05	2.42858e-05	1.4453e-05	1.4783e-05	1.2124e-05
K00355	NQO1; NAD(P)H dehydrogenase (quinone) [EC:1.6.5.2]	1.88867e-05	5.51642e-06	4.77368e-06	4.08557e-06	4.41927e-06	9.04978e-06	2.11736e-06	4.73172e-06	7.91587e-06	7.08329e-06	5.6628e-06	4.65241e-06	4.5109e-06	4.42096e-06	5.41101e-06	5.83119e-06	5.24648e-06	4.40212e-06
K00356	E1.6.99.3; NADH dehydrogenase [EC:1.6.99.3]	1.26389e-05	5.02017e-06	4.69575e-06	7.32001e-06	1.04506e-05	9.8791e-06	1.9521e-05	8.41917e-06	1.35609e-05	9.00057e-06	7.29142e-06	9.52551e-06	1.05821e-05	1.16521e-05	1.10869e-05	7.89763e-06	1.17371e-05	6.03913e-06
K00360	nasB; assimilatory nitrate reductase electron transfer subunit [EC:1.7.99.-]	9.04996e-09	0	4.6574e-08	0	0	4.04809e-08	4.58072e-08	0	0	0	0	0	3.23745e-08	0	0	0	0	0
K00362	nirB; nitrite reductase (NADH) large subunit [EC:1.7.1.15]	2.33375e-05	1.62526e-05	1.48337e-05	1.65297e-05	2.17076e-05	2.25592e-05	1.50364e-05	1.50106e-05	1.52818e-05	1.59849e-05	1.21191e-05	1.28817e-05	1.69696e-05	1.44447e-05	1.77942e-05	2.0795e-05	2.05236e-05	2.23314e-05
K00363	nirD; nitrite reductase (NADH) small subunit [EC:1.7.1.15]	1.95228e-05	1.17343e-05	1.23019e-05	1.36209e-05	1.78294e-05	1.96389e-05	1.24304e-05	1.21981e-05	1.10712e-05	1.0488e-05	8.425e-06	9.08636e-06	1.34192e-05	1.12717e-05	1.40164e-05	1.87884e-05	1.79128e-05	1.78707e-05
K00364	E1.7.1.7, guaC; GMP reductase [EC:1.7.1.7]	3.85985e-05	4.09515e-05	3.5078e-05	4.12281e-05	3.96832e-05	5.18763e-05	5.44227e-05	4.14926e-05	4.79522e-05	4.49914e-05	4.6564e-05	4.5336e-05	4.53647e-05	4.54946e-05	5.33561e-05	5.23187e-05	4.69894e-05	4.74988e-05
K00365	uaZ; urate oxidase [EC:1.7.3.3]	9.04996e-09	0	0	0	5.63777e-07	9.31061e-07	9.46681e-07	0	0	0	0	0	6.15115e-07	7.26945e-07	5.31454e-07	0	0	0
K00366	nirA; ferredoxin-nitrite reductase [EC:1.7.7.1]	0.000127191	7.10779e-05	0.000109004	6.74924e-05	0.000145175	7.91985e-05	4.47345e-05	6.59018e-05	6.69058e-05	4.48317e-05	6.0708e-05	5.89136e-05	8.14529e-05	6.83826e-05	0.000106315	5.31903e-05	9.37835e-05	8.11543e-05
K00367	narB; ferredoxin-nitrate reductase [EC:1.7.7.2]	8.10444e-08	0	3.10494e-08	5.41916e-07	0	0	4.58072e-08	0	0	0	0	4.95039e-07	0	0	0	4.64229e-08	0	0
K00368	nirK; nitrite reductase (NO-forming) [EC:1.7.2.1]	1.13016e-06	4.95162e-07	5.64012e-07	1.00414e-06	1.1869e-06	9.04074e-07	1.04349e-06	1.27777e-06	1.97758e-06	1.476e-06	1.24417e-06	1.71938e-06	1.74013e-06	1.41625e-06	2.01582e-06	1.06262e-06	1.32408e-06	8.27037e-07
K00370	narG, narZ, nxrA; nitrate reductase / nitrite oxidoreductase, alpha subunit [EC:1.7.5.1 1.7.99.-]	3.1613e-05	1.99044e-05	1.97149e-05	2.2253e-05	2.90976e-05	3.19361e-05	1.89197e-05	1.98682e-05	1.4327e-05	1.57795e-05	1.17658e-05	1.26115e-05	1.95218e-05	1.40866e-05	1.93322e-05	3.44407e-05	2.93272e-05	3.22778e-05
K00371	narH, narY, nxrB; nitrate reductase / nitrite oxidoreductase, beta subunit [EC:1.7.5.1 1.7.99.-]	3.18561e-05	1.99044e-05	2.00875e-05	2.24761e-05	2.93646e-05	3.2125e-05	1.89197e-05	1.98682e-05	1.4327e-05	1.57795e-05	1.17658e-05	1.26115e-05	1.96351e-05	1.40866e-05	1.93322e-05	3.44717e-05	2.93272e-05	3.22426e-05
K00372	nasA; assimilatory nitrate reductase catalytic subunit [EC:1.7.99.-]	7.24902e-06	8.16244e-06	4.60835e-06	5.41246e-06	7.11442e-06	6.71525e-06	7.85852e-06	4.44018e-06	6.55635e-06	7.4675e-06	4.5005e-06	4.96636e-06	6.09174e-06	6.06191e-06	8.5139e-06	5.31032e-06	6.94318e-06	7.87004e-06
K00373	narJ, narW; nitrate reductase molybdenum cofactor assembly chaperone NarJ/NarW	3.1613e-05	1.99044e-05	1.97149e-05	2.2253e-05	2.91272e-05	3.19361e-05	1.89197e-05	1.98682e-05	1.4327e-05	1.57795e-05	1.16429e-05	1.26115e-05	1.96351e-05	1.40866e-05	1.93322e-05	3.4286e-05	2.93272e-05	3.21019e-05
K00374	narI, narV; nitrate reductase gamma subunit [EC:1.7.5.1 1.7.99.-]	5.07597e-05	7.32427e-05	4.37316e-05	6.60047e-05	6.28129e-05	7.1324e-05	7.93394e-05	3.37347e-05	4.33559e-05	4.90124e-05	4.54044e-05	4.70087e-05	6.24342e-05	7.10629e-05	7.16724e-05	6.93508e-05	9.50173e-05	7.52661e-05
K00375	K00375; GntR family transcriptional regulator / MocR family aminotransferase	0.000423581	0.000375633	0.000383952	0.000372676	0.000400938	0.000401239	0.000349129	0.000321217	0.00038394	0.000326486	0.000340577	0.000339097	0.000297085	0.000312634	0.000388029	0.000275523	0.000395897	0.000305537
K00376	nosZ; nitrous-oxide reductase [EC:1.7.2.4]	9.61322e-07	5.2611e-07	1.29321e-07	7.17241e-07	1.22399e-06	6.76976e-07	1.3081e-06	8.04349e-07	2.04278e-06	1.51404e-06	1.18272e-06	1.51179e-06	2.0935e-06	1.77165e-06	1.96477e-06	7.06712e-07	1.18389e-06	7.74247e-07
K00380	cysJ; sulfite reductase (NADPH) flavoprotein alpha-component [EC:1.8.1.2]	2.54502e-05	1.59637e-05	1.27844e-05	1.6628e-05	2.28433e-05	2.25862e-05	2.58481e-05	1.70825e-05	1.88132e-05	1.63336e-05	1.08058e-05	1.61182e-05	1.87906e-05	1.74292e-05	2.0069e-05	2.69717e-05	2.70172e-05	2.52086e-05
K00381	cysI; sulfite reductase (NADPH) hemoprotein beta-component [EC:1.8.1.2]	2.87562e-05	1.74492e-05	1.51985e-05	1.91676e-05	2.57376e-05	2.57819e-05	2.74704e-05	1.83933e-05	2.01606e-05	1.6558e-05	1.17581e-05	1.6842e-05	2.07898e-05	1.88117e-05	2.2019e-05	2.96256e-05	3.02678e-05	2.74228e-05
K00382	DLD, lpd, pdhD; dihydrolipoamide dehydrogenase [EC:1.8.1.4]	0.000632366	0.000693403	0.000689088	0.000713791	0.000651937	0.000667235	0.000834599	0.000810589	0.000779748	0.000833574	0.000810991	0.000820719	0.000867029	0.000860588	0.000737168	0.000858978	0.000717483	0.000834011
K00383	GSR, gor; glutathione reductase (NADPH) [EC:1.8.1.7]	3.69856e-05	2.75511e-05	2.36402e-05	2.78489e-05	3.72909e-05	3.63531e-05	3.6007e-05	3.37946e-05	4.43433e-05	3.37832e-05	3.15138e-05	3.58958e-05	4.25724e-05	3.726e-05	4.72577e-05	3.62848e-05	4.15438e-05	3.49863e-05
K00384	trxB, TRR; thioredoxin reductase (NADPH) [EC:1.8.1.9]	0.0014263	0.00128704	0.00132336	0.00133024	0.00131604	0.00137368	0.00135457	0.00129342	0.00139775	0.00130502	0.00135504	0.00132398	0.00128575	0.00133486	0.00137217	0.00129253	0.00135632	0.00128671
K00385	asrC; anaerobic sulfite reductase subunit C	4.3764e-06	1.08897e-05	8.44931e-06	9.48751e-06	7.58131e-06	6.09036e-06	1.85023e-05	6.86453e-06	1.19677e-05	1.24433e-05	1.21191e-05	1.12062e-05	7.02931e-06	6.95444e-06	7.71816e-06	5.98856e-06	5.32359e-06	8.71028e-06
K00387	SUOX; sulfite oxidase [EC:1.8.3.1]	0	0	0	0	0	0	0	0	0	0	0	0	0	0	0	0	0	0
K00389	yidH; putative membrane protein	1.47186e-05	9.88003e-06	1.61069e-05	1.97135e-05	1.95739e-05	1.59449e-05	1.79182e-05	2.33399e-05	5.71564e-06	1.00657e-05	6.81219e-06	1.73516e-05	1.17762e-05	1.79528e-05	8.24414e-06	3.56219e-05	1.44819e-05	2.54416e-05
K00390	cysH; phosphoadenosine phosphosulfate reductase [EC:1.8.4.8 1.8.4.10]	0.000185072	8.55181e-05	0.00020318	0.000176202	0.000230983	0.00011843	0.000203814	0.000188108	0.000114445	0.000148701	0.00012349	0.000191725	0.000189402	0.000239039	0.00020057	0.000234125	0.000190824	0.000225878
K00392	sir; sulfite reductase (ferredoxin) [EC:1.8.7.1]	1.44529e-06	8.74271e-07	1.67682e-06	1.64169e-06	1.92871e-06	1.91596e-06	1.71013e-06	1.67986e-07	4.88976e-08	1.0119e-06	5.37602e-07	1.05795e-06	1.09264e-06	7.26945e-07	6.7237e-07	4.95178e-07	9.19069e-07	6.45264e-07
K00394	aprA; adenylylsulfate reductase, subunit A [EC:1.8.99.2]	4.15852e-05	0.000108868	4.8201e-05	8.86925e-05	6.77852e-05	8.09592e-05	0.000122516	2.88142e-05	6.13828e-05	6.83678e-05	6.84782e-05	7.07586e-05	8.65111e-05	0.000115129	0.000106365	7.22062e-05	0.000135567	8.88132e-05
K00395	aprB; adenylylsulfate reductase, subunit B [EC:1.8.99.2]	4.15852e-05	0.000108868	4.8201e-05	8.86925e-05	6.77852e-05	8.09592e-05	0.000122516	2.88142e-05	6.13828e-05	6.83678e-05	6.84782e-05	7.07586e-05	8.65111e-05	0.000115129	0.000106365	7.22062e-05	0.000135567	8.88132e-05
K00404	ccoN; cytochrome c oxidase cbb3-type subunit I [EC:1.9.3.1]	1.00315e-05	4.62667e-06	5.35338e-06	1.82817e-05	8.63216e-06	1.01e-05	3.07621e-05	1.23241e-05	2.42695e-05	1.26906e-05	2.45761e-05	1.47713e-05	8.54411e-06	1.11384e-05	6.97864e-06	8.00285e-06	7.93157e-06	7.93304e-06
K00405	ccoO; cytochrome c oxidase cbb3-type subunit II	9.97751e-06	4.59572e-06	5.3068e-06	1.81064e-05	8.58765e-06	9.93807e-06	2.43033e-05	1.23241e-05	2.42043e-05	1.26906e-05	2.45761e-05	1.17851e-05	8.54411e-06	1.00076e-05	6.88201e-06	8.00285e-06	7.71348e-06	7.93304e-06
K00406	ccoP; cytochrome c oxidase cbb3-type subunit III	9.25486e-06	3.29592e-06	2.05831e-05	3.66431e-05	2.33868e-05	8.9058e-06	3.60528e-05	2.80155e-05	3.34949e-05	4.48507e-05	4.05583e-05	2.82172e-05	5.14727e-05	5.73156e-05	3.01452e-05	3.8936e-05	3.0036e-05	4.7402e-05
K00407	ccoQ; cytochrome c oxidase cbb3-type subunit IV	8.13375e-06	2.81624e-06	2.48131e-06	1.48469e-05	5.8207e-06	7.94101e-06	1.15384e-05	9.46068e-06	2.10586e-05	8.57451e-06	2.17499e-05	7.729e-06	7.88043e-06	6.91406e-06	5.4809e-06	5.72813e-06	5.57937e-06	5.74227e-06
K00410	fbcH; ubiquinol-cytochrome c reductase cytochrome b/c1 subunit	8.50966e-07	4.95162e-07	3.72592e-07	5.25977e-07	7.8632e-07	6.94923e-07	7.93991e-07	4.73416e-07	7.00866e-07	5.40186e-07	4.22402e-07	3.67287e-07	4.53243e-07	5.08862e-07	5.95873e-07	6.34447e-07	8.72337e-07	6.33475e-07
K00411	UQCRFS1, RIP1, petA; ubiquinol-cytochrome c reductase iron-sulfur subunit [EC:1.10.2.2]	1.61875e-05	5.37452e-06	5.09458e-06	1.90082e-05	1.30559e-05	1.37051e-05	1.54167e-05	1.21446e-05	2.73786e-05	1.05032e-05	2.30247e-05	9.91675e-06	1.38454e-05	1.12878e-05	1.07471e-05	9.53481e-06	1.26788e-05	8.25418e-06
K00412	CYTB, petB; ubiquinol-cytochrome c reductase cytochrome b subunit	1.55932e-05	5.18884e-06	4.72199e-06	1.88807e-05	1.23586e-05	1.32733e-05	1.47449e-05	1.16407e-05	2.67755e-05	1.01532e-05	2.30247e-05	9.74109e-06	1.33598e-05	1.09324e-05	1.03445e-05	8.85394e-06	1.20245e-05	7.76147e-06
K00413	CYC1, CYT1, petC; ubiquinol-cytochrome c reductase cytochrome c1 subunit	1.53231e-05	5.0341e-06	4.72199e-06	1.85778e-05	1.21657e-05	1.29967e-05	1.447e-05	1.15949e-05	2.6531e-05	1.00847e-05	2.26023e-05	9.54946e-06	1.32465e-05	1.06821e-05	1.00224e-05	8.80752e-06	1.15339e-05	7.76147e-06
K00425	cydA; cytochrome bd ubiquinol oxidase subunit I [EC:1.10.3.14]	0.000347095	0.000454346	0.000412443	0.000423249	0.000408761	0.000389704	0.000480994	0.000492078	0.000393908	0.00049797	0.000450737	0.000482436	0.000546181	0.000510473	0.000476903	0.000538558	0.000464333	0.000529043
K00426	cydB; cytochrome bd ubiquinol oxidase subunit II [EC:1.10.3.14]	0.000347365	0.000453851	0.000412133	0.000422771	0.000408405	0.000388922	0.000480398	0.000491651	0.000393925	0.000497209	0.000450584	0.000481925	0.000545761	0.000509294	0.000476033	0.000537645	0.000464037	0.000527741
K00427	lldP, lctP; L-lactate permease	1.40713e-05	1.08471e-05	9.26047e-06	1.02884e-05	1.36375e-05	1.51196e-05	8.15367e-06	8.58257e-06	4.44968e-06	7.52457e-06	4.4237e-06	4.71086e-06	8.13409e-06	5.13708e-06	7.27657e-06	1.62945e-05	1.30975e-05	1.66903e-05
K00428	E1.11.1.5; cytochrome c peroxidase [EC:1.11.1.5]	8.52914e-05	6.59949e-05	7.92072e-05	0.00011159	8.86015e-05	7.92733e-05	0.000133302	0.000134844	6.33679e-05	9.42611e-05	8.69057e-05	0.00012099	7.90452e-05	8.38042e-05	0.000164627	0.000154252	0.000149899	0.000116143
K00432	gpx; glutathione peroxidase [EC:1.11.1.9]	0.000168096	9.1203e-05	0.000208877	0.000232342	0.00020177	0.000143022	0.000214313	0.000255393	0.000190016	0.000191879	0.000193941	0.000236464	0.000260874	0.000279758	0.000185824	0.000329463	0.000180813	0.000285722
K00433	cpo; non-heme chloroperoxidase [EC:1.11.1.10]	1.47254e-05	3.07838e-05	1.74199e-05	2.0764e-05	1.68768e-05	2.43865e-05	1.75632e-05	1.392e-05	2.288e-05	2.1591e-05	1.994e-05	1.75539e-05	1.31104e-05	1.54893e-05	1.85592e-05	1.30165e-05	1.4249e-05	1.49864e-05
K00435	hemQ; Fe-coproporphyrin III decarboxylase [EC:1.11.1.-]	0	0	0	0	2.81888e-07	2.29392e-07	3.96995e-07	1.55769e-06	1.89071e-06	1.61295e-06	2.15041e-06	1.8524e-06	1.69966e-06	2.45546e-06	2.77e-06	0	0	0
K00436	hoxH; NAD-reducing hydrogenase large subunit [EC:1.12.1.2]	1.89104e-07	0	0	0	1.33526e-07	8.77087e-08	1.6796e-07	7.63574e-08	2.44488e-07	0	0	0	1.45685e-07	9.6926e-08	1.28837e-07	9.28459e-08	2.33662e-07	0
K00437	hydB; [NiFe] hydrogenase large subunit [EC:1.12.2.1]	1.88833e-05	5.33383e-05	2.36441e-05	4.35286e-05	3.34854e-05	3.92395e-05	6.04196e-05	1.38665e-05	2.90289e-05	3.32329e-05	3.37614e-05	3.43972e-05	4.27991e-05	5.69763e-05	5.23402e-05	3.50803e-05	6.57368e-05	4.31643e-05
K00441	frhB; coenzyme F420 hydrogenase subunit beta [EC:1.12.98.1]	8.10444e-08	0	6.20987e-08	5.41916e-07	0	6.74682e-08	9.16143e-08	6.10859e-08	1.30394e-07	0	0	4.95039e-07	0	0	0	4.64229e-08	0	0
K00446	dmpB, xylE; catechol 2,3-dioxygenase [EC:1.13.11.2]	1.76501e-06	9.28429e-07	5.01913e-07	1.14217e-06	1.62694e-06	8.54552e-07	1.49133e-06	1.22676e-06	2.60249e-06	1.81077e-06	1.52065e-06	2.03733e-06	2.27155e-06	1.84693e-06	2.33373e-06	1.38758e-06	2.13941e-06	1.31376e-06
K00448	pcaG; protocatechuate 3,4-dioxygenase, alpha subunit [EC:1.13.11.3]	3.46019e-06	3.79619e-06	2.40881e-06	3.1412e-06	3.49942e-06	2.89897e-06	2.02575e-06	2.83927e-06	4.89921e-06	4.62962e-06	4.20098e-06	4.35028e-06	3.8579e-06	4.02921e-06	4.59112e-06	1.94466e-06	2.6801e-06	3.84924e-06
K00449	pcaH; protocatechuate 3,4-dioxygenase, beta subunit [EC:1.13.11.3]	3.64929e-06	3.79619e-06	2.51748e-06	3.1412e-06	3.72196e-06	2.97994e-06	2.1937e-06	2.96908e-06	5.04591e-06	4.62962e-06	4.20098e-06	4.35028e-06	4.00359e-06	4.12614e-06	4.71996e-06	2.13809e-06	2.91376e-06	3.84924e-06
K00450	E1.13.11.4; gentisate 1,2-dioxygenase [EC:1.13.11.4]	1.44191e-06	1.35907e-06	1.49937e-06	1.44771e-06	1.56404e-06	1.70587e-06	3.17215e-06	2.63433e-06	2.1189e-06	1.50643e-06	1.99681e-06	2.74667e-06	2.00722e-06	2.53623e-06	3.45977e-06	1.40043e-06	1.74467e-06	1.5309e-06
K00451	HGD, hmgA; homogentisate 1,2-dioxygenase [EC:1.13.11.5]	1.01858e-05	3.00703e-06	1.93695e-05	2.20791e-05	2.48087e-05	7.53404e-06	3.09148e-05	2.2486e-05	2.03346e-05	4.00537e-05	2.00065e-05	2.5114e-05	5.22335e-05	5.64016e-05	3.35058e-05	3.68315e-05	3.26698e-05	4.40925e-05
K00452	HAAO; 3-hydroxyanthranilate 3,4-dioxygenase [EC:1.13.11.6]	7.83429e-07	0	0	1.11571e-07	2.22543e-07	1.4843e-07	1.06883e-07	4.58145e-08	8.47558e-07	1.06516e-07	1.0752e-07	6.3876e-08	2.50902e-07	8.07717e-08	9.6628e-08	4.64229e-08	7.3214e-07	0
K00453	TDO2, kynA; tryptophan 2,3-dioxygenase [EC:1.13.11.11]	8.81925e-06	1.98576e-06	1.74917e-06	3.10135e-06	7.47998e-06	5.95744e-06	5.64451e-06	5.21399e-06	1.05224e-05	4.62962e-06	3.90146e-06	5.009e-06	9.40203e-06	7.76894e-06	8.92199e-06	3.995e-06	8.2911e-06	2.21575e-06
K00455	hpaD, hpcB; 3,4-dihydroxyphenylacetate 2,3-dioxygenase [EC:1.13.11.15]	2.60247e-06	2.1637e-06	1.95859e-06	2.45185e-06	2.75464e-06	2.24453e-06	2.30059e-06	1.56792e-06	3.06963e-06	2.15314e-06	2.47297e-06	2.7414e-06	2.80573e-06	2.19166e-06	3.68523e-06	1.27926e-06	1.83814e-06	1.89163e-06
K00457	HPD, hppD; 4-hydroxyphenylpyruvate dioxygenase [EC:1.13.11.27]	1.61742e-05	7.51238e-06	2.31742e-05	2.71382e-05	2.98165e-05	1.1986e-05	3.38211e-05	2.65115e-05	2.69995e-05	4.57294e-05	2.48372e-05	3.05129e-05	5.78611e-05	6.13422e-05	3.95101e-05	3.98697e-05	3.64247e-05	4.82233e-05
K00459	ncd2, npd; nitronate monooxygenase [EC:1.13.12.16]	3.57595e-05	1.72748e-05	1.47478e-05	3.97057e-05	2.96549e-05	2.8418e-05	4.64611e-05	2.9357e-05	6.08785e-05	4.07924e-05	4.95424e-05	3.38413e-05	3.83026e-05	3.51703e-05	3.60654e-05	3.38064e-05	3.45857e-05	2.84763e-05
K00463	IDO, INDO; indoleamine 2,3-dioxygenase [EC:1.13.11.52]	0	0	0	0	0	0	0	0	0	0	0	0	0	0	0	4.64229e-08	0	3.5193e-08
K00464	diox1; all-trans-8'-apo-beta-carotenal 15,15'-oxygenase [EC:1.13.11.75]	8.10444e-08	0	3.10494e-08	5.41916e-07	0	0	4.58072e-08	0	0	0	0	4.95039e-07	0	0	0	4.64229e-08	3.11549e-08	0
K00466	iaaM; tryptophan 2-monooxygenase [EC:1.13.12.3]	2.60017e-07	1.0058e-07	7.76234e-08	9.16475e-08	2.52216e-07	1.61924e-07	3.2065e-07	1.71804e-07	2.64862e-07	1.1032e-07	0	8.78295e-08	1.7806e-07	1.81736e-07	1.28837e-07	9.28459e-08	3.15443e-07	1.09978e-07
K00467	E1.13.12.4; lactate 2-monooxygenase [EC:1.13.12.4]	4.05222e-08	0	9.31481e-08	0	0	2.69873e-08	0	0	0	0	0	0	0	0	0	0	0	0
K00469	MIOX; inositol oxygenase [EC:1.13.99.1]	0	0	0	0	0	0	0	0	0	0	0	0	0	0	0	0	0	0
K00471	E1.14.11.1; gamma-butyrobetaine dioxygenase [EC:1.14.11.1]	0	0	0	0	0	0	0	5.1923e-07	9.45354e-07	6.69527e-07	9.06244e-07	5.74884e-07	6.79864e-07	7.75408e-07	9.17966e-07	0	0	0
K00472	P4HA; prolyl 4-hydroxylase [EC:1.14.11.2]	2.25803e-06	5.85375e-07	6.93332e-07	9.21735e-07	1.24135e-06	9.28902e-07	1.15541e-06	2.19405e-06	3.86829e-06	2.34334e-06	2.51905e-06	2.45396e-06	2.74098e-06	2.48244e-06	3.31756e-06	8.76929e-07	2.25873e-06	4.5751e-07
K00476	ASPH; aspartate beta-hydroxylase [EC:1.14.11.16]	0	0	0	0	0	0	0	5.1923e-07	9.45354e-07	6.69527e-07	9.06244e-07	5.74884e-07	6.79864e-07	7.75408e-07	9.17966e-07	0	7.78872e-08	0
K00477	PHYH; phytanoyl-CoA hydroxylase [EC:1.14.11.18]	1.19095e-06	5.85375e-07	6.00184e-07	6.98593e-07	8.40769e-07	8.88421e-07	5.75185e-07	2.07188e-06	3.26522e-06	2.49551e-06	2.90305e-06	2.74938e-06	2.88667e-06	2.99938e-06	3.8007e-06	5.05546e-07	7.47717e-07	4.39913e-07
K00479	gbcA; glycine betaine catabolism A	3.47816e-07	1.28897e-07	1.13796e-07	1.8457e-07	4.99536e-07	4.07103e-07	6.87107e-07	6.91035e-07	1.21022e-06	7.79846e-07	9.06244e-07	7.42559e-07	1.23023e-06	1.361e-06	1.24006e-06	1.54743e-07	3.93331e-07	1.45171e-07
K00480	E1.14.13.1; salicylate hydroxylase [EC:1.14.13.1]	1.3271e-06	4.92532e-07	7.2314e-07	6.50777e-07	1.50469e-06	1.03793e-06	2.34762e-06	1.67223e-06	2.1026e-06	1.40753e-06	1.68193e-06	1.33341e-06	1.53779e-06	1.91429e-06	3.12157e-06	1.13736e-06	1.49543e-06	6.68668e-07
K00481	pobA; p-hydroxybenzoate 3-monooxygenase [EC:1.14.13.2]	4.04668e-06	4.04377e-06	2.7814e-06	3.36434e-06	4.55279e-06	4.09991e-06	3.38469e-06	3.26688e-06	5.40449e-06	4.99482e-06	4.52354e-06	4.43012e-06	5.0072e-06	4.88539e-06	5.60571e-06	2.39341e-06	3.41224e-06	4.0252e-06
K00483	hpaB; 4-hydroxyphenylacetate 3-monooxygenase [EC:1.14.14.9]	2.04637e-06	1.64022e-06	1.8552e-06	2.00828e-06	2.00289e-06	2.09826e-06	1.52691e-06	2.44344e-07	2.44488e-07	4.48887e-07	4.91522e-07	7.18605e-07	4.85617e-07	8.07717e-08	1.20237e-06	9.28459e-07	1.69794e-06	1.48691e-06
K00484	hpaC; flavin reductase (NADH) [EC:1.5.1.36]	2.48536e-06	2.39581e-06	2.14365e-06	2.61921e-06	2.51726e-06	2.09718e-06	1.7254e-06	3.20701e-07	6.68267e-07	6.27681e-07	7.21923e-07	1.08861e-06	8.09362e-07	4.48283e-07	1.49097e-06	1.16057e-06	1.23062e-06	1.68047e-06
K00486	KMO; kynurenine 3-monooxygenase [EC:1.14.13.9]	0	0	0	0	4.45087e-08	0	0	6.10859e-08	0	0	0	0	1.05217e-07	0	0	0	0	0
K00491	nos; nitric-oxide synthase, bacterial [EC:1.14.14.47]	1.4149e-06	0	9.70293e-08	5.25977e-07	5.56359e-08	5.22879e-07	8.20712e-07	1.069e-07	1.66252e-06	5.78228e-07	1.53601e-07	8.14419e-07	1.94247e-07	7.26945e-07	1.19175e-06	7.73716e-08	1.49543e-06	3.16737e-07
K00493	E1.14.14.1; unspecific monooxygenase [EC:1.14.14.1]	4.05222e-07	0	3.72592e-07	2.23142e-07	4.00578e-07	4.99265e-07	2.44305e-07	4.27602e-07	0	0	0	0	0	0	1.28837e-07	2.94012e-07	3.42704e-07	0
K00496	alkB1_2, alkM; alkane 1-monooxygenase [EC:1.14.15.3]	1.3294e-06	1.4468e-06	2.06944e-07	5.459e-07	5.96416e-07	6.83723e-07	8.50028e-07	1.34267e-06	2.86181e-06	2.86451e-06	1.84321e-06	1.95093e-06	2.01256e-06	2.27647e-06	2.31907e-06	4.43649e-07	6.39454e-07	1.67607e-06
K00499	CMO; choline monooxygenase [EC:1.14.15.7]	6.99008e-07	2.53508e-06	5.95061e-07	3.47942e-07	6.36029e-07	4.3409e-07	2.29036e-07	6.87217e-07	1.25504e-06	2.90635e-06	1.24417e-06	5.74884e-07	9.06485e-07	1.03388e-06	1.12733e-06	3.71384e-07	3.55166e-07	2.63948e-06
K00500	phhA, PAH; phenylalanine-4-hydroxylase [EC:1.14.16.1]	9.89984e-06	2.96324e-06	2.34935e-06	3.84792e-06	7.49971e-06	6.05419e-06	5.5987e-06	5.2369e-06	1.07832e-05	4.53833e-06	4.02434e-06	5.12876e-06	9.51534e-06	8.01126e-06	9.02667e-06	4.66814e-06	9.38152e-06	3.00461e-06
K00504	PAM, PHM; peptidylglycine monooxygenase [EC:1.14.17.3]	2.70148e-07	0	0	7.96935e-08	1.33526e-07	4.04809e-08	2.44305e-07	4.58145e-08	2.44488e-07	1.06516e-07	4.60802e-08	0	1.13311e-07	8.07717e-08	2.25465e-07	0	2.64817e-07	0
K00505	TYR; tyrosinase [EC:1.14.18.1]	6.99008e-07	5.33847e-07	5.12314e-07	5.06054e-07	5.63777e-07	7.15163e-07	9.46681e-07	7.36849e-07	9.00531e-07	5.36382e-07	5.06882e-07	5.82869e-07	6.07021e-07	8.92527e-07	7.32763e-07	1.03678e-06	1.00085e-06	1.0162e-06
K00507	SCD, desC; stearoyl-CoA desaturase (Delta-9 desaturase) [EC:1.14.19.1]	6.38684e-06	6.20237e-06	4.23296e-06	5.83611e-06	5.87856e-06	5.82251e-06	9.91985e-06	3.08988e-06	5.87863e-06	5.82032e-06	4.14722e-06	7.90194e-06	5.3795e-06	6.91939e-06	6.09014e-06	3.86347e-06	5.1552e-06	6.26718e-06
K00508	E1.14.19.3; linoleoyl-CoA desaturase [EC:1.14.19.3]	1.10653e-06	1.34622e-06	4.39814e-07	5.18008e-07	8.04124e-07	6.83723e-07	1.89744e-05	1.85808e-06	1.74939e-06	1.441e-05	4.07042e-06	9.87954e-06	5.97034e-06	1.41625e-06	2.49944e-05	1.21736e-06	1.92506e-05	4.64548e-06
K00510	HMOX1; heme oxygenase 1 [EC:1.14.14.18]	4.86266e-07	4.71952e-07	2.3287e-07	6.58746e-07	3.0162e-07	1.43842e-07	1.1096e-06	3.55826e-08	3.36904e-07	9.20599e-07	0	7.43836e-07	3.10309e-07	2.638e-07	1.05888e-06	3.09486e-07	4.62183e-07	9.56019e-07
K00514	ZDS, crtQ; zeta-carotene desaturase [EC:1.3.5.6]	1.04007e-06	6.65374e-07	1.0091e-06	8.44751e-07	8.15992e-07	6.20708e-07	0	0	0	0	0	0	0	0	0	2.63063e-07	7.3214e-07	2.99141e-07
K00517	CYP81F; indol-3-yl-methylglucosinolate hydroxylase [EC:1.14.-.-]	7.41556e-06	4.97468e-06	3.85028e-06	4.69905e-06	6.7852e-06	6.83669e-06	6.98819e-06	4.34214e-06	7.55745e-06	3.76609e-06	3.83234e-06	3.93364e-06	4.98033e-06	5.23126e-06	4.83945e-06	7.02534e-06	9.3569e-06	5.95062e-06
K00518	sodN; nickel superoxide dismutase [EC:1.15.1.1]	9.04996e-09	0	4.6574e-08	0	5.63777e-07	8.9058e-07	9.77219e-07	0	0	0	0	0	6.15115e-07	7.26945e-07	5.31454e-07	0	0	0
K00520	merA; mercuric reductase [EC:1.16.1.1]	2.22426e-06	1.51643e-06	1.65074e-06	1.9976e-06	2.0523e-06	1.80815e-06	7.43145e-07	1.00792e-06	1.48323e-06	1.06516e-06	1.22881e-06	1.69271e-06	1.77784e-06	1.00157e-06	1.48694e-06	7.68609e-07	1.24106e-06	1.12019e-06
K00523	ascD, ddhD, rfbI; CDP-4-dehydro-6-deoxyglucose reductase, E3 [EC:1.17.1.1]	5.96244e-06	3.01987e-06	4.59515e-06	8.44337e-06	5.21746e-06	5.24687e-06	1.13246e-05	5.86807e-06	1.04519e-05	1.08836e-05	1.00301e-05	7.08225e-06	6.96585e-06	7.17656e-06	8.78236e-06	8.11891e-06	5.03027e-06	5.28916e-06
K00525	E1.17.4.1A, nrdA, nrdE; ribonucleoside-diphosphate reductase alpha chain [EC:1.17.4.1]	0.000642793	0.000643812	0.000609074	0.00062385	0.000651658	0.000615375	0.000658455	0.000658189	0.00065147	0.000643782	0.000680557	0.000658392	0.000758245	0.000671724	0.00068856	0.000749128	0.000670827	0.000742484
K00526	E1.17.4.1B, nrdB, nrdF; ribonucleoside-diphosphate reductase beta chain [EC:1.17.4.1]	0.000291656	0.000154373	0.000221897	0.000195455	0.000268556	0.000220666	0.000213554	0.000201849	0.000172586	0.000169541	0.000169684	0.000200593	0.00023316	0.000225144	0.000270064	0.000268643	0.000249715	0.000258042
K00527	rtpR; ribonucleoside-triphosphate reductase (thioredoxin) [EC:1.17.4.2]	0.00108583	0.00100168	0.000961312	0.000894299	0.000977271	0.00102412	0.000865793	0.00092698	0.000971874	0.000893842	0.000943243	0.000907963	0.000889118	0.000842477	0.000959665	0.000842259	0.000943238	0.000873416
K00528	fpr; ferredoxin/flavodoxin---NADP+ reductase [EC:1.18.1.2 1.19.1.1]	0.000639357	0.000520071	0.000578497	0.000559003	0.000570104	0.000600331	0.000573454	0.000507108	0.000560896	0.000506836	0.000512846	0.000531408	0.000445216	0.000539186	0.000507771	0.00055428	0.000533197	0.000502497
K00529	hcaD; 3-phenylpropionate/trans-cinnamate dioxygenase ferredoxin reductase component [EC:1.18.1.3]	1.09962e-05	5.40795e-06	4.31307e-06	5.96091e-06	1.01659e-05	9.4075e-06	7.81272e-06	7.05802e-06	1.16919e-05	6.84743e-06	5.99811e-06	6.81349e-06	1.12717e-05	9.48534e-06	1.07954e-05	6.8887e-06	1.05895e-05	6.51071e-06
K00532	E1.12.7.2; ferredoxin hydrogenase [EC:1.12.7.2]	1.35074e-06	3.36942e-06	2.5344e-06	2.37885e-06	1.89904e-06	1.66984e-06	2.22546e-06	1.10718e-06	1.68289e-06	3.45034e-06	1.71265e-06	1.48112e-06	7.00098e-07	1.3812e-06	1.42929e-06	2.8937e-06	2.76889e-06	3.43132e-06
K00533	E1.12.7.2L; ferredoxin hydrogenase large subunit [EC:1.12.7.2]	3.39869e-05	7.34052e-05	3.66654e-05	6.23123e-05	4.462e-05	5.82206e-05	8.16131e-05	2.99474e-05	4.96718e-05	5.33187e-05	5.28744e-05	5.08533e-05	5.65083e-05	6.7902e-05	6.57554e-05	5.12831e-05	7.97942e-05	5.61813e-05
K00534	E1.12.7.2S; ferredoxin hydrogenase small subunit [EC:1.12.7.2]	1.92345e-05	5.37251e-05	2.36596e-05	4.37729e-05	3.39799e-05	3.94059e-05	6.09388e-05	1.39784e-05	2.97407e-05	3.36285e-05	3.40993e-05	3.48337e-05	4.33818e-05	5.75309e-05	5.27964e-05	3.556e-05	6.64794e-05	4.37508e-05
K00537	ARSC1, arsC; arsenate reductase [EC:1.20.4.1]	0.00063163	0.000448162	0.00052914	0.00052947	0.00054273	0.000563339	0.000540564	0.000509194	0.000526815	0.000456892	0.000459627	0.000520244	0.000454326	0.000509426	0.000544493	0.000483723	0.000539949	0.000477664
K00544	BHMT; betaine-homocysteine S-methyltransferase [EC:2.1.1.5]	0	0	0	0	0	4.04809e-08	4.58072e-08	0	0	0	0	0	3.23745e-08	0	0	0	0	0
K00545	COMT; catechol O-methyltransferase [EC:2.1.1.6]	0	0	0	0	0	0	0	0	0	0	0	0	0	0	0	0	0	0
K00547	mmuM, BHMT2; homocysteine S-methyltransferase [EC:2.1.1.10]	2.69631e-05	4.07478e-05	3.38505e-05	4.74229e-05	3.37227e-05	4.36901e-05	5.5022e-05	2.83718e-05	4.51705e-05	3.42778e-05	4.72374e-05	4.13917e-05	3.28912e-05	3.0844e-05	3.29258e-05	3.3003e-05	3.24933e-05	3.29129e-05
K00548	metH, MTR; 5-methyltetrahydrofolate--homocysteine methyltransferase [EC:2.1.1.13]	0.000812091	0.000840033	0.000818605	0.000846465	0.000825508	0.000813271	0.000826177	0.000817244	0.000787706	0.00080728	0.000789448	0.000829974	0.000823277	0.000803765	0.000763144	0.000813296	0.00077609	0.000821167
K00549	metE; 5-methyltetrahydropteroyltriglutamate--homocysteine methyltransferase [EC:2.1.1.14]	0.000189047	0.000159552	0.000154328	0.00016511	0.000145586	0.000181844	0.000152528	0.000142802	0.000155141	0.000143529	0.00014264	0.000146465	0.000102686	0.000148596	0.000159299	0.000132639	0.000178019	0.000114518
K00554	trmD; tRNA (guanine37-N1)-methyltransferase [EC:2.1.1.228]	0.000832653	0.000827217	0.000847966	0.000855271	0.000834376	0.000828936	0.000860226	0.000868493	0.000858196	0.00085014	0.00086549	0.000866097	0.000861491	0.000866773	0.00084862	0.000867577	0.00083712	0.000858455
K00556	trmH; tRNA (guanosine-2'-O-)-methyltransferase [EC:2.1.1.34]	6.83654e-05	9.60099e-05	9.41817e-05	0.000124787	9.26745e-05	8.661e-05	0.000162112	9.50676e-05	7.63182e-05	0.000114181	9.33534e-05	0.000116225	0.000105425	0.000165336	0.000103407	0.000159721	0.000123895	0.000136886
K00557	trmA; tRNA (uracil-5-)-methyltransferase [EC:2.1.1.35]	2.66501e-05	2.13461e-05	2.08846e-05	3.5295e-05	2.80583e-05	3.5188e-05	3.48134e-05	2.53468e-05	2.76231e-05	2.15085e-05	3.34926e-05	2.14571e-05	2.22008e-05	2.08068e-05	2.10984e-05	3.36876e-05	2.58516e-05	3.11766e-05
K00558	DNMT1, dcm; DNA (cytosine-5)-methyltransferase 1 [EC:2.1.1.37]	0.00120867	0.00110346	0.0013125	0.00121875	0.00130929	0.00116771	0.00113702	0.00126835	0.00136349	0.00112872	0.00122323	0.00120895	0.000983604	0.00104704	0.00124328	0.00104494	0.00123666	0.00103379
K00560	thyA, TYMS; thymidylate synthase [EC:2.1.1.45]	0.000521436	0.000565871	0.000601613	0.000596869	0.000549634	0.000535449	0.00061476	0.000701358	0.000552416	0.000659382	0.00058264	0.000665106	0.000658149	0.000646084	0.000593197	0.000690355	0.000579674	0.000652235
K00561	ermC, ermA; 23S rRNA (adenine-N6)-dimethyltransferase [EC:2.1.1.184]	9.00336e-05	0.000223883	0.000130978	0.000103478	0.000121268	0.000119908	7.65781e-05	0.000116445	4.8209e-05	0.000171616	0.000102352	0.000107028	0.000181524	0.000127203	0.000136125	0.000129578	0.000130189	0.000151744
K00563	rlmA1; 23S rRNA (guanine745-N1)-methyltransferase [EC:2.1.1.187]	0.000267414	0.000216703	0.000213094	0.000204254	0.000255305	0.000229828	0.000195089	0.000174015	0.000215231	0.000179672	0.000196024	0.000186338	0.000186601	0.000165175	0.000224284	0.000163005	0.000204403	0.00018486
K00564	rsmC; 16S rRNA (guanine1207-N2)-methyltransferase [EC:2.1.1.172]	0.000101411	5.2228e-05	5.27945e-05	4.96717e-05	5.03645e-05	8.5598e-05	5.64421e-05	4.80555e-05	5.88238e-05	5.78139e-05	4.78185e-05	4.96982e-05	5.28662e-05	5.86779e-05	6.74409e-05	6.4457e-05	6.38826e-05	5.22647e-05
K00566	mnmA, trmU; tRNA-uridine 2-sulfurtransferase [EC:2.8.1.13]	0.00103712	0.00131394	0.00116525	0.00116469	0.00113501	0.00110078	0.00114722	0.00119203	0.00104008	0.00130039	0.00116827	0.00119783	0.00129666	0.00125014	0.0011801	0.00121511	0.00115455	0.00123619
K00567	ogt, MGMT; methylated-DNA-[protein]-cysteine S-methyltransferase [EC:2.1.1.63]	0.000758793	0.000808308	0.000777921	0.000791571	0.000777315	0.000782339	0.000800205	0.000806563	0.000833129	0.000797519	0.000833088	0.00081137	0.000815932	0.000784256	0.000831588	0.000791957	0.000804895	0.000798101
K00568	ubiG; 2-polyprenyl-6-hydroxyphenyl methylase / 3-demethylubiquinone-9 3-methyltransferase [EC:2.1.1.222 2.1.1.64]	2.77596e-05	1.71099e-05	1.49524e-05	1.98422e-05	2.65276e-05	2.55033e-05	2.12047e-05	1.71461e-05	1.92925e-05	1.56928e-05	1.22251e-05	1.54224e-05	2.22584e-05	1.80654e-05	2.1386e-05	2.59325e-05	2.61731e-05	2.39438e-05
K00569	TPMT, tpmT; thiopurine S-methyltransferase [EC:2.1.1.67]	6.1121e-07	1.0058e-07	3.41543e-07	5.32671e-07	6.52794e-07	7.89378e-07	7.78722e-07	1.41261e-07	5.0935e-07	2.24444e-07	3.84002e-08	2.15582e-07	4.53243e-07	8.68296e-07	4.50931e-07	3.24961e-07	2.37556e-07	3.38733e-07
K00570	pmtA; phosphatidylethanolamine/phosphatidyl-N-methylethanolamine N-methyltransferase [EC:2.1.1.17 2.1.1.71]	1.94507e-06	1.02127e-06	8.07283e-07	1.30697e-06	2.22543e-06	1.40334e-06	2.33616e-06	1.07664e-06	2.1026e-06	1.41514e-06	1.41313e-06	1.10186e-06	1.53779e-06	1.50235e-06	1.69099e-06	2.18962e-06	2.75721e-06	1.97081e-06
K00571	E2.1.1.72; site-specific DNA-methyltransferase (adenine-specific) [EC:2.1.1.72]	0.000642594	0.000905627	0.000812599	0.000789633	0.000815257	0.000725252	0.000763143	0.000809583	0.000684271	0.000846287	0.000780822	0.000817109	0.000828685	0.000715793	0.000724008	0.000744654	0.000706406	0.000777326
K00573	E2.1.1.77, pcm; protein-L-isoaspartate(D-aspartate) O-methyltransferase [EC:2.1.1.77]	8.94314e-05	8.17197e-05	0.000131418	0.000183012	0.000142799	9.64559e-05	0.000240661	0.00015136	0.000123862	0.00015533	0.000136121	0.00017601	0.000186431	0.000256523	0.000165085	0.000235656	0.000184672	0.00021108
K00574	cfa; cyclopropane-fatty-acyl-phospholipid synthase [EC:2.1.1.79]	0.000132145	0.000122142	9.50157e-05	9.94653e-05	0.000103711	0.000147335	9.04563e-05	7.8227e-05	0.000116707	8.93217e-05	9.39394e-05	7.40606e-05	0.000102957	9.12756e-05	9.91769e-05	9.799e-05	0.000105621	0.000102502
K00575	cheR; chemotaxis protein methyltransferase CheR [EC:2.1.1.80]	0.000233236	0.000248735	0.000231515	0.000315497	0.000244527	0.000266064	0.000406678	0.000234846	0.000333382	0.00024542	0.000308204	0.000295169	0.000256312	0.000288165	0.000284781	0.000285912	0.000299034	0.000266729
K00587	ICMT, STE14; protein-S-isoprenylcysteine O-methyltransferase [EC:2.1.1.100]	6.07833e-08	0	0	0	0	0	0	0	0	0	0	0	0	0	2.4157e-08	0	4.67323e-08	4.39913e-08
K00588	E2.1.1.104; caffeoyl-CoA O-methyltransferase [EC:2.1.1.104]	8.77981e-08	0	1.86296e-07	0	1.5578e-07	6.74682e-08	9.16143e-08	0	0	0	1.53601e-07	9.5814e-08	0	0	0	2.1664e-07	7.78872e-08	3.5193e-08
K00590	E2.1.1.113; site-specific DNA-methyltransferase (cytosine-N4-specific) [EC:2.1.1.113]	1.34669e-05	9.42356e-06	1.56955e-05	1.99234e-06	9.48035e-06	1.01742e-05	1.52691e-07	3.51244e-07	6.68267e-07	1.28123e-05	2.76481e-06	0	2.25003e-06	2.73008e-06	2.25465e-06	3.83763e-06	2.11074e-06	2.74506e-06
K00594	xyoA, aldO; alditol oxidase [EC:1.1.3.41]	0	0	0	0	5.93449e-08	0	0	0	0	0	0	0	0	0	0	0	0	0
K00595	cobL; precorrin-6Y C5,15-methyltransferase (decarboxylating) [EC:2.1.1.132]	0.000317368	0.000370503	0.000368466	0.000396176	0.000323481	0.000380223	0.000371393	0.000354132	0.000421648	0.000335087	0.000360247	0.000365208	0.000268441	0.000299214	0.000337675	0.000260799	0.000358995	0.000266845
K00596	E4.1.1.64; 2,2-dialkylglycine decarboxylase (pyruvate) [EC:4.1.1.64]	1.08059e-07	3.40424e-07	0	2.23142e-07	3.11561e-07	0	2.90112e-07	5.1923e-07	1.40173e-06	1.01951e-06	1.24417e-06	9.42171e-07	1.0198e-06	1.16311e-06	1.15954e-06	3.40435e-07	3.42704e-07	5.27896e-07
K00598	tam; trans-aconitate 2-methyltransferase [EC:2.1.1.144]	1.95532e-05	2.00309e-05	1.2421e-05	1.56717e-05	1.82189e-05	2.32417e-05	1.15078e-05	1.39035e-05	1.10114e-05	1.26754e-05	9.91492e-06	1.00632e-05	1.4072e-05	1.05354e-05	1.32554e-05	2.05525e-05	1.74195e-05	2.00116e-05
K00600	glyA, SHMT; glycine hydroxymethyltransferase [EC:2.1.2.1]	0.000802769	0.000816612	0.000870596	0.00083681	0.000830677	0.000795181	0.00085259	0.000845884	0.000845925	0.00086894	0.000857047	0.000848817	0.000832671	0.000857116	0.000827491	0.000849817	0.000817363	0.000835253
K00602	purH; phosphoribosylaminoimidazolecarboxamide formyltransferase / IMP cyclohydrolase [EC:2.1.2.3 3.5.4.10]	0.000964939	0.00112314	0.0011229	0.00109184	0.00109257	0.001009	0.00106679	0.00112324	0.00100711	0.00114858	0.00109069	0.00111483	0.00121672	0.00115113	0.00107403	0.00115591	0.00107104	0.00117331
K00603	fctD; glutamate formiminotransferase [EC:2.1.2.5]	8.09343e-05	5.20926e-05	6.24209e-05	4.86871e-05	5.07481e-05	6.48329e-05	6.70945e-05	0.000116853	9.04255e-05	5.73297e-05	8.01007e-05	8.62845e-05	6.88184e-05	6.33072e-05	4.8668e-05	6.60165e-05	4.55357e-05	6.19503e-05
K00604	MTFMT, fmt; methionyl-tRNA formyltransferase [EC:2.1.2.9]	0.000850502	0.000841626	0.000868312	0.000875399	0.000851529	0.000845391	0.000886338	0.000880683	0.000883048	0.000873959	0.000893528	0.000879436	0.000872818	0.000881021	0.000857955	0.000879681	0.0008457	0.00086966
K00605	gcvT, AMT; aminomethyltransferase [EC:2.1.2.10]	0.000397658	0.000461449	0.000452486	0.000470554	0.000432903	0.000409172	0.000518939	0.000521372	0.000428075	0.000521146	0.000488839	0.000524221	0.000572275	0.000573395	0.000465827	0.000585363	0.000474698	0.000565568
K00606	panB; 3-methyl-2-oxobutanoate hydroxymethyltransferase [EC:2.1.2.11]	0.000352189	0.000437205	0.000454079	0.000503674	0.000434354	0.000373559	0.000539737	0.000530263	0.000453425	0.000544468	0.000512338	0.000524905	0.000565581	0.000568551	0.000472158	0.000590599	0.00047551	0.000568524
K00608	pyrBI; aspartate carbamoyltransferase [EC:2.1.3.2]	0	0	5.43364e-08	0	2.22543e-08	0	9.23778e-07	2.29072e-08	7.42429e-06	6.84743e-08	9.001e-06	3.43334e-07	5.01804e-07	5.22593e-06	4.02617e-08	1.31532e-07	5.84154e-07	3.60729e-07
K00609	pyrB, PYR2; aspartate carbamoyltransferase catalytic subunit [EC:2.1.3.2]	0.000831441	0.000828234	0.000847628	0.000851762	0.000834705	0.000828272	0.000854293	0.000867997	0.000847796	0.000844773	0.0008531	0.000865801	0.00085983	0.000854323	0.000848969	0.000861659	0.000835738	0.000855486
K00610	pyrI; aspartate carbamoyltransferase regulatory subunit	0.000385249	0.000477895	0.000497021	0.000463445	0.000437937	0.000421468	0.00043824	0.000582943	0.000456798	0.000522687	0.000479431	0.000520138	0.000479982	0.000485734	0.000416144	0.000536946	0.000423024	0.000489712
K00611	OTC, argF, argI; ornithine carbamoyltransferase [EC:2.1.3.3]	0.000515724	0.000464701	0.00046799	0.00054787	0.000439998	0.000543927	0.000537961	0.000433491	0.000569378	0.000471105	0.000518833	0.000468333	0.000404272	0.000469591	0.000436174	0.000472824	0.000473131	0.000436903
K00612	E2.1.3.-; carbamoyltransferase [EC:2.1.3.-]	3.36226e-06	1.48796e-06	2.65457e-06	3.1836e-06	3.05137e-06	2.4267e-06	1.46079e-06	2.27927e-06	3.21502e-06	2.3015e-06	2.13505e-06	2.81853e-06	2.38487e-06	2.37873e-06	3.02494e-06	1.65065e-06	2.48336e-06	1.35634e-06
K00613	GATM; glycine amidinotransferase [EC:2.1.4.1]	1.83025e-06	1.0058e-06	1.11778e-06	1.33885e-06	1.33526e-06	2.90113e-06	2.08423e-06	7.1776e-07	1.23874e-06	1.00429e-06	1.12128e-06	1.03799e-06	1.19786e-06	9.36951e-07	7.89129e-07	7.27293e-07	9.03492e-07	6.5987e-07
K00615	E2.2.1.1, tktA, tktB; transketolase [EC:2.2.1.1]	0.00171862	0.00148234	0.00158003	0.00158051	0.00153496	0.00164895	0.00153451	0.00151373	0.00163812	0.00151874	0.00156428	0.00151769	0.00151874	0.00156649	0.00150465	0.00156973	0.00152532	0.00156246
K00616	E2.2.1.2, talA, talB; transaldolase [EC:2.2.1.2]	0.000562196	0.000377486	0.000414922	0.000431399	0.000441503	0.000493786	0.000432474	0.000457242	0.000497736	0.000359892	0.00044103	0.000428854	0.000349722	0.000390064	0.000478782	0.000427035	0.000478844	0.000398827
K00619	argA; amino-acid N-acetyltransferase [EC:2.3.1.1]	5.61103e-05	0.000117726	7.98687e-05	9.27409e-05	8.73665e-05	9.22826e-05	0.000136444	3.4872e-05	6.60171e-05	9.13752e-05	7.87388e-05	7.63505e-05	9.39544e-05	0.00012778	0.00011296	7.9505e-05	0.000138862	9.62037e-05
K00620	argJ; glutamate N-acetyltransferase / amino-acid N-acetyltransferase [EC:2.3.1.35 2.3.1.1]	0.000380938	0.000380783	0.000344152	0.000381757	0.000322483	0.000420163	0.000386508	0.00030603	0.000440229	0.000348368	0.000390583	0.000344426	0.00027486	0.0003107	0.000344951	0.000287961	0.000363453	0.000278645
K00624	E2.3.1.7; carnitine O-acetyltransferase [EC:2.3.1.7]	0	0	0	0	0	0	0	0	0	0	0	0	0	0	0	0	0	0
K00625	E2.3.1.8, pta; phosphate acetyltransferase [EC:2.3.1.8]	0.000511411	0.000589858	0.000601559	0.000627065	0.000542849	0.000552097	0.000604586	0.00068901	0.000670683	0.000665008	0.000674479	0.000659406	0.000625842	0.00062274	0.000559955	0.000635013	0.00054144	0.000607111
K00626	E2.3.1.9, atoB; acetyl-CoA C-acetyltransferase [EC:2.3.1.9]	0.000336205	0.000343722	0.000331402	0.000413205	0.000348048	0.000378371	0.000482963	0.000315178	0.000437843	0.000378349	0.000380426	0.000377493	0.000388704	0.000362993	0.000374773	0.000352465	0.000374324	0.000371537
K00627	DLAT, aceF, pdhC; pyruvate dehydrogenase E2 component (dihydrolipoamide acetyltransferase) [EC:2.3.1.12]	0.000100904	9.01632e-05	0.000108585	0.00013178	0.000116889	0.00011327	0.0002028	0.000135439	0.000154404	0.000150633	0.000160715	0.000173258	0.000182303	0.000185794	0.000195834	0.000157779	0.000168247	0.000170137
K00630	ATS1; glycerol-3-phosphate O-acyltransferase [EC:2.3.1.15]	1.35074e-07	2.0116e-07	1.70771e-07	1.75326e-07	1.63198e-07	1.07949e-07	0	0	0	0	0	0	0	0	0	0	0	0
K00631	plsB; glycerol-3-phosphate O-acyltransferase [EC:2.3.1.15]	1.50945e-05	1.14274e-05	9.97073e-06	1.1355e-05	1.4943e-05	1.59866e-05	1.11388e-05	9.18198e-06	1.24811e-05	8.54407e-06	1.37933e-05	6.039e-06	9.51e-06	1.13161e-05	7.87647e-06	1.67742e-05	1.40283e-05	1.72754e-05
K00632	fadA, fadI; acetyl-CoA acyltransferase [EC:2.3.1.16]	5.33892e-05	4.42653e-05	5.83663e-05	6.77049e-05	6.84388e-05	5.6011e-05	7.33768e-05	5.48043e-05	4.99054e-05	7.39142e-05	5.64482e-05	5.75869e-05	8.15701e-05	8.01606e-05	5.44014e-05	7.85606e-05	6.29636e-05	8.97217e-05
K00633	lacA; galactoside O-acetyltransferase [EC:2.3.1.18]	0.0001527	0.00016026	0.000123639	0.000121575	0.000121672	0.00018475	0.000137952	0.000101739	0.000127639	0.000128587	0.000127266	0.000110014	0.000107591	0.000133343	0.000136814	0.000153243	0.000164127	0.000131544
K00634	ptb; phosphate butyryltransferase [EC:2.3.1.19]	0.000143342	0.000308695	0.000308386	0.000280629	0.000273543	0.000187655	0.000284577	0.00033542	0.00018495	0.000343948	0.000259027	0.000328056	0.000344974	0.000333099	0.000204573	0.000324826	0.000205359	0.000319808
K00635	E2.3.1.20; diacylglycerol O-acyltransferase [EC:2.3.1.20]	3.07293e-07	1.19148e-06	9.31481e-08	7.17241e-08	5.4894e-08	1.82164e-07	9.16143e-08	0	2.1189e-07	1.07276e-06	9.21604e-08	1.11783e-07	0	2.42315e-07	0	1.0832e-07	9.03492e-08	1.31974e-06
K00638	catB; chloramphenicol O-acetyltransferase type B [EC:2.3.1.28]	9.42141e-07	1.85686e-06	3.49305e-07	6.72135e-07	7.22524e-07	7.35403e-07	4.12264e-07	4.58145e-07	5.86771e-07	1.17167e-06	3.22561e-07	3.99225e-07	2.10434e-07	6.13865e-07	5.07297e-07	1.0213e-06	9.86052e-07	1.65407e-06
K00639	kbl, GCAT; glycine C-acetyltransferase [EC:2.3.1.29]	0.000330774	0.000390359	0.000468588	0.000447149	0.000412486	0.000328725	0.000489124	0.00055247	0.000375756	0.000552317	0.000454249	0.00052054	0.000551897	0.000620723	0.000419552	0.000645515	0.000411135	0.00057721
K00640	cysE; serine O-acetyltransferase [EC:2.3.1.30]	0.000864677	0.000801093	0.000785301	0.00078037	0.000779274	0.000813883	0.000808483	0.000807818	0.000764774	0.000774757	0.000774091	0.000817465	0.000813302	0.000765927	0.000823682	0.000783636	0.000807818	0.00079308
K00641	metX; homoserine O-acetyltransferase/O-succinyltransferase [EC:2.3.1.31 2.3.1.46]	4.22136e-05	4.16797e-05	3.76225e-05	3.80176e-05	4.07716e-05	4.0192e-05	7.16754e-05	5.06746e-05	5.13259e-05	5.99753e-05	4.85132e-05	5.49177e-05	5.9017e-05	8.65005e-05	5.56635e-05	6.85822e-05	6.07134e-05	6.26299e-05
K00643	E2.3.1.37, ALAS; 5-aminolevulinate synthase [EC:2.3.1.37]	7.73299e-06	2.0116e-06	1.58352e-06	3.31525e-06	6.5131e-06	5.43119e-06	5.40524e-06	3.81024e-06	6.63377e-06	2.22922e-06	1.42081e-06	2.60295e-06	6.26446e-06	4.75745e-06	5.32259e-06	5.06784e-06	8.22489e-06	3.15858e-06
K00645	fabD; [acyl-carrier-protein] S-malonyltransferase [EC:2.3.1.39]	0.000764477	0.000798477	0.000827672	0.000839624	0.000812292	0.000769154	0.000829104	0.000840236	0.000853023	0.000838264	0.000856362	0.000839723	0.000842815	0.000840439	0.000820668	0.000835886	0.000807078	0.000833946
K00646	pksF; malonyl-ACP decarboxylase	1.21567e-07	2.94003e-07	0	0	0	2.69873e-07	1.52691e-07	7.63574e-08	0	0	0	0	0	1.45389e-07	9.6628e-08	0	0	0
K00647	fabB; 3-oxoacyl-[acyl-carrier-protein] synthase I [EC:2.3.1.41]	4.37668e-05	1.90059e-05	0.000106521	0.000121792	9.14051e-05	3.17182e-05	0.000122881	0.000116186	6.45707e-05	0.000107515	6.93943e-05	0.000106324	7.82182e-05	0.00016527	3.70839e-05	0.000149559	4.87964e-05	0.000109457
K00648	fabH; 3-oxoacyl-[acyl-carrier-protein] synthase III [EC:2.3.1.180]	0.000842546	0.000886414	0.000998969	0.00107736	0.000977598	0.000866147	0.00109667	0.00106329	0.00112081	0.00110798	0.00113588	0.00106591	0.00109883	0.00118019	0.00106701	0.00113384	0.00105455	0.00111693
K00651	metA; homoserine O-succinyltransferase/O-acetyltransferase [EC:2.3.1.46 2.3.1.31]	0.000669122	0.000722866	0.00069627	0.000656571	0.000698978	0.000692196	0.000596111	0.000649512	0.000626536	0.000662464	0.000634875	0.000648698	0.000682709	0.000607749	0.000662575	0.000605981	0.000657133	0.000645289
K00652	bioF; 8-amino-7-oxononanoate synthase [EC:2.3.1.47]	0.000412235	0.000595819	0.00051878	0.000509738	0.000494174	0.00044235	0.000536086	0.000637905	0.000432599	0.000635802	0.000540042	0.000598045	0.000687061	0.000596747	0.000527936	0.000572814	0.00050619	0.000615123
K00654	SPT; serine palmitoyltransferase [EC:2.3.1.50]	0	0	0	6.37548e-08	0	0	1.06883e-07	0	0	0	0	0	0	0	0	1.85692e-07	9.34647e-08	0
K00655	plsC; 1-acyl-sn-glycerol-3-phosphate acyltransferase [EC:2.3.1.51]	0.00104947	0.00100924	0.001055	0.0010088	0.00106746	0.00102341	0.000985655	0.00103792	0.00106211	0.00100203	0.00103231	0.0010222	0.000997227	0.00099514	0.00107478	0.000972981	0.00105828	0.000992155
K00656	E2.3.1.54, pflD; formate C-acetyltransferase [EC:2.3.1.54]	0.00128737	0.00120332	0.00115025	0.00105844	0.00124376	0.00122902	0.000999159	0.0010254	0.00100396	0.0009774	0.000992482	0.00102853	0.00103392	0.00100745	0.00111481	0.00101947	0.00113828	0.00105863
K00657	speG, SAT; diamine N-acetyltransferase [EC:2.3.1.57]	0.000267506	0.000374679	0.0003723	0.00037417	0.000340052	0.000281655	0.000412051	0.000483357	0.000343165	0.000450218	0.000397381	0.000462064	0.000465995	0.000433306	0.000383166	0.000479789	0.00035004	0.000451731
K00658	DLST, sucB; 2-oxoglutarate dehydrogenase E2 component (dihydrolipoamide succinyltransferase) [EC:2.3.1.61]	0.0001345	8.22296e-05	0.000164875	0.000161953	0.000148341	0.000114209	0.000215124	0.000222756	0.000162922	0.000218386	0.000165787	0.000195283	0.000216947	0.000268837	0.000137158	0.000263628	0.000148894	0.000240408
K00661	maa; maltose O-acetyltransferase [EC:2.3.1.79]	0.000812984	0.000984409	0.000888016	0.000802864	0.000870408	0.000847754	0.000798899	0.000863927	0.000723516	0.000912662	0.000788102	0.000868568	0.000885489	0.000785213	0.000893421	0.000823538	0.000866011	0.000838837
K00662	aacC; aminoglycoside 3-N-acetyltransferase [EC:2.3.1.81]	1.32058e-05	9.2224e-06	1.40265e-05	1.8983e-05	7.90029e-06	1.31226e-05	1.68723e-05	1.28204e-05	2.64862e-05	1.1808e-05	2.58203e-05	1.02601e-05	8.01268e-06	1.06942e-05	1.13618e-05	1.30681e-05	1.15507e-05	8.49032e-06
K00663	aacA; aminoglycoside 6'-N-acetyltransferase [EC:2.3.1.82]	4.14272e-07	0	4.6574e-07	2.23142e-07	9.0501e-07	1.43033e-06	1.19099e-06	4.88688e-07	0	3.0433e-08	0	0	6.15115e-07	7.26945e-07	6.60292e-07	3.24961e-07	3.42704e-07	0
K00666	K00666; fatty-acyl-CoA synthase [EC:6.2.1.-]	0.000197576	0.000335072	0.0002214	0.000235271	0.000240145	0.000245243	0.000251522	0.000238335	0.000204525	0.000305818	0.000241488	0.000247798	0.000323342	0.000301513	0.00030403	0.000270776	0.000300597	0.00028553
K00667	FAS2; fatty acid synthase subunit alpha, fungi type [EC:2.3.1.86]	0	0	0	0	0	0	0	0	0	0	0	0	0	0	0	5.10652e-07	7.00985e-07	4.22317e-07
K00672	ftr; formylmethanofuran--tetrahydromethanopterin N-formyltransferase [EC:2.3.1.101]	3.1067e-07	7.47386e-08	8.27466e-08	1.45998e-07	1.1869e-07	2.15898e-07	6.10762e-08	3.55826e-08	1.08716e-07	8.36908e-08	3.84002e-08	6.91458e-08	9.71234e-08	1.10334e-07	8.58379e-08	4.64229e-08	1.66211e-07	2.34034e-08
K00673	astA; arginine N-succinyltransferase [EC:2.3.1.109]	2.34455e-05	1.57935e-05	1.25736e-05	1.50036e-05	2.1976e-05	2.19554e-05	1.36047e-05	1.32175e-05	1.29823e-05	1.22074e-05	7.77219e-06	9.03845e-06	1.63653e-05	1.2249e-05	1.42217e-05	2.05344e-05	2.06884e-05	2.14326e-05
K00674	dapD; 2,3,4,5-tetrahydropyridine-2,6-dicarboxylate N-succinyltransferase [EC:2.3.1.117]	0.000179839	0.000101589	0.000133538	0.000144228	0.000125896	0.000149342	0.00016982	0.0001577	0.000122196	0.000168583	0.00013249	0.000151264	0.000164025	0.000214664	0.000125427	0.00021541	0.000129891	0.000186205
K00675	nhoA; N-hydroxyarylamine O-acetyltransferase [EC:2.3.1.118]	1.81731e-05	1.19818e-05	1.06007e-05	1.20801e-05	1.5489e-05	1.71504e-05	9.74166e-06	1.14472e-05	9.99011e-06	8.86742e-06	7.54179e-06	7.53465e-06	1.07564e-05	8.24808e-06	1.06719e-05	1.85073e-05	1.76324e-05	1.70084e-05
K00677	lpxA; UDP-N-acetylglucosamine acyltransferase [EC:2.3.1.129]	0.000414279	0.000607939	0.000642966	0.000596636	0.000591555	0.000446928	0.000604107	0.000739422	0.000489913	0.000733122	0.000628435	0.000684996	0.000814934	0.000715577	0.000562818	0.000789114	0.000546881	0.00077427
K00680	ytmI; uncharacterized N-acetyltransferase [EC:2.3.1.-]	9.88358e-05	0.000120942	0.000111434	0.000142632	0.000113583	0.000120741	0.000153234	0.000116184	0.000198187	0.000165118	0.000191201	0.000138146	0.000106744	0.000104472	0.000153934	0.000114795	0.000133949	0.000109165
K00681	ggt; gamma-glutamyltranspeptidase / glutathione hydrolase [EC:2.3.2.2 3.4.19.13]	8.59619e-05	9.26142e-05	7.94381e-05	0.000129484	0.000108984	9.98713e-05	0.000120087	7.71618e-05	0.000115793	0.0001101	0.000113218	8.7074e-05	0.000148106	0.000159576	0.000109277	0.000131231	0.000129437	0.000143729
K00682	GGCT; gamma-glutamylcyclotransferase [EC:4.3.2.9]	0	0	0	0	0	0	0	0	0	0	0	0	0	0	0	4.64229e-08	0	3.5193e-08
K00683	QPCT; glutaminyl-peptide cyclotransferase [EC:2.3.2.5]	0	0	0	0	0	4.4529e-09	0	0	0	0	0	0	8.09362e-09	0	8.05234e-09	0	0	0
K00684	aat; leucyl/phenylalanyl-tRNA---protein transferase [EC:2.3.2.6]	6.3117e-05	7.6943e-05	0.000108265	0.00015082	0.000116477	7.68668e-05	0.000163554	0.000107224	0.000109713	0.000134124	0.000121002	0.00011763	0.000142887	0.000206415	0.000112798	0.000163517	0.000138059	0.000162374
K00685	ATE1; arginyl-tRNA---protein transferase [EC:2.3.2.8]	1.79199e-05	7.18496e-06	6.59271e-06	2.35587e-05	1.38971e-05	1.51422e-05	2.47079e-05	1.4611e-05	4.00512e-05	1.85223e-05	3.79394e-05	1.33102e-05	1.65811e-05	1.884e-05	1.24784e-05	1.5887e-05	1.52537e-05	1.32252e-05
K00686	tgl; protein-glutamine gamma-glutamyltransferase [EC:2.3.2.13]	6.48355e-07	6.18953e-08	0	0	0	2.69873e-08	3.05381e-08	0	6.68267e-07	9.12991e-08	0	0	0	1.1308e-07	0	0	6.6983e-07	3.5193e-08
K00687	pbp2B, penA; penicillin-binding protein 2B	2.83655e-06	1.43907e-06	2.74275e-06	2.36419e-06	3.67197e-06	1.13576e-06	2.71026e-06	7.03252e-06	1.56961e-05	1.11335e-05	1.2859e-05	1.24239e-05	1.33896e-05	1.11357e-05	1.44512e-05	2.11487e-06	5.2834e-06	3.5135e-06
K00688	PYG, glgP; glycogen phosphorylase [EC:2.4.1.1]	0.00110034	0.000949764	0.00103888	0.000939042	0.00103085	0.0010164	0.000868734	0.00101309	0.000973531	0.000921435	0.000941192	0.000964553	0.000897311	0.000869474	0.000998295	0.000886978	0.000974785	0.000899511
K00689	E2.4.1.5; dextransucrase [EC:2.4.1.5]	4.09814e-07	6.18953e-08	9.84265e-08	5.36497e-07	4.45087e-08	1.53018e-07	7.63453e-08	4.58145e-08	0	8.12562e-08	1.12743e-07	5.42946e-07	5.40654e-08	1.56051e-07	1.23362e-07	5.16842e-08	4.88197e-07	1.11562e-07
K00690	E2.4.1.7; sucrose phosphorylase [EC:2.4.1.7]	0.000165526	9.34967e-05	0.000119167	6.9668e-05	0.00016371	0.000113893	5.36974e-05	8.76469e-05	7.65777e-05	4.8826e-05	7.04144e-05	7.18765e-05	7.7982e-05	7.52146e-05	0.000114037	7.95728e-05	0.000114132	9.19682e-05
K00691	mapA; maltose phosphorylase [EC:2.4.1.8]	7.75595e-05	6.98952e-05	7.56906e-05	6.18581e-05	6.12551e-05	8.00308e-05	8.58273e-05	0.000136233	9.95229e-05	7.93085e-05	9.65534e-05	0.000109835	0.000102902	9.91715e-05	7.45968e-05	0.000112958	5.7177e-05	9.83998e-05
K00692	sacB; levansucrase [EC:2.4.1.10]	8.56707e-06	9.83361e-06	8.22808e-06	1.13444e-05	7.31426e-06	9.16218e-06	1.75899e-05	1.32137e-05	1.28967e-05	1.05336e-05	1.10132e-05	1.44919e-05	8.2393e-06	1.16998e-05	1.71837e-05	1.08784e-05	1.05654e-05	8.55631e-06
K00694	bcsA; cellulose synthase (UDP-forming) [EC:2.4.1.12]	1.9248e-05	1.35215e-05	1.4249e-05	1.93947e-05	1.79395e-05	1.99499e-05	1.79869e-05	2.01431e-05	2.47911e-05	2.47953e-05	2.40231e-05	2.12627e-05	2.25893e-05	2.00071e-05	2.39019e-05	2.51458e-05	1.83035e-05	2.18373e-05
K00696	E2.4.1.14; sucrose-phosphate synthase [EC:2.4.1.14]	0	0	0	0	0	0	0	0	0	0	0	0	0	0	0	0	0	0
K00697	otsA; trehalose 6-phosphate synthase [EC:2.4.1.15 2.4.1.347]	2.94417e-05	1.42512e-05	1.53396e-05	1.63211e-05	2.41639e-05	2.56976e-05	1.66077e-05	1.6534e-05	1.72988e-05	1.49084e-05	1.14663e-05	1.19675e-05	2.01908e-05	1.58219e-05	1.95161e-05	2.27963e-05	2.27088e-05	2.15851e-05
K00700	GBE1, glgB; 1,4-alpha-glucan branching enzyme [EC:2.4.1.18]	0.000965344	0.000910766	0.000964963	0.000905057	0.000977105	0.000909109	0.000861231	0.000944325	0.000901259	0.000882392	0.000898462	0.000924195	0.000904204	0.00090618	0.000947882	0.000901315	0.00092574	0.000906483
K00701	cgt; cyclomaltodextrin glucanotransferase [EC:2.4.1.19]	0	0	0	0	0	0	0	0	0	0	0	0	8.09362e-09	0	0	0	0	0
K00702	E2.4.1.20; cellobiose phosphorylase [EC:2.4.1.20]	1.78851e-05	1.94514e-05	3.65102e-05	4.99423e-05	3.56937e-05	1.96785e-05	2.02063e-05	3.97669e-05	6.06664e-05	3.1311e-05	5.4509e-05	3.08761e-05	3.56734e-05	2.38349e-05	3.99323e-05	3.3792e-05	4.15521e-05	3.58476e-05
K00703	glgA; starch synthase [EC:2.4.1.21]	0.000778844	0.000735406	0.000798667	0.000765441	0.000764788	0.000736595	0.000757522	0.000823892	0.000779799	0.000792102	0.000785232	0.000802593	0.00076958	0.000776143	0.000763802	0.000781431	0.000736024	0.000768783
K00705	malQ; 4-alpha-glucanotransferase [EC:2.4.1.25]	0.00101716	0.000840686	0.000923069	0.000766954	0.00098924	0.000868549	0.000712763	0.000879499	0.000793218	0.000744393	0.000789579	0.000822821	0.000800008	0.000733458	0.00089179	0.00074362	0.000852714	0.000791527
K00709	ABO; histo-blood group ABO system transferase [EC:2.4.1.40 2.4.1.37]	0	0	0	0	0	0	0	0	0	0	0	0	0	0	0	1.85692e-08	0	0
K00712	tagE; poly(glycerol-phosphate) alpha-glucosyltransferase [EC:2.4.1.52]	1.26429e-05	2.40308e-05	1.41275e-05	1.66559e-05	1.62012e-05	2.81207e-05	2.17279e-05	1.55922e-05	1.39684e-05	1.36036e-05	1.58977e-05	1.55219e-05	1.74094e-05	1.95952e-05	2.10971e-05	2.21128e-05	2.05467e-05	2.22596e-05
K00713	waaD; UDP-glucose:(glucosyl)LPS alpha-1,2-glucosyltransferase [EC:2.4.1.-]	1.21296e-05	8.01544e-06	7.4208e-06	8.20843e-06	1.17206e-05	1.32643e-05	6.6115e-06	8.33823e-06	4.30299e-06	6.34529e-06	3.94754e-06	3.99225e-06	7.72131e-06	5.13708e-06	6.28082e-06	1.54588e-05	1.22127e-05	1.4218e-05
K00720	UGCG; ceramide glucosyltransferase [EC:2.4.1.80]	2.54614e-06	1.38738e-06	2.09055e-06	1.89129e-06	1.88183e-06	1.51588e-06	1.83229e-07	1.34389e-06	2.0374e-06	1.6586e-06	2.02753e-06	1.50109e-06	1.34354e-06	1.90621e-06	2.30297e-06	7.58241e-07	1.71352e-06	8.79826e-07
K00721	DPM1; dolichol-phosphate mannosyltransferase [EC:2.4.1.83]	0.000360052	0.000438106	0.000494991	0.000492081	0.000447649	0.000380542	0.000514556	0.000576421	0.000526962	0.000599039	0.000573426	0.000543477	0.000627651	0.000619016	0.000518534	0.000646469	0.000504246	0.000621984
K00728	POMT, pmt; dolichyl-phosphate-mannose-protein mannosyltransferase [EC:2.4.1.109]	0	0	4.6574e-08	0	0	1.07949e-08	0	0	0	0	0	0	0	0	0	0	0	0
K00737	MGAT3; beta-1,4-mannosyl-glycoprotein beta-1,4-N-acetylglucosaminyltransferase [EC:2.4.1.144]	7.15217e-06	6.499e-06	1.01609e-05	7.2282e-06	8.46407e-06	7.8533e-06	6.77946e-06	6.09332e-06	6.38929e-06	5.53881e-06	9.10852e-06	5.75682e-06	7.17095e-06	7.43099e-06	5.45143e-06	8.13175e-06	7.92892e-06	8.38474e-06
K00743	GGTA1; N-acetyllactosaminide 3-alpha-galactosyltransferase [EC:2.4.1.87]	1.89104e-07	2.47581e-07	1.55247e-07	2.3908e-07	1.78035e-07	3.91316e-07	3.2065e-07	2.13801e-07	2.60787e-07	3.80413e-07	7.68003e-08	2.55504e-07	2.10434e-07	5.65402e-07	4.34826e-07	4.33281e-07	4.82901e-07	6.33475e-07
K00748	lpxB; lipid-A-disaccharide synthase [EC:2.4.1.182]	0.000287574	0.000363569	0.00041177	0.000406925	0.000376609	0.000293747	0.000432795	0.000482814	0.000355925	0.000471323	0.000424909	0.0004512	0.000504704	0.000488089	0.000379685	0.000529797	0.00036958	0.00050165
K00752	hasA; hyaluronan synthase [EC:2.4.1.212]	8.91488e-07	1.17601e-06	1.42206e-05	1.16352e-06	8.70887e-06	1.11997e-06	2.80951e-06	2.24491e-06	4.72677e-07	3.33242e-06	2.47297e-06	1.22961e-06	3.10795e-06	6.00941e-06	2.01308e-06	4.10069e-06	2.27431e-06	5.5429e-06
K00754	bshA; L-malate glycosyltransferase [EC:2.4.1.-]	0.000130282	0.000144175	0.000258895	0.00024336	0.000205531	0.000171126	0.000228445	0.00026381	0.000174494	0.000189517	0.000156534	0.000239306	0.000107316	0.000218681	0.000186363	0.000202177	0.000191203	0.000149418
K00756	pdp; pyrimidine-nucleoside phosphorylase [EC:2.4.2.2]	0.000352479	0.000207885	0.000240613	0.000218933	0.000260742	0.00027423	0.000173341	0.000162785	0.000260942	0.000179467	0.000226324	0.000178224	0.000200829	0.000185698	0.000252947	0.000166669	0.000229048	0.000189682
K00757	udp, UPP; uridine phosphorylase [EC:2.4.2.3]	0.000557026	0.000602132	0.000661357	0.000613188	0.000642521	0.000542746	0.000611258	0.000723903	0.000578228	0.000654568	0.00060474	0.000681356	0.000648614	0.00064808	0.00061509	0.000668153	0.000600626	0.000652952
K00758	deoA, TYMP; thymidine phosphorylase [EC:2.4.2.4]	1.77786e-05	1.1135e-05	1.0203e-05	1.22213e-05	1.66299e-05	1.78753e-05	1.06141e-05	1.12649e-05	9.3828e-06	1.03206e-05	7.79062e-06	8.09373e-06	1.26027e-05	9.04465e-06	1.23149e-05	1.80746e-05	1.54497e-05	1.70106e-05
K00759	APRT, apt; adenine phosphoribosyltransferase [EC:2.4.2.7]	0.000691898	0.000652803	0.000631987	0.000633012	0.000646675	0.000668509	0.000594048	0.000653011	0.000668471	0.000640473	0.000686229	0.000633862	0.000724495	0.000631779	0.000688601	0.000658214	0.000652587	0.000692081
K00760	hprT, hpt, HPRT1; hypoxanthine phosphoribosyltransferase [EC:2.4.2.8]	0.000834442	0.000841897	0.000854878	0.000850191	0.000838308	0.000836165	0.000859482	0.000869952	0.000843792	0.000853674	0.000846466	0.000871323	0.000861276	0.000869552	0.000860251	0.000868545	0.000842467	0.000861323
K00761	upp, UPRT; uracil phosphoribosyltransferase [EC:2.4.2.9]	0.000817419	0.000818082	0.000836855	0.000843708	0.000820324	0.000815366	0.000842359	0.000861201	0.000836391	0.000841574	0.000844557	0.000856867	0.000847265	0.000858672	0.000838074	0.000846135	0.000817417	0.000839583
K00762	pyrE; orotate phosphoribosyltransferase [EC:2.4.2.10]	0.000982103	0.000949644	0.000995068	0.000988368	0.000950161	0.000979326	0.000971943	0.00101288	0.00100376	0.00096873	0.000982249	0.000994336	0.000927701	0.000961284	0.00096409	0.000964296	0.000968423	0.000937597
K00763	pncB, NAPRT1; nicotinate phosphoribosyltransferase [EC:6.3.4.21]	0.000743921	0.000727185	0.000728185	0.000718723	0.000724428	0.000729781	0.000672266	0.000752813	0.000759518	0.000705624	0.000743899	0.000726393	0.000722262	0.000642279	0.000725283	0.000679839	0.000691857	0.000689434
K00764	purF, PPAT; amidophosphoribosyltransferase [EC:2.4.2.14]	0.00113283	0.001226	0.00119273	0.00119219	0.00114848	0.00115824	0.00115576	0.0012143	0.00113783	0.0012385	0.00118035	0.00121135	0.00118508	0.00117724	0.00114735	0.00115177	0.00114517	0.00115073
K00765	hisG; ATP phosphoribosyltransferase [EC:2.4.2.17]	0.000709787	0.000746194	0.000700941	0.000710642	0.000697712	0.000711866	0.000717729	0.000684925	0.000699522	0.000700008	0.000707261	0.000706164	0.000697788	0.000685492	0.000710526	0.000652067	0.00071204	0.000673155
K00766	trpD; anthranilate phosphoribosyltransferase [EC:2.4.2.18]	0.000430585	0.000475285	0.000513148	0.00051357	0.000454968	0.000439065	0.000492053	0.000548693	0.000512014	0.000558331	0.000526644	0.000536458	0.000537872	0.000517783	0.000524068	0.000503162	0.000496948	0.000498093
K00767	nadC, QPRT; nicotinate-nucleotide pyrophosphorylase (carboxylating) [EC:2.4.2.19]	0.0005073	0.000574193	0.000550069	0.0005864	0.00051523	0.000525521	0.000598231	0.000611156	0.000587377	0.000617024	0.000603286	0.000611363	0.000606975	0.000590233	0.000585106	0.000617988	0.000590896	0.000596031
K00768	E2.4.2.21, cobU, cobT; nicotinate-nucleotide--dimethylbenzimidazole phosphoribosyltransferase [EC:2.4.2.21]	0.000533936	0.000620222	0.000606796	0.000609894	0.000614837	0.000556045	0.000557318	0.000549645	0.000588867	0.000608655	0.000595365	0.000565804	0.000595753	0.000551604	0.000625643	0.000566431	0.000617201	0.000590915
K00769	gpt; xanthine phosphoribosyltransferase [EC:2.4.2.22]	2.23565e-05	1.47322e-05	1.29938e-05	2.75607e-05	2.09265e-05	2.38187e-05	2.72766e-05	1.64729e-05	2.40451e-05	1.4076e-05	2.57829e-05	1.3437e-05	1.55436e-05	1.13492e-05	1.08161e-05	2.4161e-05	1.81524e-05	2.23998e-05
K00772	mtaP, MTAP; 5'-methylthioadenosine phosphorylase [EC:2.4.2.28]	4.78797e-05	3.57513e-05	5.5653e-05	5.00065e-05	4.2707e-05	4.66352e-05	4.46742e-05	1.69278e-05	4.39182e-05	4.54365e-05	4.50337e-05	2.3312e-05	4.3534e-05	3.29327e-05	2.98059e-05	4.10617e-05	3.36235e-05	4.65257e-05
K00773	tgt, QTRT1; queuine tRNA-ribosyltransferase [EC:2.4.2.29]	0.000825491	0.000815302	0.000840157	0.000846808	0.000827782	0.000816421	0.000845858	0.000859308	0.000847732	0.000841855	0.000856443	0.00085567	0.000854433	0.000855893	0.000836219	0.000859809	0.000828179	0.000850625
K00782	lldG; L-lactate dehydrogenase complex protein LldG	0.00025143	0.000376385	0.000355647	0.000329672	0.000326216	0.000292061	0.000323167	0.000399396	0.000313666	0.000420051	0.000378269	0.000347702	0.000443831	0.000434941	0.000347522	0.000432946	0.000348866	0.000428893
K00783	rlmH; 23S rRNA (pseudouridine1915-N3)-methyltransferase [EC:2.1.1.177]	0.000760573	0.000786677	0.000815024	0.000823051	0.000790498	0.000760239	0.000822496	0.000831995	0.000815462	0.00083272	0.000816539	0.000827	0.000816068	0.000825841	0.000818904	0.00082589	0.000802518	0.00081213
K00784	rnz; ribonuclease Z [EC:3.1.26.11]	0.00066697	0.000684579	0.000799149	0.000707816	0.000731983	0.000660718	0.000666574	0.000838713	0.000703087	0.000737862	0.000698218	0.000768863	0.000689432	0.000739625	0.000734386	0.000742235	0.000715315	0.000708106
K00785	lst; beta-galactosamide-alpha-2,3-sialyltransferase [EC:2.4.99.-]	0	0	6.20987e-08	3.18774e-08	0	6.74682e-09	0	0	0	7.60826e-09	4.60802e-08	6.65907e-08	0	0	0	0	0	0
K00786	E2.4.-.-; glycosyltransferase [EC:2.4.-.-]	2.86141e-06	2.21013e-06	2.3197e-06	2.46508e-06	2.03004e-06	2.94121e-06	2.37434e-06	5.37297e-06	4.79474e-06	3.1448e-06	4.71554e-06	5.81e-06	3.60312e-06	4.28881e-06	6.21093e-06	2.33275e-06	3.81274e-06	1.69367e-06
K00788	thiE; thiamine-phosphate pyrophosphorylase [EC:2.5.1.3]	0.000767292	0.000959098	0.000850524	0.00091084	0.000801488	0.000831251	0.000863815	0.000901746	0.000883263	0.000986191	0.00092246	0.000895186	0.00100335	0.000889881	0.000900042	0.000871073	0.000891059	0.000920152
K00789	metK; S-adenosylmethionine synthetase [EC:2.5.1.6]	0.000860906	0.000880003	0.000892408	0.00090879	0.000876536	0.000870676	0.000931654	0.00091154	0.000920487	0.000906917	0.000924864	0.000925421	0.000910143	0.000906031	0.000891148	0.000904711	0.000876952	0.000901024
K00790	murA; UDP-N-acetylglucosamine 1-carboxyvinyltransferase [EC:2.5.1.7]	0.00115316	0.00112282	0.00111396	0.00114689	0.0011393	0.00114471	0.00112732	0.00108594	0.00121843	0.00108982	0.00117909	0.00111982	0.00111189	0.001081	0.00114928	0.00106421	0.00111014	0.00109291
K00791	miaA, TRIT1; tRNA dimethylallyltransferase [EC:2.5.1.75]	0.00102029	0.00111877	0.00116199	0.00114737	0.00111669	0.00103202	0.0011458	0.00126912	0.00111918	0.0012193	0.00118513	0.00122021	0.00124119	0.00123057	0.00110186	0.0012667	0.00107908	0.00122713
K00793	ribE, RIB5; riboflavin synthase [EC:2.5.1.9]	0.000428461	0.000529692	0.000494065	0.000531207	0.000471138	0.00047086	0.000549816	0.000541613	0.000537928	0.000567567	0.000573112	0.000541887	0.000615601	0.000564036	0.000546504	0.000594867	0.00054442	0.000597417
K00794	ribH, RIB4; 6,7-dimethyl-8-ribityllumazine synthase [EC:2.5.1.78]	0.000446908	0.000538272	0.000543185	0.000584452	0.000506745	0.000483747	0.000605481	0.00059241	0.000561484	0.000611942	0.000600254	0.000589658	0.00064428	0.000638592	0.000555638	0.000656439	0.00055955	0.000642566
K00795	ispA; farnesyl diphosphate synthase [EC:2.5.1.1 2.5.1.10]	3.30853e-05	1.81946e-05	1.72155e-05	3.53812e-05	2.89262e-05	3.1763e-05	3.46862e-05	2.44344e-05	3.80668e-05	2.62827e-05	3.42683e-05	1.90617e-05	2.50632e-05	1.95023e-05	2.08863e-05	3.35355e-05	2.84362e-05	2.91632e-05
K00796	folP; dihydropteroate synthase [EC:2.5.1.15]	0.000469046	0.000540539	0.000603191	0.000622634	0.000544273	0.000499453	0.000623125	0.000646002	0.000567437	0.000650789	0.000615286	0.000628427	0.000631745	0.00065776	0.00057875	0.000674268	0.00058825	0.000640672
K00797	speE, SRM; spermidine synthase [EC:2.5.1.16]	0.000363131	0.00028003	0.000324306	0.000306544	0.000334848	0.000320876	0.000226556	0.000242929	0.000330155	0.00023812	0.000269281	0.000240685	0.000205111	0.000206356	0.000284528	0.000197483	0.000280143	0.000215149
K00798	MMAB, pduO; cob(I)alamin adenosyltransferase [EC:2.5.1.17]	0.000270664	0.000342875	0.000386491	0.000351963	0.000348704	0.000270118	0.000378258	0.000460358	0.000311129	0.000442488	0.00037062	0.000424827	0.000470517	0.000465638	0.000359077	0.000488721	0.000343044	0.000459592
K00799	GST, gst; glutathione S-transferase [EC:2.5.1.18]	0.000121146	7.10295e-05	5.79876e-05	7.59232e-05	0.000108964	0.000102295	7.66409e-05	7.49755e-05	9.71675e-05	7.3005e-05	5.65711e-05	6.4829e-05	9.84288e-05	8.30698e-05	9.8344e-05	9.76794e-05	0.000112582	9.36337e-05
K00800	aroA; 3-phosphoshikimate 1-carboxyvinyltransferase [EC:2.5.1.19]	0.000821377	0.000808524	0.000834886	0.000839724	0.000821674	0.000805273	0.000832055	0.000851643	0.000848742	0.000837598	0.000851643	0.000845646	0.00085105	0.000846832	0.000831055	0.000848389	0.000823193	0.000844573
K00801	FDFT1; farnesyl-diphosphate farnesyltransferase [EC:2.5.1.21]	2.09702e-06	1.51891e-06	1.22505e-06	1.90993e-06	1.2277e-06	1.38877e-06	4.58713e-06	4.20989e-06	4.93312e-06	4.7576e-06	4.1933e-06	4.32233e-06	3.69069e-06	4.16782e-06	5.51311e-06	5.45207e-06	4.46029e-06	4.59868e-06
K00803	AGPS, agpS; alkyldihydroxyacetonephosphate synthase [EC:2.5.1.26]	6.01079e-07	0	4.19166e-07	4.14406e-07	8.75337e-07	1.4789e-06	1.16045e-06	1.20645e-06	9.77952e-07	8.06475e-07	1.13664e-06	1.06992e-06	1.42448e-06	1.77698e-06	1.94867e-06	3.86858e-07	3.58281e-07	0
K00805	hepST; heptaprenyl diphosphate synthase [EC:2.5.1.30]	0.000510877	0.000425459	0.000470504	0.000436145	0.000453578	0.000485145	0.000405498	0.000370005	0.000531344	0.000406061	0.000464472	0.000409588	0.000347765	0.000365395	0.000447466	0.000305479	0.000408496	0.000327382
K00806	uppS; undecaprenyl diphosphate synthase [EC:2.5.1.31]	0.000833331	0.000833466	0.000847082	0.000859086	0.000835769	0.000833491	0.000866869	0.000869055	0.000865005	0.000855614	0.000870493	0.000868984	0.000862262	0.000870679	0.000850936	0.000868989	0.000839792	0.000861265
K00808	hss; homospermidine synthase [EC:2.5.1.44]	7.96937e-07	3.40424e-07	4.34691e-07	5.57854e-07	1.03854e-06	6.94923e-07	7.78722e-07	5.26866e-07	7.00866e-07	4.94537e-07	5.29922e-07	3.67287e-07	4.85617e-07	5.08862e-07	5.95873e-07	7.96927e-07	9.50224e-07	6.33475e-07
K00809	DHPS, dys; deoxyhypusine synthase [EC:2.5.1.46]	8.29354e-06	2.84718e-06	2.56778e-05	3.10406e-05	2.82111e-05	6.0519e-06	4.47918e-05	3.52771e-05	2.89148e-05	4.06585e-05	3.66875e-05	3.82617e-05	5.21067e-05	6.63297e-05	2.97453e-05	5.8756e-05	3.27282e-05	5.50067e-05
K00812	aspB; aspartate aminotransferase [EC:2.6.1.1]	0.000598671	0.000800907	0.000806333	0.000872436	0.000753024	0.000640437	0.000963575	0.00099097	0.000806918	0.00100037	0.000923723	0.000982354	0.00105247	0.00103218	0.000829393	0.00106301	0.000803493	0.00102915
K00813	aspC; aspartate aminotransferase [EC:2.6.1.1]	1.59016e-05	1.12301e-05	1.32891e-05	1.26222e-05	1.60009e-05	1.72078e-05	1.19862e-05	1.06633e-05	6.78862e-06	8.73808e-06	5.99811e-06	6.77357e-06	9.01224e-06	7.05137e-06	8.85483e-06	2.00276e-05	1.48998e-05	1.69455e-05
K00817	hisC; histidinol-phosphate aminotransferase [EC:2.6.1.9]	0.000778897	0.00080424	0.000769306	0.000765571	0.000776718	0.000787106	0.000776866	0.000778976	0.000766304	0.00076316	0.000768944	0.000788883	0.000794279	0.000753593	0.000777156	0.000777125	0.000770659	0.000773179
K00818	E2.6.1.11, argD; acetylornithine aminotransferase [EC:2.6.1.11]	0.000280817	0.000412811	0.000320799	0.000345821	0.0003247	0.000333188	0.000395169	0.000386096	0.000287701	0.000395968	0.00035247	0.000410331	0.000454419	0.000424975	0.00038711	0.000385475	0.000376167	0.000408454
K00819	rocD, OAT; ornithine--oxo-acid transaminase [EC:2.6.1.13]	8.08504e-05	4.41239e-05	9.23371e-05	9.74038e-05	7.68116e-05	6.19554e-05	0.000121273	0.000140399	8.89139e-05	0.000102986	9.19398e-05	0.000123688	9.52525e-05	0.000168106	2.68872e-05	0.000160315	3.28069e-05	0.000122141
K00820	glmS, GFPT; glucosamine---fructose-6-phosphate aminotransferase (isomerizing) [EC:2.6.1.16]	0.000818147	0.000837293	0.000850405	0.000851234	0.000837107	0.000825566	0.00084444	0.000868526	0.000849596	0.000846219	0.000858503	0.000861375	0.000862093	0.000858961	0.000849416	0.000873662	0.000836234	0.000861667
K00821	argD; acetylornithine/N-succinyldiaminopimelate aminotransferase [EC:2.6.1.11 2.6.1.17]	0.000341057	0.000315113	0.000312888	0.000336405	0.000275755	0.000351016	0.000313522	0.000269618	0.000404817	0.000306832	0.00035044	0.000282452	0.000222682	0.000237191	0.000276728	0.000243353	0.000292356	0.000233325
K00822	E2.6.1.18; beta-alanine--pyruvate transaminase [EC:2.6.1.18]	3.57163e-06	2.92966e-06	1.76454e-06	2.35223e-06	3.27688e-06	2.92596e-06	3.09458e-06	3.53413e-06	5.46969e-06	4.95678e-06	4.27778e-06	3.84326e-06	4.95054e-06	4.95001e-06	5.58832e-06	3.00465e-06	3.5057e-06	3.84044e-06
K00823	puuE; 4-aminobutyrate aminotransferase [EC:2.6.1.19]	2.89926e-05	2.95176e-05	4.38519e-05	2.112e-05	3.4062e-05	3.4636e-05	2.15052e-05	1.63431e-05	1.5184e-05	2.84549e-05	1.97838e-05	1.72772e-05	1.96931e-05	2.72026e-05	2.50078e-05	2.4924e-05	2.20818e-05	2.30954e-05
K00824	dat; D-alanine transaminase [EC:2.6.1.21]	2.83465e-05	1.69078e-05	3.58955e-05	1.01901e-05	2.956e-05	2.20363e-05	1.29088e-05	9.78902e-06	1.63018e-05	2.4141e-05	1.12155e-05	8.28264e-06	1.61804e-05	1.90487e-05	1.7393e-05	1.79001e-05	1.92681e-05	1.60494e-05
K00826	E2.6.1.42, ilvE; branched-chain amino acid aminotransferase [EC:2.6.1.42]	0.0008526	0.000868472	0.000928029	0.000957717	0.000912118	0.000858935	0.00100704	0.00095153	0.000906121	0.000963847	0.000931274	0.000975267	0.000967099	0.00104923	0.000915393	0.00102352	0.000927398	0.000989255
K00830	AGXT; alanine-glyoxylate transaminase / serine-glyoxylate transaminase / serine-pyruvate transaminase [EC:2.6.1.44 2.6.1.45 2.6.1.51]	2.1357e-05	5.54308e-05	2.57669e-05	4.63311e-05	3.69051e-05	4.1962e-05	6.22733e-05	1.55056e-05	3.09859e-05	3.46602e-05	3.51193e-05	3.65759e-05	4.52336e-05	5.98701e-05	5.52637e-05	3.79275e-05	6.89998e-05	4.62753e-05
K00831	serC, PSAT1; phosphoserine aminotransferase [EC:2.6.1.52]	0.000725153	0.000727672	0.000780122	0.000751829	0.000762188	0.000714709	0.000713857	0.00081637	0.000749438	0.000763654	0.000757607	0.000776277	0.000765068	0.000750498	0.000738084	0.000775319	0.000710774	0.000757008
K00832	tyrB; aromatic-amino-acid transaminase [EC:2.6.1.57]	4.02566e-05	3.74621e-05	6.22965e-05	5.17714e-05	5.24664e-05	4.42003e-05	2.67349e-05	2.23205e-05	3.88504e-05	4.90657e-05	4.21199e-05	1.83923e-05	5.85627e-05	4.2187e-05	3.75519e-05	5.03884e-05	3.7436e-05	5.91359e-05
K00833	bioA; adenosylmethionine---8-amino-7-oxononanoate aminotransferase [EC:2.6.1.62]	0.000289669	0.000372616	0.000348645	0.000351773	0.000333235	0.00030573	0.000407049	0.00036014	0.000275406	0.000408087	0.000344926	0.0003784	0.000454535	0.000421998	0.000367141	0.000376167	0.000369806	0.000418017
K00835	avtA; valine--pyruvate aminotransferase [EC:2.6.1.66]	1.62697e-05	1.14403e-05	1.08219e-05	1.25624e-05	1.51972e-05	1.64049e-05	1.25767e-05	1.18456e-05	7.49209e-06	9.54699e-06	6.54339e-06	7.42032e-06	1.00685e-05	7.39465e-06	1.05632e-05	2.1731e-05	1.74207e-05	1.95997e-05
K00836	ectB, dat; diaminobutyrate-2-oxoglutarate transaminase [EC:2.6.1.76]	3.58851e-06	3.27271e-06	2.77504e-06	2.95535e-06	3.54883e-06	3.97725e-06	3.08435e-06	1.26372e-06	1.81329e-06	2.22161e-06	1.73569e-06	1.91101e-06	2.44427e-06	2.16468e-06	1.2333e-06	1.19926e-06	1.07562e-06	2.80225e-06
K00839	pucG; (S)-ureidoglycine---glyoxylate transaminase [EC:2.6.1.112]	2.9176e-06	2.41392e-06	2.74399e-06	3.14789e-06	2.84856e-06	2.72909e-06	1.98498e-06	8.00226e-06	1.3675e-05	1.00315e-05	1.20577e-05	1.19768e-05	1.11368e-05	1.14171e-05	1.30139e-05	3.49719e-06	4.01898e-06	4.13518e-06
K00840	astC; succinylornithine aminotransferase [EC:2.6.1.81]	1.65634e-05	1.40193e-05	1.16008e-05	1.25677e-05	1.59846e-05	1.72685e-05	8.5354e-06	9.19343e-06	4.92236e-06	9.03481e-06	5.06882e-06	5.30171e-06	8.53067e-06	5.52074e-06	7.43359e-06	1.69908e-05	1.37954e-05	1.91626e-05
K00841	patA; aminotransferase [EC:2.6.1.-]	3.88439e-05	6.50519e-05	4.37007e-05	4.47372e-05	4.46311e-05	6.72175e-05	6.19962e-05	5.00599e-05	5.81229e-05	5.2743e-05	5.78947e-05	5.75842e-05	6.41932e-05	6.22641e-05	6.85387e-05	5.2182e-05	5.65799e-05	5.94586e-05
K00842	E2.6.1.-E, patB; aminotransferase [EC:2.6.1.-]	1.34669e-05	9.42356e-06	1.56955e-05	1.99234e-06	9.48035e-06	1.01742e-05	1.52691e-07	3.51244e-07	6.68267e-07	1.28123e-05	2.76481e-06	0	2.25003e-06	2.73008e-06	2.25465e-06	3.79121e-06	2.0718e-06	2.74506e-06
K00844	HK; hexokinase [EC:2.7.1.1]	1.74711e-05	1.62599e-05	3.47598e-05	1.54247e-05	2.23834e-05	1.7539e-05	3.54471e-06	3.13447e-06	1.10028e-05	2.06564e-05	1.29731e-05	1.86119e-06	2.14076e-05	1.72464e-05	1.17822e-05	1.35547e-05	1.06674e-05	1.82115e-05
K00845	glk; glucokinase [EC:2.7.1.2]	0.00122659	0.00127526	0.00121996	0.0011927	0.00124513	0.00120558	0.00116916	0.00127263	0.00117579	0.00121341	0.00121495	0.00125111	0.00129899	0.00126137	0.00121361	0.00119732	0.00118703	0.00125221
K00847	E2.7.1.4, scrK; fructokinase [EC:2.7.1.4]	0.000857872	0.000793417	0.000820697	0.000794699	0.000829928	0.000830581	0.000779367	0.000912744	0.000863205	0.00083334	0.000843943	0.000857354	0.000869179	0.000774471	0.000851677	0.000832782	0.00083507	0.000844957
K00848	rhaB; rhamnulokinase [EC:2.7.1.5]	0.000253213	0.00036319	0.000272465	0.000268165	0.000265632	0.000292611	0.000240849	0.000259889	0.000215175	0.000342858	0.000262379	0.000274656	0.000306369	0.000286531	0.000268938	0.000258754	0.000266534	0.000274585
K00849	galK; galactokinase [EC:2.7.1.6]	0.000698466	0.000661021	0.00072327	0.000627352	0.000691757	0.000657826	0.000614622	0.000746568	0.000567472	0.000658362	0.000596193	0.000695726	0.000673227	0.000691574	0.000649216	0.000712939	0.000633522	0.000680397
K00850	pfkA, PFK; 6-phosphofructokinase 1 [EC:2.7.1.11]	0.00204534	0.00202829	0.00202231	0.00184219	0.00190868	0.00195256	0.00170761	0.00197463	0.00183775	0.00190177	0.00182814	0.00188092	0.00177784	0.00180773	0.00187321	0.00177975	0.00185727	0.00176691
K00851	E2.7.1.12, gntK, idnK; gluconokinase [EC:2.7.1.12]	5.97253e-05	6.07012e-05	6.69761e-05	4.93422e-05	6.53628e-05	6.86938e-05	4.25155e-05	4.32858e-05	5.57364e-05	5.98389e-05	5.12028e-05	3.91255e-05	6.67939e-05	5.7391e-05	6.17667e-05	6.29212e-05	5.8572e-05	6.81029e-05
K00852	rbsK, RBKS; ribokinase [EC:2.7.1.15]	0.00047778	0.000390868	0.000366657	0.000348101	0.000334143	0.000504464	0.000356466	0.000329514	0.000392574	0.000332991	0.000343063	0.000341285	0.000272829	0.000290435	0.000348487	0.000301068	0.000353929	0.000278933
K00853	araB; L-ribulokinase [EC:2.7.1.16]	3.09488e-05	3.43055e-05	2.55459e-05	3.7703e-05	3.25247e-05	4.3096e-05	3.68786e-05	2.32508e-05	3.83765e-05	2.49665e-05	3.95982e-05	2.54147e-05	2.5414e-05	2.77087e-05	2.9956e-05	3.64652e-05	3.51194e-05	3.3451e-05
K00854	xylB, XYLB; xylulokinase [EC:2.7.1.17]	0.000622946	0.000704737	0.000682934	0.000651787	0.000667288	0.000641336	0.000607996	0.000659759	0.000677742	0.000691796	0.000681796	0.000660592	0.000639209	0.000625272	0.000618945	0.000583305	0.000596804	0.000602598
K00855	PRK, prkB; phosphoribulokinase [EC:2.7.1.19]	1.76272e-05	1.22062e-05	1.21726e-05	1.45625e-05	1.75265e-05	1.83389e-05	9.60423e-06	9.64639e-06	5.56357e-06	7.26969e-06	4.87682e-06	6.23845e-06	9.32385e-06	6.39566e-06	8.65207e-06	1.84454e-05	1.5536e-05	1.73354e-05
K00856	E2.7.1.20, ADK; adenosine kinase [EC:2.7.1.20]	2.87551e-05	6.13371e-05	3.58738e-05	5.88642e-05	4.54389e-05	5.06493e-05	7.42636e-05	2.38632e-05	4.80109e-05	4.77799e-05	5.04348e-05	4.52322e-05	6.22129e-05	6.78724e-05	6.99157e-05	5.38146e-05	8.0605e-05	6.17115e-05
K00857	tdk, TK; thymidine kinase [EC:2.7.1.21]	0.000487098	0.000456671	0.000536386	0.000493726	0.000534273	0.000425208	0.000506592	0.000597676	0.00045527	0.00054597	0.000506558	0.00056257	0.000609452	0.000604868	0.000551461	0.000610574	0.000510861	0.000601142
K00858	ppnK, NADK; NAD+ kinase [EC:2.7.1.23]	0.000833936	0.000827766	0.000848152	0.000856148	0.000834821	0.000829543	0.000860494	0.000868799	0.000859191	0.000850505	0.000865782	0.000866832	0.000861717	0.000866999	0.000848829	0.000868104	0.000838273	0.000858701
K00859	coaE; dephospho-CoA kinase [EC:2.7.1.24]	0.000813714	0.000766087	0.000835251	0.000811781	0.000813525	0.000784636	0.000788944	0.00088039	0.000830794	0.000813137	0.000839649	0.000842224	0.000835529	0.00081267	0.000786001	0.000883991	0.000764094	0.000843959
K00860	cysC; adenylylsulfate kinase [EC:2.7.1.25]	0.000151722	0.00031003	0.00025933	0.000295111	0.000255887	0.000202615	0.000295965	0.00025772	0.000165928	0.000326744	0.000241861	0.000284399	0.000311432	0.000338666	0.000222259	0.000287369	0.000240818	0.000298628
K00862	eryA; erythritol kinase (D-erythritol 1-phosphate-forming) [EC:2.7.1.215]	0	0	0	0	0	1.07949e-08	0	0	0	0	0	0	0	0	0	3.09486e-08	0	0
K00863	DAK, TKFC; triose/dihydroxyacetone kinase / FAD-AMP lyase (cyclizing) [EC:2.7.1.28 2.7.1.29 4.6.1.15]	1.16816e-05	1.09748e-05	1.29204e-05	1.57036e-05	1.38867e-05	1.66489e-05	1.5647e-05	1.18278e-05	9.88954e-06	9.70433e-06	1.13357e-05	1.29069e-05	1.04408e-05	1.32991e-05	1.40727e-05	1.6043e-05	1.44909e-05	1.27619e-05
K00864	glpK, GK; glycerol kinase [EC:2.7.1.30]	0.000611334	0.000489249	0.000487565	0.000511843	0.000509828	0.000583343	0.000560837	0.000434421	0.000555855	0.000438415	0.00049997	0.000492775	0.000414596	0.000444118	0.000558429	0.000426653	0.000557132	0.000426459
K00865	glxK, garK; glycerate 2-kinase [EC:2.7.1.165]	0.000513349	0.000561362	0.00054255	0.000481129	0.000486384	0.000553237	0.000442535	0.000559631	0.000459345	0.000520443	0.000472125	0.000515466	0.000506272	0.000461198	0.000460281	0.000514564	0.000456739	0.000493835
K00867	coaA; type I pantothenate kinase [EC:2.7.1.33]	3.6013e-05	4.26845e-05	3.4906e-05	3.74958e-05	4.04065e-05	5.2831e-05	4.91689e-05	4.02785e-05	4.21497e-05	3.92574e-05	4.31874e-05	4.365e-05	4.4828e-05	4.49023e-05	5.23777e-05	4.71451e-05	4.42037e-05	4.51263e-05
K00868	pdxK, pdxY; pyridoxine kinase [EC:2.7.1.35]	0.000670724	0.000686027	0.000672906	0.000617775	0.000675762	0.000675047	0.000539539	0.000610452	0.00056155	0.000622219	0.000573998	0.000601626	0.000619811	0.000549424	0.000599783	0.000608243	0.000579408	0.0006091
K00869	E2.7.1.36, MVK, mvaK1; mevalonate kinase [EC:2.7.1.36]	2.83216e-05	3.25182e-05	6.87265e-05	8.12129e-05	5.68413e-05	3.87931e-05	9.15036e-05	7.53877e-05	5.59389e-05	7.97523e-05	6.35165e-05	8.31346e-05	6.92679e-05	0.000115606	4.70471e-05	0.00010782	3.9141e-05	8.37946e-05
K00870	E2.7.1.37; protein kinase [EC:2.7.1.37]	0	0	0	0	5.93449e-08	0	0	0	0	0	0	0	0	0	0	0	0	0
K00872	thrB1; homoserine kinase [EC:2.7.1.39]	0.000385672	0.000233989	0.000267516	0.000261962	0.000305099	0.000321158	0.000237917	0.000207496	0.000235429	0.000190145	0.000223438	0.00022488	0.000243215	0.000208224	0.000316976	0.000227259	0.000291746	0.00024834
K00873	PK, pyk; pyruvate kinase [EC:2.7.1.40]	0.000875587	0.00085794	0.000870832	0.000879601	0.000860997	0.000867265	0.000868275	0.000890324	0.000882374	0.000870492	0.000885699	0.000879289	0.000893563	0.00089005	0.000876337	0.000902349	0.000865392	0.000895034
K00874	kdgK; 2-dehydro-3-deoxygluconokinase [EC:2.7.1.45]	0.000680196	0.000861716	0.00071518	0.00063365	0.000712422	0.00070807	0.000617836	0.000733725	0.000627343	0.000781049	0.000706487	0.000706568	0.000807876	0.000661204	0.000687506	0.000702982	0.000650544	0.000737715
K00875	E2.7.1.47; D-ribulokinase [EC:2.7.1.47]	0	3.40424e-07	0	1.91264e-07	2.67052e-07	0	3.96995e-07	0	4.56378e-07	3.4998e-07	3.37921e-07	3.67287e-07	3.39932e-07	3.87704e-07	2.4157e-07	5.26127e-07	5.14056e-07	5.27896e-07
K00876	udk, UCK; uridine kinase [EC:2.7.1.48]	0.00102676	0.0011274	0.00117755	0.00106766	0.00115612	0.000995405	0.0010527	0.00122216	0.0010398	0.00115368	0.00109491	0.00117235	0.0011992	0.00112724	0.00108958	0.00116599	0.00103631	0.00116529
K00878	thiM; hydroxyethylthiazole kinase [EC:2.7.1.50]	0.000335621	0.000334419	0.000248171	0.000316731	0.00025444	0.000378048	0.00028792	0.000201667	0.000346103	0.000279152	0.000307232	0.000239803	0.000269061	0.000247623	0.000288506	0.000244882	0.00029967	0.000264909
K00879	fucK; L-fuculokinase [EC:2.7.1.51]	6.23299e-05	3.34843e-05	4.03553e-05	3.12717e-05	3.62157e-05	5.59635e-05	3.08155e-05	3.13259e-05	3.21137e-05	4.29434e-05	3.29473e-05	2.69691e-05	2.06387e-05	2.3973e-05	3.33151e-05	4.21417e-05	4.19443e-05	3.24575e-05
K00880	lyxK; L-xylulokinase [EC:2.7.1.53]	1.4768e-05	1.04696e-05	9.55311e-06	1.07188e-05	1.43496e-05	1.54671e-05	8.64228e-06	8.80554e-06	5.17663e-06	7.04905e-06	4.66946e-06	5.03295e-06	8.61161e-06	5.68229e-06	7.83347e-06	1.68515e-05	1.37518e-05	1.59724e-05
K00881	alsK; allose kinase [EC:2.7.1.55]	1.23052e-05	8.30944e-06	7.4208e-06	8.20843e-06	1.17206e-05	1.35746e-05	6.8558e-06	8.41459e-06	4.30299e-06	6.34529e-06	3.94754e-06	3.99225e-06	7.72131e-06	5.28247e-06	6.47134e-06	1.57993e-05	1.268e-05	1.44995e-05
K00882	fruK; 1-phosphofructokinase [EC:2.7.1.56]	0.000633971	0.000399997	0.000438066	0.000404672	0.000450979	0.000545201	0.000340513	0.000379378	0.000448691	0.000331985	0.000380515	0.000368578	0.000336615	0.000337982	0.000442913	0.000314278	0.000428699	0.000339259
K00883	dgoK; 2-dehydro-3-deoxygalactonokinase [EC:2.7.1.58]	3.10119e-05	2.15911e-05	2.07241e-05	2.27777e-05	3.04539e-05	3.32428e-05	1.90507e-05	2.10047e-05	1.37823e-05	1.67686e-05	1.22573e-05	1.2746e-05	2.04174e-05	1.44205e-05	1.82935e-05	3.5346e-05	2.9196e-05	3.29187e-05
K00884	NAGK, nagK; N-acetylglucosamine kinase [EC:2.7.1.59]	1.46083e-05	1.00425e-05	9.76114e-06	1.08729e-05	1.42279e-05	1.53052e-05	9.66531e-06	9.02545e-06	4.62897e-06	6.79037e-06	4.5005e-06	5.28845e-06	8.2474e-06	5.34305e-06	7.61075e-06	1.67277e-05	1.31941e-05	1.53706e-05
K00885	nanK; N-acylmannosamine kinase [EC:2.7.1.60]	1.21296e-05	8.01544e-06	7.4208e-06	8.22437e-06	1.17948e-05	1.32643e-05	7.77195e-06	8.33823e-06	4.30299e-06	6.34529e-06	3.94754e-06	4.01093e-06	7.76987e-06	5.13708e-06	7.26047e-06	1.54588e-05	1.22595e-05	1.4218e-05
K00886	ppgK; polyphosphate glucokinase [EC:2.7.1.63]	1.10716e-05	1.03919e-05	7.53847e-06	1.98166e-06	8.6743e-06	1.44281e-05	1.1745e-06	7.60138e-06	1.64214e-06	1.41514e-06	2.93761e-06	4.57911e-06	2.65746e-06	2.88759e-06	4.54426e-06	1.1803e-05	5.94669e-06	5.20857e-06
K00887	dgkA; undecaprenol kinase [EC:2.7.1.66]	1.63146e-05	2.01353e-05	2.32122e-05	2.0347e-05	2.10044e-05	2.58185e-05	2.70148e-05	2.30409e-05	3.14575e-05	2.64793e-05	2.9924e-05	3.02852e-05	3.22761e-05	3.10338e-05	3.54074e-05	2.64753e-05	2.60326e-05	2.55531e-05
K00891	E2.7.1.71, aroK, aroL; shikimate kinase [EC:2.7.1.71]	0.000848879	0.000931748	0.000907195	0.000983917	0.000844705	0.000925359	0.000965619	0.000955922	0.000987584	0.000961433	0.000968218	0.000957965	0.000929058	0.000950193	0.000922015	0.000942258	0.000952334	0.000927439
K00892	gsk; inosine kinase [EC:2.7.1.73]	1.45677e-05	1.00425e-05	9.76114e-06	1.08198e-05	1.41834e-05	1.53052e-05	8.16894e-06	9.02545e-06	4.62897e-06	6.79037e-06	4.5005e-06	4.72682e-06	8.22312e-06	5.27843e-06	7.53022e-06	1.65111e-05	1.30539e-05	1.53706e-05
K00895	pfp, PFP; diphosphate-dependent phosphofructokinase [EC:2.7.1.90]	0.000178346	0.000291318	0.000265425	0.000238814	0.000245093	0.000199036	0.000225661	0.000337274	0.000248018	0.000320082	0.000297671	0.00029506	0.000340578	0.000280015	0.00024943	0.000305462	0.000234374	0.000307393
K00897	aphA; kanamycin kinase [EC:2.7.1.95]	5.8487e-06	7.21467e-06	5.585e-06	7.83387e-06	5.16301e-06	7.46536e-06	1.22954e-05	8.57876e-06	8.6834e-06	7.16698e-06	6.64707e-06	9.8928e-06	5.31751e-06	8.53353e-06	1.08747e-05	7.79519e-06	8.02628e-06	7.02101e-06
K00899	mtnK; 5-methylthioribose kinase [EC:2.7.1.100]	1.17402e-05	1.45763e-05	1.51793e-05	1.59068e-05	1.36716e-05	1.22947e-05	1.86282e-05	1.20721e-05	1.73912e-05	1.32041e-05	1.77306e-05	1.55857e-05	1.08482e-05	1.07197e-05	7.48996e-06	9.50634e-06	9.43479e-06	9.95083e-06
K00901	dgkA, DGK; diacylglycerol kinase (ATP) [EC:2.7.1.107]	0.000577408	0.000557658	0.000521332	0.000501682	0.000531014	0.00054574	0.000488281	0.00054536	0.00048957	0.000522536	0.000504366	0.000513365	0.000549718	0.000523185	0.000612907	0.000486958	0.000596166	0.000526585
K00906	aceK; isocitrate dehydrogenase kinase/phosphatase [EC:2.7.11.5 3.1.3.-]	1.66873e-05	1.08987e-05	1.08271e-05	1.19924e-05	1.60602e-05	1.69334e-05	9.5992e-06	1.14727e-05	8.77304e-06	9.76139e-06	7.58787e-06	7.71303e-06	1.21377e-05	9.07874e-06	1.19482e-05	1.74035e-05	1.4735e-05	1.60494e-05
K00912	lpxK; tetraacyldisaccharide 4'-kinase [EC:2.7.1.130]	0.000272732	0.000351617	0.000380404	0.000396581	0.000356536	0.000281635	0.000424773	0.000480172	0.000352414	0.00045439	0.000417545	0.000445202	0.000497251	0.000476073	0.00037309	0.000518919	0.000362662	0.000491289
K00917	lacC; tagatose 6-phosphate kinase [EC:2.7.1.144]	6.99413e-05	3.28331e-05	3.54483e-05	2.48604e-05	4.10474e-05	5.66551e-05	1.49217e-05	3.21785e-05	3.13735e-05	3.35867e-05	2.85467e-05	3.24131e-05	4.80073e-05	3.29145e-05	4.2311e-05	2.18497e-05	3.29627e-05	3.33459e-05
K00918	pfkC; ADP-dependent phosphofructokinase/glucokinase [EC:2.7.1.146 2.7.1.147]	1.68842e-07	2.16633e-07	1.78534e-07	1.43448e-07	1.48362e-07	0	1.90863e-07	2.13801e-07	2.1189e-07	3.19547e-07	3.07201e-07	3.51318e-07	2.10434e-07	2.26161e-07	4.34826e-07	1.70217e-07	2.33662e-07	3.78325e-07
K00919	ispE; 4-diphosphocytidyl-2-C-methyl-D-erythritol kinase [EC:2.7.1.148]	0.000817002	0.000813561	0.000795684	0.000789439	0.00079572	0.000813227	0.000797669	0.000813402	0.000828842	0.000799756	0.000829729	0.000811068	0.000822865	0.000785156	0.000832687	0.000799233	0.000819274	0.000803436
K00924	E2.7.1.-; kinase [EC:2.7.1.-]	1.04942e-05	1.0192e-05	1.1131e-05	1.31306e-05	1.24698e-05	1.5385e-05	1.60733e-05	1.85141e-05	2.25527e-05	1.97206e-05	2.35777e-05	2.29368e-05	2.16962e-05	2.47699e-05	2.84193e-05	1.59644e-05	1.55204e-05	1.42472e-05
K00925	ackA; acetate kinase [EC:2.7.2.1]	0.000871268	0.000856293	0.000857458	0.000873898	0.000843822	0.000873114	0.000891327	0.00089431	0.000872511	0.000860687	0.000885839	0.000894935	0.000870301	0.000892572	0.000882978	0.000892392	0.000862344	0.000873862
K00926	arcC; carbamate kinase [EC:2.7.2.2]	0.000346913	0.000262481	0.000311418	0.000326524	0.000300895	0.000358713	0.000325474	0.000337662	0.000324854	0.000297225	0.000290265	0.000322932	0.000248614	0.000300929	0.000262638	0.000338218	0.000306324	0.000301664
K00927	PGK, pgk; phosphoglycerate kinase [EC:2.7.2.3]	0.000829613	0.000829832	0.000846941	0.000853112	0.000832626	0.000829759	0.000859089	0.000868761	0.000859101	0.000845735	0.000863777	0.000866552	0.000864809	0.000867177	0.00085147	0.000871531	0.000839846	0.000860927
K00928	lysC; aspartate kinase [EC:2.7.2.4]	0.00110929	0.00100325	0.00100535	0.00099522	0.000961571	0.00106941	0.00100583	0.00107548	0.00106451	0.00102055	0.00104884	0.00104031	0.00102449	0.00104693	0.000968832	0.00106377	0.000967835	0.00102881
K00929	buk; butyrate kinase [EC:2.7.2.7]	0.000152153	0.000323534	0.000318627	0.000302361	0.000287571	0.000200538	0.000300431	0.000348673	0.000206884	0.00036204	0.000281276	0.000344318	0.000353119	0.000342942	0.000214776	0.000335879	0.000218101	0.000327128
K00930	argB; acetylglutamate kinase [EC:2.7.2.8]	0.000619623	0.000715163	0.000630218	0.000681631	0.000593955	0.0006798	0.00070237	0.000657658	0.000675556	0.000696232	0.000687612	0.000685538	0.000673807	0.000658515	0.000652253	0.000627995	0.000655643	0.000637128
K00931	proB; glutamate 5-kinase [EC:2.7.2.11]	0.00070251	0.000757216	0.000723241	0.000724714	0.000727114	0.000722341	0.000715818	0.000693312	0.000706142	0.000697624	0.000710452	0.000714543	0.000723698	0.000712163	0.000715612	0.000643975	0.000705393	0.000684325
K00932	tdcD; propionate kinase [EC:2.7.2.15]	1.40544e-05	9.65566e-06	9.26047e-06	1.01689e-05	1.36197e-05	1.51196e-05	8.01625e-06	8.58257e-06	4.44968e-06	6.45941e-06	4.33154e-06	4.64698e-06	8.12599e-06	5.13708e-06	7.2471e-06	1.60469e-05	1.29604e-05	1.53706e-05
K00936	pdtaS; two-component system, sensor histidine kinase PdtaS [EC:2.7.13.3]	0.000651784	0.000789575	0.000669954	0.00071963	0.000615176	0.000720755	0.000735347	0.000693956	0.00070661	0.00073663	0.000684438	0.000726468	0.000690303	0.000744466	0.000758998	0.000662177	0.000784283	0.000660918
K00937	ppk; polyphosphate kinase [EC:2.7.4.1]	0.000639885	0.000691665	0.000657247	0.000654299	0.000670652	0.000652962	0.000642075	0.000660584	0.000627034	0.000661119	0.000640114	0.000654173	0.000658311	0.00065324	0.000684453	0.000615213	0.000686197	0.00064323
K00938	E2.7.4.2, mvaK2; phosphomevalonate kinase [EC:2.7.4.2]	2.07575e-05	3.12803e-05	2.34721e-05	2.57463e-05	2.40532e-05	3.53118e-05	3.72069e-05	2.98328e-05	3.68525e-05	3.05954e-05	3.61756e-05	3.78465e-05	3.44492e-05	3.80326e-05	4.35201e-05	2.95044e-05	3.05111e-05	2.85592e-05
K00939	adk, AK; adenylate kinase [EC:2.7.4.3]	0.00083299	0.000827588	0.000856613	0.000861862	0.000840422	0.00082955	0.00087603	0.000882329	0.000859248	0.000860624	0.000868907	0.000880613	0.00086744	0.000884018	0.000849183	0.000905497	0.000838725	0.000875858
K00940	ndk, NME; nucleoside-diphosphate kinase [EC:2.7.4.6]	0.000327163	0.000412014	0.00042718	0.00045626	0.00040924	0.000362719	0.000498489	0.000475531	0.000383676	0.000503531	0.000454859	0.000474932	0.000521354	0.000541945	0.000438945	0.000512961	0.000440682	0.000512061
K00941	thiD; hydroxymethylpyrimidine/phosphomethylpyrimidine kinase [EC:2.7.1.49 2.7.4.7]	0.000507182	0.00063878	0.000532482	0.00057273	0.000524946	0.000583249	0.000552476	0.000531428	0.000570294	0.000617579	0.000599859	0.000546337	0.000641131	0.000575057	0.000522302	0.000564195	0.000531233	0.000594607
K00942	E2.7.4.8, gmk; guanylate kinase [EC:2.7.4.8]	0.000856527	0.000861243	0.000872914	0.000881993	0.000861396	0.000866826	0.000897552	0.000894768	0.000879345	0.000873688	0.000883	0.000893724	0.000885966	0.00088426	0.000882375	0.000896576	0.000867773	0.000885307
K00943	tmk, DTYMK; dTMP kinase [EC:2.7.4.9]	0.000493592	0.000414795	0.000372618	0.00040297	0.000418894	0.000472386	0.000422525	0.000295641	0.000443031	0.000339821	0.000415562	0.000346502	0.000357228	0.000360079	0.000409862	0.000355557	0.000406888	0.000366094
K00945	cmk; CMP/dCMP kinase [EC:2.7.4.25]	0.00126458	0.00116231	0.00131216	0.00120306	0.00131219	0.00119269	0.00113262	0.00123839	0.0012244	0.00113187	0.00116629	0.00121039	0.00108183	0.00113893	0.00125157	0.00109919	0.0012264	0.00110393
K00946	thiL; thiamine-monophosphate kinase [EC:2.7.4.16]	0.000329158	0.000442528	0.000413354	0.000452886	0.000399067	0.000363551	0.000497126	0.000504473	0.00040023	0.000497935	0.000466441	0.000491108	0.000552736	0.000542031	0.000447064	0.000564192	0.000450301	0.000546376
K00947	mosAB; molybdenum storage protein	0	0	0	0	0	9.44555e-08	0	0	0	7.60826e-08	7.68003e-08	0	0	8.07717e-08	0	0	0	0
K00948	PRPS, prsA; ribose-phosphate pyrophosphokinase [EC:2.7.6.1]	0.00099834	0.00098988	0.00101736	0.00100933	0.000977851	0.00102209	0.000999772	0.00104468	0.00103755	0.000996727	0.00101749	0.00103276	0.000962695	0.000997392	0.00101027	0.000995163	0.000995968	0.000966582
K00949	thiN, TPK1, THI80; thiamine pyrophosphokinase [EC:2.7.6.2]	0.000707365	0.000704672	0.000697567	0.000650119	0.00068216	0.000693942	0.000597725	0.000717069	0.000705339	0.000672261	0.000694545	0.000685706	0.000649891	0.000598587	0.000656794	0.000621152	0.000622027	0.000621025
K00950	folK; 2-amino-4-hydroxy-6-hydroxymethyldihydropteridine diphosphokinase [EC:2.7.6.3]	0.000490064	0.000709922	0.000675391	0.000671629	0.00063939	0.000546304	0.000706218	0.000812472	0.000582895	0.000786177	0.000710645	0.00076717	0.00088408	0.000805789	0.000647235	0.000851587	0.000640966	0.000845526
K00951	relA; GTP pyrophosphokinase [EC:2.7.6.5]	0.00104729	0.00114772	0.0011603	0.00113584	0.00111392	0.00106018	0.00114121	0.00125225	0.00106031	0.00119858	0.00112715	0.00121063	0.00123006	0.00121919	0.00107766	0.00125067	0.00105837	0.00121042
K00952	nadM; nicotinamide-nucleotide adenylyltransferase [EC:2.7.7.1]	2.87708e-05	9.78719e-06	9.15568e-06	1.27749e-05	7.82611e-06	2.53546e-05	1.47804e-05	1.56227e-05	1.91923e-05	1.75903e-05	1.92001e-05	1.58812e-05	5.86383e-06	9.78953e-06	1.71032e-05	1.35826e-05	1.86735e-05	7.73807e-06
K00954	E2.7.7.3A, coaD, kdtB; pantetheine-phosphate adenylyltransferase [EC:2.7.7.3]	0.000833051	0.000827634	0.000848028	0.000855479	0.000834569	0.000829273	0.000860471	0.000868692	0.000858359	0.00085014	0.000865674	0.000866273	0.000861572	0.000866919	0.000848652	0.000868026	0.000837478	0.000858649
K00955	cysNC; bifunctional enzyme CysN/CysC [EC:2.7.7.4 2.7.1.25]	1.04581e-05	5.70721e-06	6.5022e-06	8.49915e-06	1.19733e-05	8.83604e-06	8.35217e-06	6.24466e-06	1.45322e-05	7.11752e-06	7.77987e-06	4.8731e-06	1.32816e-05	8.52804e-06	1.29024e-05	8.87452e-06	1.45476e-05	1.0046e-05
K00956	cysN; sulfate adenylyltransferase subunit 1 [EC:2.7.7.4]	0.000196684	0.000284006	0.000263492	0.000248153	0.000244979	0.00020666	0.00026851	0.000321829	0.00016231	0.000316876	0.000224345	0.000307343	0.000359333	0.000319146	0.000267949	0.000326307	0.000254796	0.000333639
K00957	cysD; sulfate adenylyltransferase subunit 2 [EC:2.7.7.4]	0.000221129	0.000297705	0.000322405	0.000312807	0.000294169	0.00022533	0.000342705	0.000381489	0.000203542	0.000371761	0.000264043	0.000365739	0.000405143	0.00040746	0.000293499	0.000400597	0.000288271	0.000391976
K00958	sat, met3; sulfate adenylyltransferase [EC:2.7.7.4]	3.48056e-05	5.48021e-05	2.52363e-05	5.80902e-05	3.70854e-05	5.11437e-05	7.00323e-05	2.04836e-05	4.69824e-05	3.95782e-05	5.26651e-05	4.02259e-05	4.67471e-05	6.04948e-05	5.47575e-05	3.83949e-05	6.95969e-05	4.69804e-05
K00960	E2.7.7.6; DNA-directed RNA polymerase [EC:2.7.7.6]	6.48355e-07	0	0	0	2.96725e-08	0	0	0	7.66062e-07	3.0433e-08	0	6.3876e-08	8.09362e-08	0	1.12733e-07	0	6.6983e-07	5.27896e-08
K00962	pnp, PNPT1; polyribonucleotide nucleotidyltransferase [EC:2.7.7.8]	0.000816228	0.000798358	0.000827706	0.000833085	0.000814822	0.000795863	0.000826986	0.000846121	0.000838295	0.000831028	0.00084268	0.000841777	0.000840836	0.000840749	0.000820597	0.000841194	0.00081331	0.000834066
K00963	UGP2, galU, galF; UTP--glucose-1-phosphate uridylyltransferase [EC:2.7.7.9]	0.000437876	0.00035137	0.000310829	0.000324674	0.000372917	0.000416368	0.000333012	0.000241068	0.000345286	0.000267946	0.000316919	0.000272126	0.00030498	0.000288486	0.00035332	0.000281905	0.000353368	0.000312431
K00965	galT, GALT; UDPglucose--hexose-1-phosphate uridylyltransferase [EC:2.7.7.12]	0.000490976	0.000351676	0.000386949	0.000299679	0.000389955	0.000443301	0.000283695	0.00032252	0.000316883	0.000277788	0.000279795	0.000306324	0.000241904	0.000266666	0.000344594	0.000284569	0.000345802	0.000268249
K00966	GMPP; mannose-1-phosphate guanylyltransferase [EC:2.7.7.13]	5.28369e-06	4.58536e-06	6.95242e-06	9.34008e-06	6.31029e-06	4.62603e-06	8.7823e-06	5.60723e-06	1.2007e-05	6.86508e-06	9.69988e-06	5.66772e-06	1.03356e-05	6.17096e-06	1.39157e-05	1.01408e-05	1.39859e-05	1.0995e-05
K00968	PCYT1; choline-phosphate cytidylyltransferase [EC:2.7.7.15]	1.70598e-05	6.10365e-06	1.06918e-05	1.31996e-05	1.24446e-05	1.31813e-05	2.04124e-05	1.93826e-05	1.95599e-05	1.44823e-05	1.71633e-05	1.96826e-05	9.67754e-06	1.32756e-05	9.24408e-06	9.86874e-06	8.44687e-06	8.45073e-06
K00969	nadD; nicotinate-nucleotide adenylyltransferase [EC:2.7.7.18]	0.000858827	0.000839828	0.000858655	0.000862691	0.000842763	0.000847895	0.000869304	0.000878832	0.000867463	0.000859034	0.00087476	0.000874917	0.000868354	0.000873243	0.000857324	0.000878216	0.000848012	0.000866585
K00970	pcnB; poly(A) polymerase [EC:2.7.7.19]	0.000267713	0.000397915	0.000350038	0.000363207	0.000335835	0.00030713	0.000392622	0.000409705	0.00033886	0.000423676	0.000397989	0.000394429	0.000424338	0.000453267	0.000340902	0.000426518	0.000354049	0.00041453
K00971	manC, cpsB; mannose-1-phosphate guanylyltransferase [EC:2.7.7.13]	0.000402881	0.000671298	0.000652859	0.000654125	0.000618165	0.00047856	0.000664098	0.000760114	0.000535886	0.000766783	0.000664122	0.000732588	0.000847162	0.000772657	0.000629515	0.000820025	0.00062307	0.000810473
K00972	UAP1; UDP-N-acetylglucosamine/UDP-N-acetylgalactosamine diphosphorylase [EC:2.7.7.23 2.7.7.83]	9.11074e-06	7.59765e-06	1.23033e-05	8.88582e-06	1.00961e-05	8.95978e-06	1.50095e-05	8.04807e-06	9.76322e-06	8.35387e-06	1.14125e-05	1.09468e-05	8.93535e-06	9.78953e-06	7.38399e-06	9.80298e-06	1.0764e-05	9.54611e-06
K00973	E2.7.7.24, rfbA, rffH; glucose-1-phosphate thymidylyltransferase [EC:2.7.7.24]	0.000770369	0.000731167	0.000786673	0.000773358	0.000769542	0.000738118	0.000766139	0.000818964	0.000761193	0.000787205	0.000775522	0.000799968	0.000807222	0.0008466	0.00077868	0.000846687	0.000772989	0.000817725
K00974	cca; tRNA nucleotidyltransferase (CCA-adding enzyme) [EC:2.7.7.72 3.1.3.- 3.1.4.-]	0.000595438	0.000525735	0.00049293	0.000529882	0.000518918	0.000594044	0.000535331	0.000408587	0.000555958	0.000445512	0.000502276	0.000466096	0.000411014	0.000458283	0.00053354	0.000391336	0.000550428	0.00041805
K00975	glgC; glucose-1-phosphate adenylyltransferase [EC:2.7.7.27]	0.00119101	0.000898165	0.00106201	0.000974198	0.00100816	0.00109137	0.000884345	0.00093418	0.00106215	0.00084994	0.000916703	0.000937828	0.00066725	0.000735533	0.00100617	0.000718164	0.000988656	0.00070196
K00978	rfbF; glucose-1-phosphate cytidylyltransferase [EC:2.7.7.33]	7.60738e-05	0.000115185	7.49381e-05	9.34948e-05	8.07432e-05	0.000108841	0.000101757	6.32907e-05	0.000102296	7.71097e-05	9.38356e-05	7.88385e-05	9.09362e-05	9.92947e-05	0.000103287	7.91485e-05	0.000119625	9.06925e-05
K00979	kdsB; 3-deoxy-manno-octulosonate cytidylyltransferase (CMP-KDO synthetase) [EC:2.7.7.38]	0.000307308	0.000417297	0.000435836	0.000449328	0.000410433	0.000334007	0.000494674	0.000497477	0.000386075	0.000505378	0.000459306	0.000485754	0.000548095	0.000546209	0.000432637	0.00056528	0.000435644	0.000545536
K00980	tagD; glycerol-3-phosphate cytidylyltransferase [EC:2.7.7.39]	8.65419e-05	3.97043e-05	3.44244e-05	4.48324e-05	3.03601e-05	6.16417e-05	5.4623e-05	4.74279e-05	6.17389e-05	4.49534e-05	5.59229e-05	4.55731e-05	2.87302e-05	3.98099e-05	3.47848e-05	3.83608e-05	3.50609e-05	3.04376e-05
K00981	E2.7.7.41, CDS1, CDS2, cdsA; phosphatidate cytidylyltransferase [EC:2.7.7.41]	0.000847406	0.000836137	0.000857219	0.000868781	0.000847778	0.000844276	0.000876267	0.000881101	0.000870224	0.000865277	0.000877371	0.000874702	0.000873453	0.000876677	0.000859898	0.000889644	0.000852291	0.000876053
K00982	glnE; [glutamine synthetase] adenylyltransferase / [glutamine synthetase]-adenylyl-L-tyrosine phosphorylase [EC:2.7.7.42 2.7.7.89]	3.93314e-05	2.68328e-05	2.39959e-05	2.49852e-05	3.53354e-05	4.08925e-05	3.97238e-05	2.7817e-05	2.56712e-05	2.55105e-05	2.09166e-05	2.26907e-05	2.44104e-05	2.31532e-05	2.57929e-05	4.25377e-05	3.30938e-05	3.1376e-05
K00983	neuA; N-acylneuraminate cytidylyltransferase [EC:2.7.7.43]	9.97026e-05	0.000109901	0.000131518	0.000140211	0.00011292	0.00010659	0.000160894	0.000165092	0.00012753	0.000127857	0.000133498	0.00015175	0.000140912	0.000185317	9.83002e-05	0.000153245	0.000114712	0.000149817
K00984	"aadA; streptomycin 3""-adenylyltransferase [EC:2.7.7.47]"	0.000128307	7.16283e-05	0.00010386	5.88138e-05	0.000142371	7.65224e-05	4.12264e-05	6.1819e-05	5.3983e-05	3.82391e-05	5.00585e-05	5.76641e-05	6.25637e-05	5.71056e-05	9.65314e-05	4.40554e-05	8.43176e-05	7.19346e-05
K00986	ltrA; RNA-directed DNA polymerase [EC:2.7.7.49]	2.3128e-05	1.29791e-05	1.8079e-05	1.58706e-05	1.55145e-05	1.8805e-05	1.95726e-05	1.46179e-05	2.11776e-05	1.5148e-05	1.91704e-05	1.56983e-05	1.52864e-05	1.24235e-05	1.57665e-05	1.70658e-05	1.46039e-05	1.59952e-05
K00988	APA1_2; ATP adenylyltransferase [EC:2.7.7.53]	8.77981e-08	2.83171e-08	3.61725e-08	2.91678e-08	2.47765e-08	6.30153e-08	0	7.63574e-08	0	1.06516e-07	0	3.1938e-08	8.09362e-08	0	0	0	0	0
K00989	rph; ribonuclease PH [EC:2.7.7.56]	0.000211245	0.000162907	0.000148605	0.000179759	0.00015956	0.000209676	0.000206223	0.000125287	0.000215599	0.000157802	0.000192544	0.000152547	0.000149518	0.000127051	0.00014975	0.000145156	0.000154914	0.000150813
K00990	glnD; [protein-PII] uridylyltransferase [EC:2.7.7.59]	4.43426e-05	2.79315e-05	2.51137e-05	3.72899e-05	3.80356e-05	4.58312e-05	5.34557e-05	3.36354e-05	4.15467e-05	2.80973e-05	3.88418e-05	2.87908e-05	2.72808e-05	2.6481e-05	2.63136e-05	4.51373e-05	3.51812e-05	3.40331e-05
K00991	ispD; 2-C-methyl-D-erythritol 4-phosphate cytidylyltransferase [EC:2.7.7.60]	0.000686761	0.000697242	0.000739191	0.000728026	0.000667945	0.000695363	0.00073226	0.000810426	0.000748162	0.000771429	0.000761245	0.000771735	0.000739969	0.000731643	0.000673365	0.00082657	0.000675123	0.000759194
K00992	murU; N-acetyl-alpha-D-muramate 1-phosphate uridylyltransferase [EC:2.7.7.99]	1.35029e-05	6.28748e-06	5.832e-06	1.1323e-05	1.13972e-05	1.02642e-05	1.5432e-05	8.38023e-06	1.63848e-05	1.36682e-05	1.06522e-05	8.8628e-06	1.2769e-05	1.12555e-05	1.18503e-05	1.29856e-05	1.30184e-05	9.89065e-06
K00995	pgsA, PGS1; CDP-diacylglycerol---glycerol-3-phosphate 3-phosphatidyltransferase [EC:2.7.8.5]	0.000622219	0.000507047	0.000495871	0.000555194	0.000527678	0.000602516	0.000574042	0.000486239	0.000647977	0.00048281	0.000588492	0.000520805	0.000439291	0.000478706	0.000624343	0.000458225	0.000618097	0.000457658
K00996	rfbP; undecaprenyl-phosphate galactose phosphotransferase [EC:2.7.8.6]	5.5359e-05	2.32508e-05	3.97665e-05	9.55126e-06	2.33745e-05	3.34271e-05	9.44391e-06	7.98057e-06	6.37022e-06	2.50502e-05	9.01129e-06	5.23783e-06	6.97265e-06	1.56212e-05	1.26125e-05	1.59013e-05	1.32486e-05	9.85106e-06
K00997	acpS; holo-[acyl-carrier protein] synthase [EC:2.7.8.7]	0.000412031	0.000314173	0.00031001	0.000314319	0.000356808	0.000390201	0.000293035	0.000230463	0.000326072	0.000242439	0.000301475	0.000253081	0.000290386	0.000294888	0.000337167	0.000263643	0.00033946	0.000292589
K00998	pssA; CDP-diacylglycerol---serine O-phosphatidyltransferase [EC:2.7.8.8]	1.46251e-05	1.02359e-05	9.83877e-06	1.10283e-05	1.43763e-05	1.53726e-05	9.69585e-06	9.16671e-06	4.74714e-06	7.3724e-06	4.63874e-06	5.44016e-06	8.53067e-06	5.55709e-06	7.64295e-06	1.66194e-05	1.32603e-05	1.57093e-05
K00999	CDIPT; CDP-diacylglycerol--inositol 3-phosphatidyltransferase [EC:2.7.8.11]	0	0	4.6574e-08	0	0	0	0	0	0	0	0	0	0	0	0	0	0	0
K01000	mraY; phospho-N-acetylmuramoyl-pentapeptide-transferase [EC:2.7.8.13]	0.000837376	0.000828803	0.00084847	0.000855853	0.000835088	0.000834068	0.00086102	0.000868997	0.000858865	0.0008503	0.000866258	0.0008666	0.000861879	0.000867217	0.000849223	0.000868576	0.000838039	0.000859006
K01002	mdoB; phosphoglycerol transferase [EC:2.7.8.20]	0.000120449	7.60283e-05	0.000109897	9.19942e-05	8.65872e-05	0.000106042	7.28792e-05	0.000109189	8.21577e-05	8.24317e-05	6.53801e-05	8.95142e-05	3.16218e-05	6.07645e-05	8.37416e-05	7.33173e-05	9.61604e-05	5.02108e-05
K01003	bcpA; oxaloacetate decarboxylase [EC:4.1.1.3]	5.84195e-07	4.41004e-07	4.9679e-07	6.65441e-07	6.6763e-07	5.26252e-07	5.80224e-07	5.23048e-07	6.39744e-07	4.603e-07	3.37921e-07	5.34962e-07	3.39932e-07	5.20977e-07	3.70407e-07	6.34447e-07	6.89302e-07	6.37874e-07
K01004	pcs; phosphatidylcholine synthase [EC:2.7.8.24]	6.78747e-07	4.41004e-07	4.50216e-07	5.5387e-07	7.56648e-07	4.85771e-07	7.93991e-07	5.23048e-07	6.72342e-07	4.603e-07	3.37921e-07	5.34962e-07	4.53243e-07	4.72514e-07	4.99245e-07	6.96344e-07	1.03201e-06	7.78646e-07
K01006	ppdK; pyruvate, orthophosphate dikinase [EC:2.7.9.1]	0.000741207	0.00070222	0.000723787	0.000713259	0.000705105	0.000698525	0.000706221	0.000782495	0.000751977	0.000713996	0.000740035	0.000761725	0.000708608	0.000697741	0.000709302	0.000718367	0.000683166	0.000696516
K01007	pps, ppsA; pyruvate, water dikinase [EC:2.7.9.2]	0.000111875	0.000248904	0.000135669	0.000231923	0.000179447	0.000198353	0.000273293	8.27397e-05	0.000167046	0.000176458	0.000181182	0.000163855	0.000225391	0.000263862	0.000254281	0.000189991	0.000310688	0.000228812
K01008	selD, SEPHS; selenide, water dikinase [EC:2.7.9.3]	0.000367526	0.000339792	0.000370926	0.000349683	0.000381461	0.000356837	0.000358433	0.000302253	0.000350436	0.000309341	0.000322893	0.000320843	0.000271416	0.000298535	0.000338501	0.000280928	0.000352847	0.000294666
K01011	TST, MPST, sseA; thiosulfate/3-mercaptopyruvate sulfurtransferase [EC:2.8.1.1 2.8.1.2]	6.65071e-05	4.26974e-05	3.97694e-05	5.65637e-05	5.54163e-05	6.82786e-05	7.05151e-05	3.45823e-05	5.24916e-05	5.23486e-05	4.95669e-05	4.41543e-05	4.43058e-05	4.02283e-05	6.30859e-05	5.45767e-05	7.2236e-05	5.42341e-05
K01012	bioB; biotin synthase [EC:2.8.1.6]	0.000666381	0.000764003	0.000790452	0.000840414	0.000702285	0.000717535	0.000820366	0.000762458	0.000796449	0.000823632	0.000797634	0.000783745	0.000744751	0.000814835	0.000770945	0.000761313	0.000800179	0.00075229
K01023	assT; arylsulfate sulfotransferase [EC:2.8.2.22]	1.24673e-05	8.27076e-06	1.19385e-05	1.13324e-05	1.4406e-05	1.35611e-05	1.23298e-05	1.23394e-05	7.13905e-06	8.72667e-06	6.99144e-06	6.18e-06	9.73662e-06	7.72177e-06	1.27066e-05	2.21592e-05	1.61694e-05	1.7359e-05
K01026	pct; propionate CoA-transferase [EC:2.8.3.1]	6.2988e-05	0.000111473	9.48878e-05	0.00012923	8.92993e-05	8.77811e-05	0.000145095	6.9848e-05	0.000128086	0.000113733	0.00012536	0.000103417	0.000114205	8.33814e-05	7.62493e-05	6.99388e-05	6.94165e-05	9.8773e-05
K01027	OXCT; 3-oxoacid CoA-transferase [EC:2.8.3.5]	1.35074e-07	0	0	1.59387e-07	1.92871e-07	1.34936e-07	0	9.16289e-08	6.51968e-08	0	1.53601e-07	1.27752e-07	3.88494e-07	0	0	3.24961e-07	2.49239e-07	0
K01028	E2.8.3.5A, scoA; 3-oxoacid CoA-transferase subunit A [EC:2.8.3.5]	1.86414e-05	7.78844e-06	2.36078e-05	1.89975e-05	2.66525e-05	1.27819e-05	3.33846e-05	2.37968e-05	2.15761e-05	4.14155e-05	2.12353e-05	2.75904e-05	4.78427e-05	5.62131e-05	3.48679e-05	3.48392e-05	3.50488e-05	4.12345e-05
K01029	E2.8.3.5B, scoB; 3-oxoacid CoA-transferase subunit B [EC:2.8.3.5]	2.37441e-05	2.4706e-05	3.8758e-05	4.52087e-05	4.26608e-05	2.26642e-05	6.70142e-05	3.81317e-05	4.52854e-05	6.10844e-05	4.60387e-05	5.28753e-05	7.17169e-05	7.1774e-05	4.26126e-05	5.05598e-05	4.20174e-05	6.31395e-05
K01031	pcaI; 3-oxoadipate CoA-transferase, alpha subunit [EC:2.8.3.6]	3.77086e-06	5.92384e-06	2.62616e-06	2.85829e-06	3.14929e-06	3.22282e-06	1.20122e-06	2.48421e-06	4.06388e-06	6.16269e-06	3.8477e-06	3.5638e-06	3.63128e-06	3.47593e-06	4.13616e-06	1.74349e-06	2.07803e-06	5.79805e-06
K01032	pcaJ; 3-oxoadipate CoA-transferase, beta subunit [EC:2.8.3.6]	4.25037e-06	6.35711e-06	2.99875e-06	3.27269e-06	3.5647e-06	3.83678e-06	1.96467e-06	3.0798e-06	4.76475e-06	6.62679e-06	4.39298e-06	4.0269e-06	4.18165e-06	4.22711e-06	4.74009e-06	2.51721e-06	2.70113e-06	6.51071e-06
K01034	atoD; acetate CoA/acetoacetate CoA-transferase alpha subunit [EC:2.8.3.8 2.8.3.9]	5.17914e-05	8.32309e-05	7.9041e-05	0.000111702	8.6918e-05	7.11162e-05	0.000144656	8.49681e-05	0.000102299	0.000101381	9.91503e-05	0.000111038	8.0391e-05	7.57957e-05	5.95193e-05	8.77909e-05	6.37203e-05	8.66887e-05
K01035	atoA; acetate CoA/acetoacetate CoA-transferase beta subunit [EC:2.8.3.8 2.8.3.9]	5.40354e-05	9.21345e-05	8.67423e-05	0.000120995	9.38911e-05	7.62429e-05	0.0001607	9.08221e-05	0.000112194	0.000108606	0.000110262	0.000122024	8.73526e-05	8.19364e-05	6.14873e-05	9.30263e-05	6.65679e-05	9.36358e-05
K01039	gctA; glutaconate CoA-transferase, subunit A [EC:2.8.3.12]	1.82688e-06	1.35396e-06	7.29815e-07	1.52613e-06	2.00289e-06	1.41899e-06	2.07659e-06	9.96464e-07	1.79699e-06	1.57871e-06	1.30561e-06	6.30776e-07	1.79678e-06	1.51447e-06	1.31253e-06	2.36757e-06	2.10685e-06	1.95181e-06
K01040	gctB; glutaconate CoA-transferase, subunit B [EC:2.8.3.12]	1.81783e-06	1.27659e-06	7.29815e-07	1.41456e-06	2.00289e-06	1.32454e-06	2.03078e-06	9.96464e-07	1.79699e-06	1.57871e-06	1.19809e-06	5.34962e-07	1.79678e-06	1.44985e-06	1.26422e-06	2.36757e-06	1.99781e-06	1.95181e-06
K01042	selA; L-seryl-tRNA(Ser) seleniumtransferase [EC:2.9.1.1]	0.000107391	0.000107444	6.67606e-05	0.000110044	8.70204e-05	0.000126045	0.000141917	7.49036e-05	0.000118253	9.91782e-05	0.000120056	0.000101615	9.90546e-05	0.000109362	0.00010867	9.09108e-05	0.000123095	9.90142e-05
K01045	PON; arylesterase / paraoxonase [EC:3.1.1.2 3.1.8.1]	0	0	0	6.37548e-08	0	0	1.37421e-07	0	0	0	0	0	0	0	0	2.32115e-07	2.64817e-07	2.99141e-07
K01046	lip, TGL2; triacylglycerol lipase [EC:3.1.1.3]	4.10817e-05	5.00191e-05	2.68551e-05	3.40757e-05	2.45198e-05	5.26612e-05	2.69983e-05	3.0076e-05	5.72196e-05	3.63637e-05	4.33384e-05	2.99047e-05	2.8244e-05	2.97954e-05	3.19034e-05	2.25797e-05	3.11245e-05	2.89155e-05
K01048	pldB; lysophospholipase [EC:3.1.1.5]	5.45384e-05	3.11114e-05	2.66404e-05	2.2277e-05	3.50506e-05	4.59765e-05	2.11744e-05	2.79659e-05	2.48685e-05	2.1033e-05	1.71123e-05	1.94742e-05	2.29482e-05	2.08767e-05	2.65539e-05	4.26407e-05	3.80545e-05	3.19553e-05
K01051	E3.1.1.11; pectinesterase [EC:3.1.1.11]	3.3707e-05	4.03263e-05	4.8569e-05	3.84688e-05	4.874e-05	3.86512e-05	2.98121e-05	7.70714e-05	3.69804e-05	5.69919e-05	4.24452e-05	4.96277e-05	2.99399e-05	7.0092e-05	4.75532e-05	7.98529e-05	5.55087e-05	5.16132e-05
K01053	E3.1.1.17, gnl, RGN; gluconolactonase [EC:3.1.1.17]	1.25732e-05	5.85669e-06	4.85767e-06	7.34758e-06	1.1973e-05	8.89366e-06	9.6705e-06	7.99981e-06	1.42726e-05	8.03052e-06	6.91971e-06	8.62869e-06	1.23292e-05	1.09137e-05	1.23294e-05	1.00094e-05	1.43157e-05	7.95363e-06
K01055	pcaD; 3-oxoadipate enol-lactonase [EC:3.1.1.24]	6.66266e-06	5.88253e-06	3.8835e-06	4.7483e-06	6.00481e-06	5.8812e-06	4.5656e-06	5.76896e-06	9.40855e-06	8.89786e-06	7.35747e-06	7.66129e-06	8.38483e-06	8.33984e-06	9.87345e-06	3.39677e-06	4.73321e-06	6.03121e-06
K01056	PTH1, pth, spoVC; peptidyl-tRNA hydrolase, PTH1 family [EC:3.1.1.29]	0.000833058	0.00082789	0.000848253	0.000855606	0.000834755	0.000829426	0.000861395	0.000868715	0.000865784	0.000850292	0.000874675	0.000866636	0.000862146	0.000872144	0.00084872	0.000868204	0.000838024	0.00085908
K01057	PGLS, pgl, devB; 6-phosphogluconolactonase [EC:3.1.1.31]	0.000124038	0.000115299	0.000109045	0.000106493	0.000106197	0.000122922	0.000170249	0.000153055	0.000152772	0.000126057	0.000149929	0.000150752	0.000154324	0.000161252	0.000156223	0.00014185	0.000162878	0.000143462
K01058	pldA; phospholipase A1/A2 [EC:3.1.1.32 3.1.1.4]	4.8236e-05	1.9878e-05	2.29809e-05	3.0784e-05	2.79923e-05	4.15797e-05	3.12954e-05	2.69636e-05	3.43242e-05	2.38253e-05	3.48377e-05	2.05516e-05	2.93829e-05	2.21161e-05	1.99925e-05	3.27423e-05	2.79818e-05	3.6199e-05
K01060	cah; cephalosporin-C deacetylase [EC:3.1.1.41]	0.000178624	8.25915e-05	0.000123724	8.0594e-05	0.000163043	0.000114526	7.40244e-05	8.72384e-05	8.21561e-05	5.5487e-05	7.90659e-05	8.36856e-05	9.68725e-05	8.37602e-05	0.000131905	7.12592e-05	0.000119004	9.58395e-05
K01061	E3.1.1.45; carboxymethylenebutenolidase [EC:3.1.1.45]	4.7832e-05	3.02357e-05	2.84751e-05	3.35202e-05	4.49469e-05	4.50777e-05	2.71383e-05	3.05341e-05	3.07008e-05	2.70131e-05	2.24334e-05	2.303e-05	3.50318e-05	2.84465e-05	3.37311e-05	4.54301e-05	4.42356e-05	4.22948e-05
K01066	aes; acetyl esterase [EC:3.1.1.-]	1.98054e-05	1.519e-05	1.18051e-05	1.40406e-05	1.9146e-05	1.94321e-05	1.48226e-05	1.6207e-05	1.76233e-05	1.75789e-05	1.45613e-05	1.42166e-05	1.85342e-05	1.62232e-05	2.08729e-05	2.14476e-05	1.9781e-05	2.25573e-05
K01067	E3.1.2.1, ACH1; acetyl-CoA hydrolase [EC:3.1.2.1]	1.62089e-07	2.32107e-07	9.00432e-07	1.07586e-06	5.4894e-07	2.7662e-07	1.91016e-05	2.82522e-06	3.04795e-06	4.03238e-06	2.84161e-06	6.93055e-06	5.8274e-07	4.24859e-06	1.385e-06	1.29984e-06	1.2462e-06	9.94204e-07
K01069	gloB, HAGH; hydroxyacylglutathione hydrolase [EC:3.1.2.6]	2.70464e-05	1.60669e-05	1.48841e-05	1.86097e-05	2.52468e-05	2.44584e-05	1.76257e-05	1.59575e-05	1.85253e-05	1.48513e-05	1.08212e-05	1.32198e-05	2.08032e-05	1.58098e-05	2.07011e-05	2.42458e-05	2.66331e-05	2.28739e-05
K01070	frmB, ESD, fghA; S-formylglutathione hydrolase [EC:3.1.2.12]	3.62967e-05	2.20708e-05	1.94433e-05	2.35056e-05	3.38276e-05	3.51522e-05	2.13869e-05	2.31427e-05	1.97967e-05	1.9325e-05	1.301e-05	1.49577e-05	2.57511e-05	1.91537e-05	2.33611e-05	3.77754e-05	3.45329e-05	3.48249e-05
K01071	MCH; medium-chain acyl-[acyl-carrier-protein] hydrolase [EC:3.1.2.21]	2.01936e-05	3.13964e-05	2.35925e-05	2.54753e-05	2.40866e-05	3.51257e-05	3.62869e-05	2.97259e-05	3.59234e-05	3.02835e-05	3.60757e-05	3.7096e-05	3.43359e-05	3.73461e-05	4.25055e-05	2.93961e-05	2.98568e-05	2.8307e-05
K01073	E3.1.2.20; acyl-CoA hydrolase [EC:3.1.2.20]	8.04366e-06	8.95934e-06	1.00289e-05	1.16751e-05	1.0645e-05	1.42898e-05	1.67349e-05	1.09726e-05	8.00291e-06	9.34294e-06	1.14202e-05	1.28391e-05	1.0465e-05	1.31173e-05	1.38259e-05	1.45459e-05	1.17921e-05	1.12618e-05
K01075	E3.1.2.23; 4-hydroxybenzoyl-CoA thioesterase [EC:3.1.2.23]	1.34966e-06	6.24059e-07	7.70956e-07	1.02932e-06	1.63451e-06	1.38094e-06	1.5524e-06	2.1826e-06	3.1063e-06	2.3928e-06	2.36545e-06	2.67752e-06	2.88667e-06	2.95495e-06	3.38198e-06	1.0781e-06	1.51491e-06	8.49032e-07
K01077	E3.1.3.1, phoA, phoB; alkaline phosphatase [EC:3.1.3.1]	0.00025643	0.000369401	0.000354983	0.000347208	0.000334886	0.000286008	0.000367388	0.000418432	0.000276646	0.000406683	0.000336725	0.000397935	0.000421126	0.000436849	0.000268634	0.000419091	0.000276824	0.00040221
K01078	PHO; acid phosphatase [EC:3.1.3.2]	5.96622e-07	1.83055e-07	1.96542e-07	4.75451e-07	5.44044e-07	2.8566e-07	5.14109e-07	7.81442e-07	1.37451e-06	1.01951e-06	8.44804e-07	1.1445e-06	1.25176e-06	9.31621e-07	1.40916e-06	5.44232e-07	7.00985e-07	2.11158e-07
K01079	serB, PSPH; phosphoserine phosphatase [EC:3.1.3.3]	0.00024061	0.000328715	0.000285818	0.000274567	0.000280992	0.00026538	0.000285369	0.000363102	0.000212429	0.000311252	0.000273202	0.000330015	0.000367744	0.000292944	0.000283668	0.000345167	0.000270235	0.000341121
K01081	E3.1.3.5; 5'-nucleotidase [EC:3.1.3.5]	0.000235807	0.000373116	0.000376594	0.000384231	0.000351571	0.000272011	0.000403676	0.000451242	0.000320935	0.000445892	0.000386811	0.00042843	0.0004925	0.000488247	0.000374212	0.000501333	0.000378207	0.000485627
K01082	cysQ, MET22, BPNT1; 3'(2'), 5'-bisphosphate nucleotidase [EC:3.1.3.7]	0.000166473	0.000278925	0.000239899	0.000254142	0.000229886	0.000192768	0.0002401	0.000260032	0.00013972	0.000301823	0.000207142	0.000257309	0.000281159	0.000305009	0.000195073	0.000297143	0.000202104	0.000277648
K01083	E3.1.3.8; 3-phytase [EC:3.1.3.8]	6.94956e-06	1.68665e-06	1.81639e-06	5.14549e-06	6.11742e-06	4.4641e-06	2.27433e-05	4.8461e-06	7.03588e-06	1.476e-05	5.3837e-06	1.13752e-05	1.06593e-05	6.5963e-06	2.86555e-05	5.02915e-06	2.59625e-05	5.93583e-06
K01085	agp; glucose-1-phosphatase [EC:3.1.3.10]	1.60806e-05	1.13578e-05	1.13136e-05	1.22648e-05	1.56522e-05	1.67625e-05	8.44379e-06	9.26979e-06	4.62897e-06	6.79037e-06	4.8845e-06	5.17396e-06	8.60352e-06	5.27843e-06	7.4497e-06	1.70217e-05	1.36147e-05	1.62504e-05
K01086	fbp-SEBP; fructose-1,6-bisphosphatase I / sedoheptulose-1,7-bisphosphatase [EC:3.1.3.11 3.1.3.37]	3.51192e-07	4.64215e-08	6.20987e-08	1.16831e-07	2.27439e-07	1.66377e-07	2.29036e-07	1.1194e-07	2.55408e-07	4.56495e-08	0	6.91458e-08	2.42809e-07	1.66874e-07	2.14675e-07	1.39269e-07	3.99873e-07	2.34034e-08
K01087	otsB; trehalose 6-phosphate phosphatase [EC:3.1.3.12]	2.87663e-05	1.41946e-05	1.43358e-05	1.56571e-05	2.33429e-05	2.5052e-05	1.6455e-05	1.51672e-05	1.51962e-05	1.34856e-05	9.45412e-06	1.08497e-05	1.88958e-05	1.42145e-05	1.77446e-05	2.26416e-05	2.27088e-05	2.15851e-05
K01089	hisB; imidazoleglycerol-phosphate dehydratase / histidinol-phosphatase [EC:4.2.1.19 3.1.3.15]	0.000210806	0.000292779	0.000268892	0.000270069	0.000259662	0.000221855	0.000301021	0.000343274	0.00020488	0.00032968	0.000267192	0.00032876	0.000375867	0.000335788	0.000284903	0.000326552	0.000272227	0.000337424
K01090	E3.1.3.16; protein phosphatase [EC:3.1.3.16]	0.00061048	0.000483197	0.000494426	0.000482807	0.000497331	0.000570508	0.000435224	0.000423833	0.000551626	0.000419486	0.000489134	0.00044287	0.000366676	0.000365232	0.000458518	0.000361281	0.000449551	0.000369407
K01091	gph; phosphoglycolate phosphatase [EC:3.1.3.18]	0.00186392	0.00180835	0.00194351	0.00177386	0.00193825	0.00176723	0.00162812	0.00176118	0.00175247	0.00174493	0.00171643	0.0017291	0.00168542	0.00161645	0.0018187	0.00158747	0.00180309	0.00165603
K01092	E3.1.3.25, IMPA, suhB; myo-inositol-1(or 4)-monophosphatase [EC:3.1.3.25]	0.000418779	0.000526308	0.000456049	0.000459031	0.000434233	0.000476036	0.000472101	0.000486762	0.000442268	0.000492887	0.00047144	0.000482738	0.000494666	0.000521838	0.000443459	0.000480911	0.000468105	0.000472586
K01093	appA; 4-phytase / acid phosphatase [EC:3.1.3.26 3.1.3.2]	3.53354e-05	6.50055e-05	3.53303e-05	5.5905e-05	4.93453e-05	5.60964e-05	6.93826e-05	2.39457e-05	3.54182e-05	4.11797e-05	3.9675e-05	4.00822e-05	5.21391e-05	6.37733e-05	5.99429e-05	5.40518e-05	8.14856e-05	6.09016e-05
K01095	pgpA; phosphatidylglycerophosphatase A [EC:3.1.3.27]	7.29713e-05	7.47932e-05	5.91577e-05	0.000107745	7.28615e-05	8.21496e-05	0.000160251	7.62811e-05	7.6255e-05	8.31773e-05	8.65678e-05	0.000101998	9.14219e-05	0.000120136	0.000129464	0.000107022	0.000141174	0.00010544
K01096	pgpB; phosphatidylglycerophosphatase B [EC:3.1.3.27 3.1.3.81 3.1.3.4 3.6.1.27]	1.53816e-05	1.01508e-05	9.80772e-06	1.08091e-05	1.42279e-05	1.54131e-05	9.65004e-06	9.02545e-06	5.50913e-06	6.79037e-06	4.5005e-06	5.28845e-06	8.19074e-06	5.58536e-06	7.61075e-06	1.65111e-05	1.37705e-05	1.53706e-05
K01101	E3.1.3.41; 4-nitrophenyl phosphatase [EC:3.1.3.41]	2.75832e-05	3.24912e-05	2.99848e-05	2.9185e-05	2.67052e-05	4.18887e-05	3.93713e-05	3.31429e-05	3.96967e-05	3.36539e-05	3.84489e-05	3.92039e-05	3.66871e-05	4.0896e-05	4.62459e-05	3.511e-05	3.40861e-05	3.12192e-05
K01104	E3.1.3.48; protein-tyrosine phosphatase [EC:3.1.3.48]	0.00150748	0.00129421	0.00137521	0.00127872	0.00139001	0.00140796	0.00120513	0.00133097	0.00137253	0.00121796	0.00129959	0.00128766	0.00121826	0.0012268	0.00137043	0.00119064	0.00131178	0.00121721
K01113	phoD; alkaline phosphatase D [EC:3.1.3.1]	1.70577e-05	6.82395e-06	1.22541e-05	1.35198e-05	1.98685e-05	1.11277e-05	2.65937e-05	2.20659e-05	1.79061e-05	1.7906e-05	8.4634e-06	2.25388e-05	2.13887e-05	2.96579e-05	1.40632e-05	4.82748e-05	1.92391e-05	2.58007e-05
K01114	plc; phospholipase C [EC:3.1.4.3]	1.26578e-05	8.74627e-06	1.06768e-05	1.20055e-05	1.09405e-05	7.91766e-06	6.26428e-06	1.11102e-05	2.44283e-05	1.65213e-05	1.82785e-05	1.32025e-05	1.69195e-05	1.56295e-05	2.20916e-05	8.40271e-06	1.48702e-05	1.15991e-05
K01117	E3.1.4.12; sphingomyelin phosphodiesterase [EC:3.1.4.12]	0	0	0	6.37548e-08	0	0	0	0	0	0	0	0	0	0	0	0	0	0
K01118	acpD, azoR; FMN-dependent NADH-azoreductase [EC:1.7.1.17]	8.12157e-05	9.67216e-05	8.27605e-05	0.000107832	9.32764e-05	9.43753e-05	0.000131596	8.16962e-05	0.000124207	0.00011625	0.000112566	0.000108414	9.99641e-05	8.66412e-05	0.000101506	7.92828e-05	9.09687e-05	9.3043e-05
K01119	cpdB; 2',3'-cyclic-nucleotide 2'-phosphodiesterase / 3'-nucleotidase [EC:3.1.4.16 3.1.3.6]	0.00019043	0.000318856	0.00028224	0.000246299	0.000267885	0.000218109	0.000252025	0.000351275	0.000209722	0.000317796	0.00026336	0.000322758	0.000356428	0.000288491	0.000228021	0.00033052	0.000212277	0.00032359
K01120	cpdP; 3',5'-cyclic-nucleotide phosphodiesterase [EC:3.1.4.17]	0	0	0	0	0	6.74682e-09	0	0	0	0	0	0	0	0	0	0	0	0
K01126	E3.1.4.46, glpQ, ugpQ; glycerophosphoryl diester phosphodiesterase [EC:3.1.4.46]	0.000745113	0.000817323	0.000751267	0.000701943	0.000754116	0.000726335	0.000702087	0.000737222	0.000620244	0.000814391	0.000697725	0.000755067	0.000842929	0.000799596	0.000776062	0.000712986	0.000735853	0.00076066
K01129	dgt; dGTPase [EC:3.1.5.1]	0.000861745	0.000785631	0.000814795	0.000826011	0.000809092	0.000812854	0.000832358	0.000852676	0.000821495	0.000816049	0.000828052	0.000845924	0.000831926	0.000835995	0.000805596	0.000842713	0.000810553	0.000832035
K01130	E3.1.6.1, aslA; arylsulfatase [EC:3.1.6.1]	4.3845e-05	2.67111e-05	1.63313e-05	1.87149e-05	2.0379e-05	3.93194e-05	2.26031e-05	2.83816e-05	2.28859e-05	3.15349e-05	2.33668e-05	1.96677e-05	1.80512e-05	3.25542e-05	2.94124e-05	3.77895e-05	3.76068e-05	3.30391e-05
K01133	betC; choline-sulfatase [EC:3.1.6.6]	1.2832e-06	2.41129e-06	1.82927e-06	1.07315e-06	1.50469e-06	1.30308e-06	2.78278e-06	1.66841e-06	1.58102e-06	2.4917e-06	1.67425e-06	2.4233e-06	1.27879e-06	1.28023e-06	1.81178e-06	1.75092e-06	1.73299e-06	2.09399e-06
K01134	ARSA; arylsulfatase A [EC:3.1.6.8]	1.94507e-06	1.91148e-06	1.34335e-06	1.52055e-06	1.32235e-06	1.58685e-06	4.70699e-06	3.1134e-06	3.18584e-06	3.12943e-06	2.15655e-06	2.43479e-06	2.09787e-06	2.7107e-06	3.51613e-06	5.60681e-06	4.80299e-06	4.86262e-06
K01135	ARSB; arylsulfatase B [EC:3.1.6.12]	1.6344e-06	1.3668e-06	1.02975e-06	1.21134e-06	1.0286e-06	1.09298e-06	4.36191e-06	2.82019e-06	2.86312e-06	2.74902e-06	2.04289e-06	2.16651e-06	1.87772e-06	2.11622e-06	3.03299e-06	5.1271e-06	4.32009e-06	4.22915e-06
K01136	IDS; iduronate 2-sulfatase [EC:3.1.6.13]	0	6.18953e-08	0	0	0	0	0	0	0	0	0	0	0	0	0	0	0	0
K01137	GNS; N-acetylglucosamine-6-sulfatase [EC:3.1.6.14]	0	3.09476e-08	0	0	0	0	0	0	0	0	0	0	0	0	0	0	0	0
K01138	K01138; uncharacterized sulfatase [EC:3.1.6.-]	3.53151e-05	2.71385e-05	2.49339e-05	2.61846e-05	3.32689e-05	3.72658e-05	2.59218e-05	2.85844e-05	2.1936e-05	2.35956e-05	1.96762e-05	1.91229e-05	2.51428e-05	2.05213e-05	2.34482e-05	4.66176e-05	3.91812e-05	4.10777e-05
K01139	spoT; GTP diphosphokinase / guanosine-3',5'-bis(diphosphate) 3'-diphosphatase [EC:2.7.6.5 3.1.7.2]	2.22501e-05	1.27814e-05	1.202e-05	1.48389e-05	2.14581e-05	2.095e-05	1.56813e-05	1.3024e-05	1.31399e-05	1.27476e-05	7.64163e-06	9.97264e-06	1.60416e-05	1.18101e-05	1.41062e-05	2.17414e-05	2.13671e-05	1.94676e-05
K01141	sbcB, exoI; exodeoxyribonuclease I [EC:3.1.11.1]	1.76193e-05	1.10096e-05	1.19941e-05	1.66706e-05	1.65795e-05	1.75676e-05	2.0173e-05	1.24832e-05	1.92996e-05	1.52013e-05	2.03674e-05	9.97807e-06	1.29308e-05	1.4364e-05	1.14034e-05	2.33688e-05	1.67263e-05	1.94837e-05
K01142	E3.1.11.2, xthA; exodeoxyribonuclease III [EC:3.1.11.2]	0.000828074	0.000809873	0.000848458	0.000862926	0.000842372	0.000821174	0.000861167	0.000865657	0.000870588	0.000859091	0.000873446	0.000865167	0.000874522	0.000871753	0.000858689	0.000864338	0.000842945	0.000860934
K01144	E3.1.11.5; exodeoxyribonuclease V [EC:3.1.11.5]	0.000201153	0.000312	0.000312225	0.000301714	0.000278236	0.000219259	0.000307188	0.00038495	0.000265589	0.000396497	0.000321544	0.000353509	0.000391491	0.000399469	0.000282683	0.000370708	0.000269856	0.000367951
K01146	xni; protein Xni	1.45542e-05	1.00425e-05	9.76114e-06	1.07932e-05	1.41834e-05	1.53052e-05	8.16894e-06	9.02545e-06	4.62897e-06	6.79037e-06	4.5005e-06	4.71086e-06	8.22312e-06	5.27843e-06	7.53022e-06	1.65111e-05	1.30539e-05	1.53706e-05
K01147	rnb; exoribonuclease II [EC:3.1.13.1]	3.91873e-05	6.63646e-05	3.82281e-05	6.29312e-05	5.29505e-05	5.96138e-05	8.07682e-05	2.79774e-05	4.29484e-05	5.10704e-05	4.78005e-05	4.65603e-05	5.78423e-05	6.84419e-05	6.65592e-05	5.99269e-05	8.39573e-05	6.39428e-05
K01150	endA; deoxyribonuclease I [EC:3.1.21.1]	3.54671e-05	6.41622e-05	3.52371e-05	5.98485e-05	4.89892e-05	5.63123e-05	7.73836e-05	2.5553e-05	3.90896e-05	4.76049e-05	4.42677e-05	4.24536e-05	5.37254e-05	6.4795e-05	6.18513e-05	5.79358e-05	8.12169e-05	6.21993e-05
K01151	nfo; deoxyribonuclease IV [EC:3.1.21.2]	0.000600585	0.000461649	0.000491557	0.000490146	0.000492582	0.000552444	0.000462724	0.000456049	0.000599507	0.000451998	0.000528107	0.000457351	0.000397484	0.000420889	0.000518053	0.000412322	0.000506071	0.000412871
K01153	hsdR; type I restriction enzyme, R subunit [EC:3.1.21.3]	0.000948443	0.000896496	0.000985201	0.0010167	0.00100884	0.000880799	0.000939895	0.000989143	0.00103902	0.000953076	0.00103681	0.000967631	0.000958364	0.000938484	0.00101831	0.00093493	0.000988902	0.000951406
K01154	hsdS; type I restriction enzyme, S subunit [EC:3.1.21.3]	0.00123304	0.00111622	0.00127934	0.00127377	0.00130179	0.00112422	0.0011069	0.00127074	0.00144183	0.00121513	0.00137897	0.00118031	0.00118081	0.00116255	0.00135946	0.00115806	0.00131893	0.00119223
K01155	E3.1.21.4; type II restriction enzyme [EC:3.1.21.4]	0.000138729	0.000265134	0.000208005	0.000211447	0.000194332	0.000163699	0.000180639	0.00025868	0.000205034	0.000275343	0.000251142	0.000232108	0.000275124	0.000225404	0.000211092	0.000205166	0.000194222	0.000228255
K01156	res; type III restriction enzyme [EC:3.1.21.5]	0.00025711	0.00014289	0.000179143	0.000143638	0.000212805	0.000191022	0.000128842	0.000198025	0.000176819	0.000109554	0.000165072	0.000157142	0.000160921	0.000140753	0.000179624	0.000133018	0.000163596	0.000154321
K01159	ruvC; crossover junction endodeoxyribonuclease RuvC [EC:3.1.22.4]	0.000622833	0.000655833	0.000657889	0.000689229	0.000686949	0.000616839	0.000705952	0.000683298	0.000662433	0.000684902	0.000704847	0.000691221	0.000753152	0.000722831	0.000673238	0.000730142	0.000660185	0.000742222
K01160	rusA; crossover junction endodeoxyribonuclease RusA [EC:3.1.22.4]	4.85186e-05	3.20618e-05	2.96832e-05	3.28337e-05	4.68825e-05	5.30615e-05	2.6446e-05	3.33529e-05	1.7212e-05	2.53811e-05	1.57901e-05	1.5969e-05	3.08933e-05	2.05483e-05	2.51313e-05	6.18818e-05	4.88509e-05	5.69072e-05
K01163	K01163; uncharacterized protein	0.000577951	0.00068874	0.000649413	0.000608076	0.000639046	0.000602226	0.000584912	0.000610486	0.00060265	0.000616308	0.000608376	0.000613602	0.000618446	0.000572355	0.000599361	0.000553335	0.000592095	0.000585067
K01166	E3.1.27.1; ribonuclease T2 [EC:3.1.27.1]	1.74245e-06	9.98061e-07	9.6253e-07	1.23126e-06	1.60231e-06	1.50454e-06	1.89336e-06	1.9433e-06	2.84014e-06	1.85261e-06	2.08129e-06	1.79923e-06	1.99103e-06	2.45142e-06	2.34323e-06	1.84144e-06	2.2782e-06	1.70246e-06
K01167	E3.1.27.3; ribonuclease T1 [EC:3.1.27.3]	1.54214e-06	7.09165e-07	4.60462e-07	6.189e-07	1.00397e-06	9.82877e-07	8.95835e-07	2.23987e-06	3.85199e-06	2.70854e-06	3.08737e-06	2.74938e-06	3.25898e-06	3.24169e-06	4.1389e-06	8.76929e-07	1.19946e-06	5.80685e-07
K01169	rna; ribonuclease I (enterobacter ribonuclease) [EC:3.1.27.6]	1.40544e-05	9.65566e-06	9.26047e-06	1.02326e-05	1.36197e-05	1.51196e-05	8.15367e-06	8.58257e-06	4.44968e-06	6.45941e-06	4.33154e-06	4.64698e-06	8.12599e-06	5.13708e-06	7.27657e-06	1.62326e-05	1.30539e-05	1.53706e-05
K01173	ENDOG; endonuclease G, mitochondrial	0.000327589	0.000555627	0.000504581	0.000449002	0.000471394	0.000373636	0.000431256	0.00061597	0.00030356	0.000550467	0.00043027	0.000556543	0.000666733	0.000517071	0.000432044	0.000609981	0.000410273	0.000607248
K01174	nuc; micrococcal nuclease [EC:3.1.31.1]	3.97692e-05	1.13578e-05	8.01462e-06	4.93303e-06	4.61778e-06	2.10849e-05	5.03497e-06	4.49745e-06	5.33799e-06	9.46467e-06	4.0013e-06	4.83062e-06	2.98655e-06	7.27753e-06	8.51132e-06	7.70621e-06	8.66106e-06	4.27595e-06
K01175	ybfF; esterase [EC:3.1.-.-]	1.45542e-05	1.00425e-05	9.76114e-06	1.09287e-05	1.45543e-05	1.55346e-05	1.00623e-05	9.02545e-06	4.62897e-06	6.79037e-06	4.5005e-06	5.35233e-06	8.59542e-06	5.69844e-06	7.804e-06	1.66968e-05	1.31941e-05	1.53706e-05
K01176	AMY, amyA, malS; alpha-amylase [EC:3.2.1.1]	7.87191e-05	5.04473e-05	9.52199e-05	9.90413e-05	0.000100047	8.0723e-05	0.00012035	0.00015314	0.000127569	0.00011039	0.000133149	0.000131872	0.00013901	0.000105909	0.000166689	0.000191322	0.000148689	0.000162414
K01178	SGA1; glucoamylase [EC:3.2.1.3]	6.50381e-06	1.48549e-06	7.76234e-07	2.04015e-06	5.16301e-06	3.84569e-06	3.90888e-06	2.53507e-06	5.76992e-06	1.46079e-06	6.91203e-07	2.01209e-06	5.35798e-06	4.07089e-06	4.42073e-06	3.35793e-06	6.62041e-06	1.97961e-06
K01179	E3.2.1.4; endoglucanase [EC:3.2.1.4]	0.000346405	0.000392791	0.00032235	0.000458069	0.000325182	0.000385024	0.00040738	0.00027976	0.000573111	0.000407627	0.000497395	0.000332499	0.000322425	0.000246213	0.000337581	0.000315217	0.000330603	0.000316317
K01181	E3.2.1.8, xynA; endo-1,4-beta-xylanase [EC:3.2.1.8]	3.64511e-05	3.69871e-05	5.00283e-05	5.02212e-05	5.24142e-05	3.90708e-05	3.48531e-05	4.04885e-05	7.49242e-05	4.04029e-05	5.9208e-05	3.6074e-05	5.9234e-05	3.421e-05	6.53415e-05	5.02683e-05	5.82082e-05	5.17901e-05
K01182	IMA, malL; oligo-1,6-glucosidase [EC:3.2.1.10]	0.000349445	0.000233787	0.000281409	0.000199511	0.000281035	0.000283811	0.000156709	0.000227678	0.000224847	0.000180197	0.000189633	0.000200139	0.000140888	0.000174616	0.000232789	0.000169543	0.000244416	0.000163763
K01183	E3.2.1.14; chitinase [EC:3.2.1.14]	7.42907e-06	1.11597e-05	1.23999e-05	1.17454e-05	1.14024e-05	7.61608e-06	4.39901e-06	9.14686e-06	1.36147e-05	1.09331e-05	1.11525e-05	5.78557e-06	1.11061e-05	7.12083e-06	1.65126e-05	1.35168e-05	1.56943e-05	1.5271e-05
K01184	E3.2.1.15; polygalacturonase [EC:3.2.1.15]	5.40296e-08	0	0	0	0	0	0	0	0	0	0	0	0	0	0	0	0	0
K01185	E3.2.1.17; lysozyme [EC:3.2.1.17]	7.91174e-05	6.01661e-05	5.23362e-05	6.13281e-05	7.09053e-05	9.06155e-05	6.23144e-05	5.36234e-05	3.81876e-05	4.89097e-05	4.06735e-05	3.84894e-05	5.26637e-05	4.23945e-05	5.08317e-05	9.2739e-05	7.18673e-05	8.44765e-05
K01186	NEU1; sialidase-1 [EC:3.2.1.18]	0.000227638	0.000300783	0.000239902	0.000203133	0.000221726	0.000223468	0.000222381	0.000276153	0.000174702	0.000280084	0.000223692	0.000259766	0.000319801	0.000256681	0.000228955	0.000270565	0.000221343	0.000283755
K01187	malZ; alpha-glucosidase [EC:3.2.1.20]	0.00070654	0.00106209	0.000919472	0.000867892	0.000854952	0.000822269	0.000883848	0.000962117	0.000655968	0.00105577	0.000800801	0.000974062	0.00102107	0.00101563	0.000872265	0.000960527	0.000861053	0.000956804
K01190	lacZ; beta-galactosidase [EC:3.2.1.23]	0.00152	0.00233662	0.00203461	0.00188429	0.00185354	0.00173418	0.0017874	0.00220888	0.0013925	0.0023521	0.00177214	0.00211918	0.00228859	0.0021982	0.00181087	0.00224428	0.00181178	0.00217712
K01191	MAN2C1; alpha-mannosidase [EC:3.2.1.24]	3.33554e-05	3.08847e-05	3.17109e-05	3.30401e-05	3.1481e-05	3.20141e-05	2.61337e-05	4.68583e-05	5.87611e-05	5.21318e-05	5.94132e-05	5.24765e-05	4.53723e-05	6.03886e-05	5.61972e-05	3.90894e-05	4.1501e-05	3.06517e-05
K01192	E3.2.1.25, MANBA, manB; beta-mannosidase [EC:3.2.1.25]	0.000201186	0.000294333	0.00025803	0.000219866	0.000220884	0.000209231	0.000217267	0.000301172	0.000174435	0.000287889	0.000231713	0.000263028	0.000297785	0.000304296	0.000203677	0.000300321	0.000199308	0.000282555
K01193	INV, sacA; beta-fructofuranosidase [EC:3.2.1.26]	0.000537096	0.000327713	0.000360523	0.000256055	0.000369642	0.000440765	0.000232684	0.000276924	0.000278275	0.000273299	0.00026285	0.000256653	0.000238012	0.000257589	0.00032175	0.000276782	0.000328423	0.000268757
K01194	TREH, treA, treF; alpha,alpha-trehalase [EC:3.2.1.28]	3.21409e-05	2.49695e-05	2.13955e-05	2.27232e-05	2.96775e-05	3.4582e-05	1.75289e-05	1.93337e-05	1.21755e-05	1.53763e-05	1.18426e-05	1.05795e-05	1.77736e-05	1.27538e-05	1.82894e-05	3.39971e-05	2.88962e-05	3.17001e-05
K01195	uidA, GUSB; beta-glucuronidase [EC:3.2.1.31]	2.92739e-05	2.0396e-05	2.30479e-05	2.1852e-05	2.64893e-05	2.76357e-05	2.55566e-05	2.45848e-05	1.93366e-05	2.11357e-05	1.69498e-05	2.00092e-05	2.55596e-05	2.25313e-05	2.39074e-05	3.22059e-05	3.10077e-05	3.2975e-05
K01197	hya; hyaluronoglucosaminidase [EC:3.2.1.35]	0.000245254	0.000309094	0.000251423	0.000192972	0.000211444	0.000238518	0.000162753	0.00023558	0.000137015	0.00026453	0.000171865	0.000205501	0.000234599	0.000213525	0.000227307	0.000211117	0.000229223	0.000215665
K01198	xynB; xylan 1,4-beta-xylosidase [EC:3.2.1.37]	3.93606e-05	3.37523e-05	3.95569e-05	2.15969e-05	3.3107e-05	3.93913e-05	1.54103e-05	1.97498e-05	2.91878e-05	2.59822e-05	3.09621e-05	1.9059e-05	1.78828e-05	2.13924e-05	2.48481e-05	2.89834e-05	2.70386e-05	2.31702e-05
K01200	pulA; pullulanase [EC:3.2.1.41]	0.000174713	0.000280142	0.000260995	0.000205141	0.000234652	0.000191669	0.000180502	0.000270652	0.000138366	0.00028387	0.000197995	0.000242658	0.000317878	0.000244259	0.000202796	0.000283882	0.000201344	0.000287227
K01201	GBA, srfJ; glucosylceramidase [EC:3.2.1.45]	4.91872e-05	1.86908e-05	5.33762e-05	4.97216e-05	4.94951e-05	3.78982e-05	7.87646e-05	7.47218e-05	4.00284e-05	5.40415e-05	4.98161e-05	7.54871e-05	8.74022e-05	0.00010328	7.5245e-05	9.71942e-05	7.11695e-05	9.05253e-05
K01202	GALC; galactosylceramidase [EC:3.2.1.46]	0	0	4.6574e-08	0	0	0	0	0	0	0	0	0	0	0	0	0	0	0
K01205	NAGLU; alpha-N-acetylglucosaminidase [EC:3.2.1.50]	9.25865e-05	0.000232319	0.000141828	0.000112954	0.000132571	0.000126669	9.94831e-05	0.000132058	6.42404e-05	0.000186194	0.000115003	0.000122049	0.000200985	0.000143438	0.000154116	0.000153276	0.000151291	0.000175652
K01206	FUCA; alpha-L-fucosidase [EC:3.2.1.51]	0.000620243	0.0010129	0.0010709	0.000953511	0.000988119	0.000693332	0.000907636	0.00133783	0.000695045	0.00121889	0.000927258	0.00118655	0.00121322	0.0012096	0.00097732	0.00138942	0.000930959	0.00123408
K01207	nagZ; beta-N-acetylhexosaminidase [EC:3.2.1.52]	0.000282956	0.000316205	0.000256442	0.00032125	0.000259198	0.000333429	0.000322425	0.000203521	0.000372495	0.000275393	0.000338383	0.000257285	0.000270023	0.000271927	0.000282835	0.000246798	0.000297261	0.000259099
K01209	abfA; alpha-N-arabinofuranosidase [EC:3.2.1.55]	0.00019676	0.000293468	0.000222361	0.000220786	0.00021705	0.000210737	0.000209255	0.000235057	0.000156386	0.000308506	0.000210766	0.000243567	0.000274439	0.000282078	0.000244641	0.000265654	0.000247742	0.000258387
K01210	E3.2.1.58; glucan 1,3-beta-glucosidase [EC:3.2.1.58]	6.13979e-05	2.98026e-05	1.78611e-05	1.59838e-05	3.18509e-05	5.65833e-05	1.01768e-05	2.76541e-05	7.86714e-06	6.08661e-06	8.01027e-06	2.06931e-05	2.79392e-05	1.72259e-05	2.16741e-05	2.27705e-05	2.44748e-05	2.63126e-05
K01212	sacC, levB; levanase [EC:3.2.1.65]	8.62447e-07	1.25028e-06	6.89296e-06	2.94308e-06	7.10062e-06	1.08624e-06	1.95978e-06	1.63901e-05	7.3599e-06	4.27128e-06	1.04372e-05	9.32989e-06	6.22075e-06	1.6429e-06	7.45646e-07	5.26514e-06	1.60759e-06	5.06692e-06
K01214	ISA, treX; isoamylase [EC:3.2.1.68]	1.35074e-07	2.0116e-07	1.70771e-07	1.75326e-07	1.63198e-07	1.07949e-07	0	0	0	0	0	0	0	0	0	0	0	0
K01215	dexB; glucan 1,6-alpha-glucosidase [EC:3.2.1.70]	2.90342e-05	2.81422e-05	3.05234e-05	1.75139e-05	2.37068e-05	2.85994e-05	2.2102e-05	2.07188e-05	3.21045e-05	3.61799e-05	2.87106e-05	2.72511e-05	2.54208e-05	2.85824e-05	3.42841e-05	1.87923e-05	2.15439e-05	1.71944e-05
K01218	gmuG; mannan endo-1,4-beta-mannosidase [EC:3.2.1.78]	0.000182769	0.000463096	0.000285417	0.000239481	0.000268091	0.000253877	0.000182257	0.000282812	0.000148124	0.000386907	0.000257702	0.000252862	0.000406026	0.000299773	0.00031235	0.000291931	0.000293343	0.000341034
K01220	E3.2.1.85, lacG; 6-phospho-beta-galactosidase [EC:3.2.1.85]	1.41119e-05	1.45957e-05	1.61884e-05	2.1585e-05	1.64608e-05	2.12188e-05	2.81485e-05	2.58432e-05	2.87599e-05	2.3966e-05	2.81089e-05	3.32954e-05	2.70529e-05	3.15373e-05	3.67629e-05	2.32927e-05	2.24393e-05	2.18431e-05
K01222	E3.2.1.86A, celF; 6-phospho-beta-glucosidase [EC:3.2.1.86]	3.76778e-05	3.35666e-05	2.3648e-05	2.42973e-05	2.93238e-05	3.96713e-05	1.89413e-05	2.46215e-05	3.24925e-05	3.02999e-05	2.45377e-05	2.43767e-05	2.88578e-05	2.41952e-05	2.76958e-05	3.20666e-05	2.9897e-05	3.29025e-05
K01223	E3.2.1.86B, bglA; 6-phospho-beta-glucosidase [EC:3.2.1.86]	0.000506504	0.000406287	0.000414877	0.000366801	0.000381552	0.000523952	0.000362452	0.000412728	0.000455307	0.000404572	0.000381145	0.000414428	0.000355258	0.000411813	0.00045824	0.0003762	0.000407152	0.000337879
K01224	E3.2.1.89; arabinogalactan endo-1,4-beta-galactosidase [EC:3.2.1.89]	4.21163e-05	4.25782e-05	8.97482e-05	9.06298e-05	8.6085e-05	4.61573e-05	9.13066e-05	8.19162e-05	6.01775e-05	7.99202e-05	7.08073e-05	9.35264e-05	7.01874e-05	7.34381e-05	4.14716e-05	7.27104e-05	4.49701e-05	6.86607e-05
K01226	treC; trehalose-6-phosphate hydrolase [EC:3.2.1.93]	8.33744e-05	7.38798e-05	6.26797e-05	4.837e-05	5.58176e-05	8.47322e-05	4.50883e-05	4.37795e-05	6.19573e-05	5.53489e-05	5.14895e-05	3.98374e-05	4.22947e-05	3.82951e-05	4.75221e-05	4.71916e-05	5.26272e-05	5.00225e-05
K01227	E3.2.1.96; mannosyl-glycoprotein endo-beta-N-acetylglucosaminidase [EC:3.2.1.96]	0	0	1.55247e-07	0	5.93449e-08	0	0	0	0	0	0	0	0	0	0	0	0	0
K01230	MAN1; mannosyl-oligosaccharide alpha-1,2-mannosidase [EC:3.2.1.113]	6.07833e-08	0	0	0	0	0	0	0	0	0	0	0	0	0	2.4157e-08	0	4.67323e-08	4.39913e-08
K01232	glvA; maltose-6'-phosphate glucosidase [EC:3.2.1.122]	6.65172e-05	6.73266e-05	6.4769e-05	5.14581e-05	6.22751e-05	8.04127e-05	4.32191e-05	5.17932e-05	5.04623e-05	5.62555e-05	4.90524e-05	5.25141e-05	4.5478e-05	5.86806e-05	5.41545e-05	4.76686e-05	4.67168e-05	4.58272e-05
K01233	csn; chitosanase [EC:3.2.1.132]	0	0	0	0	5.93449e-08	0	0	0	0	0	0	0	0	0	0	0	0	0
K01235	aguA; alpha-glucuronidase [EC:3.2.1.139]	1.48122e-05	1.01942e-05	1.72013e-05	1.72042e-05	1.44334e-05	1.17462e-05	1.21023e-05	2.30332e-05	2.39647e-05	2.40832e-05	2.35035e-05	1.63602e-05	1.69448e-05	2.94445e-05	2.85665e-05	2.41941e-05	2.7583e-05	1.8603e-05
K01236	treZ, glgZ; maltooligosyltrehalose trehalohydrolase [EC:3.2.1.141]	2.08811e-06	1.42096e-06	1.20565e-06	1.49154e-06	2.6137e-06	2.23779e-06	2.49909e-06	2.908e-06	4.83402e-06	3.76989e-06	3.84002e-06	3.67558e-06	4.00359e-06	4.78039e-06	5.08908e-06	1.70481e-06	2.07569e-06	1.79924e-06
K01239	iunH; purine nucleosidase [EC:3.2.2.1]	0.000151724	0.000157506	0.000103229	0.000122624	0.00011682	0.000197889	0.000128375	0.000128072	0.000157077	0.000111362	0.000133525	0.000132511	0.00011132	0.00011722	0.000136463	0.000119404	0.000133694	0.000108026
K01241	amn; AMP nucleosidase [EC:3.2.2.4]	0.000200112	0.000290876	0.000309748	0.000284095	0.000285078	0.000212329	0.000290296	0.000368601	0.000206718	0.000358037	0.000264542	0.000337044	0.000378458	0.000392017	0.000222094	0.000361898	0.000224732	0.000354494
K01243	mtnN, mtn, pfs; adenosylhomocysteine nucleosidase [EC:3.2.2.9]	0.000634882	0.00062755	0.000618105	0.000539481	0.000614154	0.000615651	0.000501545	0.000648519	0.000526944	0.000556287	0.000531337	0.000598199	0.000588903	0.000545561	0.000573885	0.000578209	0.000560278	0.000572917
K01246	tag; DNA-3-methyladenine glycosylase I [EC:3.2.2.20]	0.000214629	0.000166863	0.000238221	0.000267247	0.000215028	0.000203453	0.000311332	0.000261139	0.00027287	0.000267252	0.00026691	0.000275794	0.000271353	0.000322171	0.000269471	0.000359755	0.000254668	0.000307078
K01247	alkA; DNA-3-methyladenine glycosylase II [EC:3.2.2.21]	5.02731e-05	7.67975e-05	5.01986e-05	7.30628e-05	6.83765e-05	7.05159e-05	8.97895e-05	3.49285e-05	6.11502e-05	5.95087e-05	5.7952e-05	5.56802e-05	7.04316e-05	7.77665e-05	7.96756e-05	7.06223e-05	0.000100124	7.53594e-05
K01250	rihA; pyrimidine-specific ribonucleoside hydrolase [EC:3.2.-.-]	2.78365e-05	2.85183e-05	2.54141e-05	2.83868e-05	3.07926e-05	3.86007e-05	2.87364e-05	2.41748e-05	1.74564e-05	1.94543e-05	2.03521e-05	2.07437e-05	2.38438e-05	2.39569e-05	2.69162e-05	3.72776e-05	3.18169e-05	3.37061e-05
K01251	E3.3.1.1, ahcY; adenosylhomocysteinase [EC:3.3.1.1]	0.000209683	0.000219439	0.000238245	0.00032	0.000232423	0.000229473	0.000381433	0.000241178	0.000335708	0.000304073	0.00033155	0.00029171	0.000287817	0.000345107	0.000297573	0.000329554	0.00030522	0.000311076
K01252	entB, dhbB, vibB, mxcF; bifunctional isochorismate lyase / aryl carrier protein [EC:3.3.2.1 6.3.2.14]	1.5054e-05	1.11876e-05	9.76114e-06	1.06072e-05	1.41271e-05	1.53861e-05	8.28606e-06	9.02545e-06	5.23204e-06	7.96204e-06	4.59266e-06	4.67892e-06	8.24205e-06	5.27843e-06	7.39333e-06	1.63718e-05	1.36739e-05	1.66903e-05
K01253	EPHX1; microsomal epoxide hydrolase [EC:3.3.2.9]	6.7537e-08	0	0	0	0	0	0	5.1923e-07	9.45354e-07	6.69527e-07	9.06244e-07	5.74884e-07	6.79864e-07	7.75408e-07	9.17966e-07	0	0	0
K01255	CARP, pepA; leucyl aminopeptidase [EC:3.4.11.1]	8.33841e-05	9.54089e-05	0.000127367	0.000173733	0.000137111	0.000102001	0.000189367	0.000115084	0.00014043	0.000154368	0.00015022	0.000127792	0.00017024	0.000240519	0.000106723	0.000206701	0.000141277	0.000193487
K01256	pepN; aminopeptidase N [EC:3.4.11.2]	8.16929e-05	6.53645e-05	0.000133407	0.000150574	0.000120463	9.34706e-05	0.000162765	0.000160687	0.000145466	0.00016789	0.000155439	0.000147028	0.00015117	0.000209773	0.000132037	0.000233518	0.000131667	0.000190524
K01258	pepT; tripeptide aminopeptidase [EC:3.4.11.4]	0.000710695	0.000632055	0.000622838	0.000623471	0.000640574	0.000653595	0.000611645	0.000677493	0.000661914	0.000654682	0.000672972	0.000662495	0.000728092	0.000660176	0.000691169	0.000680062	0.000645743	0.000699097
K01259	pip; proline iminopeptidase [EC:3.4.11.5]	6.08631e-05	5.50138e-05	3.60699e-05	4.62431e-05	3.90059e-05	7.16147e-05	6.43401e-05	4.67028e-05	6.3221e-05	5.23943e-05	5.74374e-05	5.269e-05	4.42969e-05	4.83527e-05	5.72481e-05	5.14767e-05	5.68837e-05	4.37112e-05
K01261	pepA; glutamyl aminopeptidase [EC:3.4.11.7]	5.66973e-06	1.84912e-06	4.08175e-06	3.86242e-06	3.96498e-06	3.06198e-06	4.98916e-06	7.76555e-06	1.83855e-05	1.30964e-05	1.3627e-05	1.37333e-05	1.42799e-05	1.28642e-05	1.62066e-05	3.70873e-06	6.73211e-06	4.71006e-06
K01262	pepP; Xaa-Pro aminopeptidase [EC:3.4.11.9]	0.00103778	0.00112252	0.00116443	0.001154	0.00111381	0.00104758	0.00115829	0.00127908	0.00111841	0.00123948	0.00119008	0.00123312	0.00123496	0.00123301	0.00112624	0.00129274	0.00109813	0.00123429
K01263	E3.4.11.14; cytosol alanyl aminopeptidase [EC:3.4.11.14]	7.63168e-06	1.37253e-05	7.93311e-06	8.79816e-06	6.47156e-06	1.21578e-05	1.36963e-05	9.51413e-06	1.07575e-05	9.20599e-06	9.35428e-06	1.06034e-05	6.60439e-06	1.03226e-05	1.19014e-05	8.54182e-06	9.5147e-06	9.15019e-06
K01265	map; methionyl aminopeptidase [EC:3.4.11.18]	0.00110811	0.00119191	0.00116914	0.00115395	0.00114203	0.00114221	0.00111751	0.00122488	0.00112901	0.00120983	0.00117432	0.0012045	0.00125492	0.00118243	0.00113359	0.00120507	0.00111653	0.00120769
K01266	dmpA, dap; D-aminopeptidase [EC:3.4.11.19]	5.1497e-06	3.62598e-06	4.63676e-06	5.08572e-06	4.98497e-06	4.59459e-06	4.28556e-06	6.87858e-06	9.08811e-06	7.58163e-06	7.99491e-06	7.04504e-06	6.1484e-06	7.88202e-06	8.02818e-06	4.52887e-06	4.28769e-06	2.93721e-06
K01267	DNPEP; aspartyl aminopeptidase [EC:3.4.11.21]	0.000393902	0.000300436	0.000344658	0.000282245	0.000346193	0.000344532	0.000251413	0.000263656	0.000286272	0.000239777	0.00025604	0.000260042	0.000237924	0.000264423	0.000315078	0.000218889	0.000329493	0.000244458
K01269	E3.4.11.-; aminopeptidase [EC:3.4.11.-]	2.70148e-08	0	1.86296e-07	6.37548e-08	5.93449e-08	6.74682e-08	1.83229e-07	0	0	0	1.53601e-07	9.5814e-08	0	0	0	3.40435e-07	9.34647e-08	0
K01270	pepD; dipeptidase D [EC:3.4.13.-]	0.000690124	0.000895571	0.000949061	0.000905286	0.000833873	0.000749683	0.000916779	0.00110321	0.000856877	0.00104227	0.000946653	0.00102027	0.00102217	0.0010256	0.00083931	0.00107542	0.00081678	0.00101324
K01271	pepQ; Xaa-Pro dipeptidase [EC:3.4.13.9]	0.000167329	0.000146605	0.000114116	0.000164602	0.000127965	0.000192936	0.000169413	0.000112701	0.000166194	0.000135974	0.000159437	0.000144344	0.000129833	0.000125982	0.000135493	0.000122317	0.000126158	0.00012539
K01273	DPEP; membrane dipeptidase [EC:3.4.13.19]	0.00043334	0.000351449	0.000357197	0.000353561	0.000374431	0.000399368	0.000307672	0.00032194	0.000414591	0.000303015	0.000348087	0.000324852	0.000259309	0.000263848	0.000352392	0.000245323	0.000339969	0.00025681
K01274	E3.4.13.-; D-alanyl-D-alanine dipeptidase [EC:3.4.13.-]	0	1.54738e-07	1.37393e-06	1.17149e-06	1.92871e-07	5.32999e-07	4.12264e-07	2.44344e-07	3.91181e-07	4.41279e-07	1.58977e-06	1.14977e-06	1.69966e-07	7.83485e-07	4.42878e-07	1.85692e-07	0	2.37553e-07
K01277	DPP3; dipeptidyl-peptidase III [EC:3.4.14.4]	0.00021061	0.000321576	0.000318124	0.000301896	0.000286212	0.00022822	0.000289684	0.000405689	0.000270134	0.000374443	0.00032642	0.000357773	0.000387992	0.000366606	0.000265753	0.000406732	0.000254484	0.000378125
K01278	DPP4, CD26; dipeptidyl-peptidase 4 [EC:3.4.14.5]	0.000439295	0.000620276	0.00067121	0.000622454	0.000610227	0.000461023	0.000634746	0.000846299	0.000491864	0.000770487	0.000620858	0.000761989	0.000843069	0.000829332	0.000552994	0.000889003	0.00053476	0.00082265
K01281	pepX; X-Pro dipeptidyl-peptidase [EC:3.4.14.11]	2.1058e-05	3.82668e-05	2.98023e-05	3.28469e-05	2.71651e-05	3.93228e-05	4.7754e-05	3.02528e-05	3.29407e-05	2.87846e-05	3.71816e-05	3.71279e-05	2.85004e-05	3.29925e-05	3.22549e-05	3.19029e-05	2.84704e-05	3.05769e-05
K01283	ACE, CD143; peptidyl-dipeptidase A [EC:3.4.15.1]	6.13236e-06	1.08317e-06	3.72592e-07	1.59387e-06	4.76985e-06	3.54883e-06	3.35919e-06	2.19909e-06	5.23204e-06	1.18689e-06	3.84002e-07	1.77256e-06	5.12326e-06	3.48934e-06	3.98591e-06	2.59968e-06	5.91943e-06	1.24055e-06
K01284	dcp; peptidyl-dipeptidase Dcp [EC:3.4.15.5]	0.000441908	0.000643154	0.00061456	0.000580607	0.000568978	0.000471941	0.000599868	0.000791978	0.000475393	0.000712135	0.000589174	0.000714509	0.00078059	0.000719442	0.000567876	0.000763599	0.000546058	0.000738689
K01286	E3.4.16.4; D-alanyl-D-alanine carboxypeptidase [EC:3.4.16.4]	0.00035149	0.000353692	0.000297834	0.00031258	0.000255619	0.000381599	0.000271488	0.000281052	0.000404407	0.000287856	0.000322428	0.000276092	0.00021048	0.00021538	0.00028489	0.000221942	0.000294284	0.000218249
K01295	cpg; glutamate carboxypeptidase [EC:3.4.17.11]	3.29884e-05	2.21198e-05	2.36081e-05	3.173e-05	3.01695e-05	3.39454e-05	4.31403e-05	2.98953e-05	3.57753e-05	3.66908e-05	3.58965e-05	2.88694e-05	3.19643e-05	3.00404e-05	3.25878e-05	4.57938e-05	3.45858e-05	3.64322e-05
K01297	ldcA; muramoyltetrapeptide carboxypeptidase [EC:3.4.17.13]	0.000142307	0.000108785	0.000187398	0.000166963	0.000153216	0.000125215	0.000171737	0.000204666	0.000154091	0.000200257	0.000161759	0.000171397	0.00021316	0.000241696	0.000124033	0.000229868	0.000126913	0.000219542
K01299	E3.4.17.19; carboxypeptidase Taq [EC:3.4.17.19]	0.000111505	8.11408e-05	6.11519e-05	6.27255e-05	6.61473e-05	0.000110033	5.61138e-05	6.69922e-05	9.42094e-05	5.95612e-05	7.88663e-05	6.84591e-05	7.62136e-05	6.57158e-05	6.79268e-05	4.88021e-05	6.33145e-05	6.27874e-05
K01301	NAALAD; N-acetylated-alpha-linked acidic dipeptidase [EC:3.4.17.21]	1.04007e-06	6.65374e-07	1.05568e-06	8.44751e-07	8.90174e-07	6.74682e-07	4.58072e-08	0	0	0	0	0	9.71234e-08	0	0	2.63063e-07	7.3214e-07	2.99141e-07
K01303	APEH; acylaminoacyl-peptidase [EC:3.4.19.1]	7.33789e-06	1.62862e-06	2.34811e-06	2.6259e-06	5.95675e-06	4.56085e-06	5.88622e-06	3.68425e-06	7.70137e-06	3.19547e-06	1.52833e-06	2.97023e-06	5.90429e-06	5.39151e-06	5.34272e-06	5.23419e-06	8.32615e-06	3.22016e-06
K01304	pcp; pyroglutamyl-peptidase [EC:3.4.19.3]	0.000135656	5.76361e-05	5.12456e-05	3.60015e-05	4.55213e-05	0.000102338	3.7856e-05	5.28865e-05	5.17077e-05	4.70989e-05	3.94562e-05	5.18528e-05	4.82433e-05	5.46718e-05	6.97707e-05	6.05485e-05	6.05118e-05	4.43886e-05
K01305	iadA; beta-aspartyl-dipeptidase (metallo-type) [EC:3.4.19.-]	3.88176e-05	3.45824e-05	4.19384e-05	3.71133e-05	3.668e-05	3.69942e-05	4.81036e-05	3.14593e-05	5.10638e-05	6.18293e-05	4.89817e-05	3.70417e-05	3.99161e-05	3.43974e-05	3.93067e-05	4.57885e-05	3.63469e-05	4.40582e-05
K01308	yqgT; g-D-glutamyl-meso-diaminopimelate peptidase [EC:3.4.19.11]	8.04703e-05	8.46031e-05	5.21785e-05	6.90544e-05	5.25796e-05	9.10326e-05	6.00761e-05	5.07166e-05	8.89855e-05	6.114e-05	7.17622e-05	5.43984e-05	5.06013e-05	4.08382e-05	5.07539e-05	4.86899e-05	5.57984e-05	5.18745e-05
K01312	PRSS1_2_3; trypsin [EC:3.4.21.4]	0	0	0	0	0	0	0	0	0	0	0	0	0	0	0	0	0	0
K01318	sspA; glutamyl endopeptidase [EC:3.4.21.19]	6.99008e-07	0	9.70293e-08	5.25977e-07	2.59634e-08	4.14929e-07	7.90173e-07	1.069e-07	8.96456e-07	3.19547e-07	1.22881e-07	7.50543e-07	1.13311e-07	7.26945e-07	1.01459e-06	7.73716e-08	7.00985e-07	2.63948e-07
K01322	PREP; prolyl oligopeptidase [EC:3.4.21.26]	4.70803e-05	3.9584e-05	9.26564e-05	0.000109275	8.53197e-05	4.24938e-05	0.000114722	0.000132148	0.000124983	0.00013209	0.000124201	0.000114134	0.000117306	0.000171183	9.49419e-05	0.00016373	9.80476e-05	0.000132862
K01338	lon; ATP-dependent Lon protease [EC:3.4.21.53]	0.000906333	0.000949134	0.000997621	0.000994423	0.000942089	0.00092593	0.000974215	0.000959693	0.00098639	0.000970235	0.000965345	0.000963983	0.000921517	0.000976177	0.00095581	0.000940634	0.000975283	0.000929126
K01342	aprE; subtilisin [EC:3.4.21.62]	0	0	1.55247e-08	0	0	2.69873e-08	0	0	0	0	0	0	0	0	0	0	0	0
K01347	iga; IgA-specific serine endopeptidase [EC:3.4.21.72]	0	0	0	0	7.41811e-08	0	0	0	0	0	0	0	0	0	8.05234e-08	0	4.67323e-08	0
K01354	ptrB; oligopeptidase B [EC:3.4.21.83]	4.1748e-05	2.44216e-05	7.93156e-05	8.53504e-05	7.71781e-05	3.93654e-05	8.73149e-05	8.31685e-05	4.15793e-05	8.62016e-05	5.05231e-05	7.49785e-05	8.52528e-05	0.000133907	4.52179e-05	0.000120247	5.89762e-05	0.000105012
K01355	ompT; omptin [EC:3.4.23.49]	1.21296e-05	8.01544e-06	7.4208e-06	8.20843e-06	1.17206e-05	1.32643e-05	6.6115e-06	8.33823e-06	4.30299e-06	6.34529e-06	3.94754e-06	3.99225e-06	7.72131e-06	5.13708e-06	6.28082e-06	1.54588e-05	1.22127e-05	1.4218e-05
K01356	lexA; repressor LexA [EC:3.4.21.88]	0.000850276	0.000556476	0.000623838	0.000586122	0.000674164	0.000705337	0.000515983	0.000505115	0.000649428	0.000479758	0.000569944	0.000512939	0.000500104	0.000474027	0.000619342	0.000446537	0.000599199	0.000493051
K01358	clpP, CLPP; ATP-dependent Clp protease, protease subunit [EC:3.4.21.92]	0.000994443	0.000989455	0.00101946	0.00102286	0.000989966	0.00102102	0.00100132	0.00103352	0.00103744	0.000982296	0.00101855	0.00102438	0.000952038	0.000985813	0.0009886	0.000980067	0.00098663	0.000959757
K01361	E3.4.21.96; lactocepin [EC:3.4.21.96]	6.25798e-07	3.71372e-07	1.74653e-06	1.82498e-06	5.4894e-07	7.89378e-07	1.26733e-06	6.87217e-07	7.33464e-07	9.5864e-07	1.88161e-06	1.91628e-06	6.07021e-07	1.00965e-06	1.11927e-06	8.20139e-07	8.87914e-07	4.31115e-07
K01372	BLMH, pepC; bleomycin hydrolase [EC:3.4.22.40]	0.000405196	0.000433976	0.000493802	0.000449534	0.000454757	0.000411057	0.000475607	0.000619785	0.000343632	0.000510953	0.00042946	0.000561033	0.000602667	0.000629863	0.000370809	0.00072357	0.000361054	0.000628071
K01387	colA; microbial collagenase [EC:3.4.24.3]	1.95857e-06	0	7.76234e-08	2.97575e-07	4.45087e-08	1.07949e-07	6.10762e-08	0	2.0048e-06	0	1.22881e-07	2.15582e-07	0	0	0	0	2.00949e-06	0
K01389	MME, CD10; neprilysin [EC:3.4.24.11]	0	0	0	0	0	4.04809e-08	3.05381e-08	0	0	0	0	0	0	0	0	0	0	0
K01392	THOP1; thimet oligopeptidase [EC:3.4.24.15]	5.37257e-06	1.22243e-06	2.40633e-06	1.20337e-06	1.19728e-06	2.63126e-06	1.43529e-06	5.80316e-07	3.25984e-07	1.44557e-06	2.15041e-07	7.66512e-07	7.12238e-07	3.87704e-07	4.34826e-07	8.66562e-07	7.91334e-07	2.49871e-06
K01399	lasB; pseudolysin [EC:3.4.24.26]	0	0	0	0	0	0	0	0	0	0	0	0	0	0	0	0	0	0
K01401	aur; aureolysin [EC:3.4.24.29]	6.99008e-07	0	1.43603e-07	7.96935e-07	2.59634e-08	5.22879e-07	8.5125e-07	0	7.98661e-07	2.13031e-07	1.53601e-07	9.50156e-07	1.13311e-07	6.46173e-07	1.01459e-06	0	7.00985e-07	2.63948e-07
K01402	MMP8; matrix metalloproteinase-8 (neutrophil collagenase) [EC:3.4.24.34]	0	0	0	0	5.93449e-08	0	0	0	0	0	0	0	0	0	0	0	0	0
K01406	prtC; serralysin [EC:3.4.24.40]	2.05988e-07	1.16827e-06	7.76234e-08	6.33563e-07	9.79191e-07	0	9.46681e-07	2.25254e-07	1.5525e-06	1.16026e-06	1.01376e-06	1.2376e-06	1.08454e-06	1.24792e-06	9.17966e-07	1.38495e-06	1.20336e-06	1.69367e-06
K01407	ptrA; protease III [EC:3.4.24.55]	1.45407e-05	1.00425e-05	9.76114e-06	1.07825e-05	1.42576e-05	1.53052e-05	9.55843e-06	9.02545e-06	4.62897e-06	6.79037e-06	4.5005e-06	5.27249e-06	8.22312e-06	5.34305e-06	7.61075e-06	1.65111e-05	1.31006e-05	1.53706e-05
K01408	IDE, ide; insulysin [EC:3.4.24.56]	7.83429e-07	2.0116e-07	1.70771e-07	1.75326e-07	1.63198e-07	1.07949e-07	0	0	6.68267e-07	0	0	0	0	0	0	0	6.6983e-07	0
K01409	KAE1, tsaD, QRI7; N6-L-threonylcarbamoyladenine synthase [EC:2.3.1.234]	0.00105409	0.00101897	0.00102523	0.00105178	0.00105898	0.00102006	0.00103166	0.00100266	0.00107728	0.000998505	0.00106327	0.00102342	0.00102068	0.000995378	0.00102105	0.000982719	0.000995695	0.0010098
K01414	prlC; oligopeptidase A [EC:3.4.24.70]	2.42008e-05	1.73151e-05	1.74043e-05	2.34152e-05	2.2e-05	2.30528e-05	4.77465e-05	2.25726e-05	2.31542e-05	2.7813e-05	2.06593e-05	2.33069e-05	1.91144e-05	2.02979e-05	2.17022e-05	3.64007e-05	2.81388e-05	3.16607e-05
K01415	ECE; endothelin-converting enzyme [EC:3.4.24.71]	2.22197e-06	1.3617e-06	2.22003e-06	1.6895e-06	1.70617e-06	1.43033e-06	0	0	0	0	0	0	3.23745e-08	0	2.4157e-08	5.26127e-07	1.51101e-06	6.42273e-07
K01416	snpA; snapalysin [EC:3.4.24.77]	9.04996e-09	0	0	0	5.93449e-08	0	0	0	0	0	0	0	0	0	0	0	0	0
K01419	hslV, clpQ; ATP-dependent HslUV protease, peptidase subunit HslV [EC:3.4.25.2]	0.00010448	0.000120924	0.000103557	0.00013796	0.000116472	0.000133456	0.000152541	7.45001e-05	0.00014482	0.000115067	0.000142954	0.000104416	0.000130141	0.000153116	0.000134434	0.000111488	0.000141815	0.000119456
K01420	fnr; CRP/FNR family transcriptional regulator, anaerobic regulatory protein	0.000568837	0.000536946	0.000531622	0.000572295	0.000546435	0.000581367	0.000629685	0.000513715	0.000591395	0.000489466	0.000545215	0.000564977	0.000473452	0.000565539	0.000550304	0.00053958	0.000560992	0.000511999
K01421	yhgE; putative membrane protein	0.000679119	0.000444705	0.000589099	0.000463403	0.000612063	0.000563561	0.000352428	0.000533747	0.00044926	0.000358876	0.00036877	0.000471924	0.00032344	0.000373476	0.000530017	0.000354042	0.000526154	0.000345358
K01424	E3.5.1.1, ansA, ansB; L-asparaginase [EC:3.5.1.1]	0.000764605	0.000711997	0.000769145	0.00075386	0.000755566	0.000726223	0.000759328	0.00083567	0.000775891	0.000797303	0.000802641	0.000792598	0.000841262	0.000794567	0.00074788	0.000826331	0.000716799	0.000822365
K01425	glsA, GLS; glutaminase [EC:3.5.1.2]	0.000152545	0.000111382	9.85882e-05	8.39914e-05	9.0564e-05	0.000135797	0.000105636	0.000158716	0.000115586	9.0123e-05	0.000100017	0.000115746	0.000112612	9.93104e-05	9.22116e-05	0.000141495	0.000101167	0.00013134
K01426	E3.5.1.4, amiE; amidase [EC:3.5.1.4]	3.7007e-05	2.10996e-05	1.77121e-05	2.18038e-05	2.93912e-05	3.44842e-05	2.80557e-05	2.79939e-05	4.93649e-05	3.43285e-05	3.71253e-05	3.63228e-05	4.17563e-05	4.18733e-05	4.46272e-05	2.27267e-05	3.16984e-05	2.29765e-05
K01428	ureC; urease subunit alpha [EC:3.5.1.5]	1.87371e-05	1.46614e-05	1.59892e-05	1.95021e-05	1.84604e-05	2.07318e-05	2.15587e-05	1.60389e-05	1.75909e-05	1.55881e-05	1.71394e-05	1.97444e-05	1.7682e-05	1.8366e-05	2.09184e-05	2.20586e-05	2.00335e-05	2.08681e-05
K01429	ureB; urease subunit beta [EC:3.5.1.5]	1.6272e-05	1.21547e-05	1.46385e-05	1.74726e-05	1.67716e-05	1.93037e-05	2.03372e-05	1.49954e-05	1.52329e-05	1.35263e-05	1.56418e-05	1.80464e-05	1.65812e-05	1.75126e-05	1.98018e-05	1.96601e-05	1.64636e-05	1.77125e-05
K01430	ureA; urease subunit gamma [EC:3.5.1.5]	1.77308e-05	1.33307e-05	1.52129e-05	1.83333e-05	1.74392e-05	2.06396e-05	2.17724e-05	1.54535e-05	1.66183e-05	1.4911e-05	1.62101e-05	1.88449e-05	1.72773e-05	1.84172e-05	2.09291e-05	2.04338e-05	1.84576e-05	1.94369e-05
K01432	AFMID; arylformamidase [EC:3.5.1.9]	6.87864e-06	1.30754e-06	5.43364e-07	1.86084e-06	5.53391e-06	3.67027e-06	3.93942e-06	3.12684e-06	7.11053e-06	2.42323e-06	1.50529e-06	2.56302e-06	5.9569e-06	4.8988e-06	5.76547e-06	2.87049e-06	6.25045e-06	1.34173e-06
K01433	purU; formyltetrahydrofolate deformylase [EC:3.5.1.10]	0.000112492	5.83852e-05	8.22459e-05	8.21294e-05	7.81801e-05	8.9457e-05	0.000135817	0.000148464	0.00011685	8.15948e-05	0.000114581	0.000126831	0.000115987	9.78415e-05	0.000133428	0.000111618	0.000122112	0.000109458
K01434	E3.5.1.11; penicillin amidase [EC:3.5.1.11]	3.82827e-06	3.11534e-06	1.85313e-05	1.35412e-05	1.77199e-05	2.84041e-06	7.59895e-06	1.85918e-05	1.45157e-05	2.61914e-05	1.62817e-05	1.46782e-05	3.55282e-05	5.07395e-05	5.41922e-06	2.81349e-05	8.02316e-06	3.29657e-05
K01436	K01436; amidohydrolase [EC:3.5.1.-]	3.99144e-05	3.95034e-05	4.4195e-05	6.18594e-05	4.1942e-05	4.35719e-05	4.89437e-05	3.192e-05	6.61109e-05	4.59527e-05	5.92336e-05	4.08594e-05	7.02677e-05	5.11419e-05	4.87836e-05	4.1159e-05	4.81187e-05	5.58162e-05
K01437	ASPA, aspA; aspartoacylase [EC:3.5.1.15]	0	0	0	0	2.96725e-08	0	0	0	0	0	0	0	3.23745e-08	0	0	0	0	0
K01438	argE; acetylornithine deacetylase [EC:3.5.1.16]	0.000230767	0.000320982	0.000277482	0.000268629	0.00026371	0.000242793	0.000302792	0.00034699	0.000204402	0.000338065	0.000263521	0.000337317	0.000378244	0.000342901	0.000303456	0.000330465	0.000285954	0.00034024
K01439	dapE; succinyl-diaminopimelate desuccinylase [EC:3.5.1.18]	0.000666164	0.000547064	0.000479776	0.000528419	0.000523404	0.000651509	0.000507916	0.000438223	0.000573049	0.00042561	0.000492992	0.000466092	0.00041436	0.000421739	0.000516613	0.000404518	0.000537567	0.00042533
K01442	E3.5.1.24; choloylglycine hydrolase [EC:3.5.1.24]	0.000342936	0.000447049	0.00036922	0.000324073	0.000407096	0.000359298	0.000324648	0.000334298	0.00027078	0.000372797	0.000319194	0.000352509	0.000391388	0.000362249	0.000379516	0.000304623	0.000353058	0.000353978
K01443	nagA, AMDHD2; N-acetylglucosamine-6-phosphate deacetylase [EC:3.5.1.25]	0.000727244	0.000723392	0.000678126	0.000626873	0.000675729	0.000718035	0.000552262	0.000635723	0.00057239	0.000646517	0.000594028	0.000625011	0.00057437	0.000596762	0.000667318	0.00059913	0.000651224	0.000580108
K01444	AGA, aspG; N4-(beta-N-acetylglucosaminyl)-L-asparaginase [EC:3.5.1.26]	4.15791e-05	1.71643e-05	2.71255e-05	2.32825e-05	2.22469e-05	2.60427e-05	1.26504e-05	2.39953e-05	1.59814e-05	3.66832e-05	1.90234e-05	1.63283e-05	4.1929e-05	5.70369e-05	9.22395e-06	4.25737e-05	1.47402e-05	4.49943e-05
K01446	PGRP; peptidoglycan recognition protein	1.79648e-08	0	7.76234e-08	3.18774e-08	5.93449e-08	5.39746e-08	0	0	9.77952e-08	6.08661e-08	1.84321e-07	0	0	1.29235e-07	0	0	0	0
K01447	xlyAB; N-acetylmuramoyl-L-alanine amidase [EC:3.5.1.28]	5.11097e-05	2.97965e-05	4.11809e-05	3.89924e-05	4.04318e-05	3.58715e-05	5.25399e-05	6.12202e-05	5.77582e-05	6.58163e-05	5.24711e-05	4.81528e-05	4.70053e-05	7.3818e-05	6.86487e-05	6.26185e-05	7.41122e-05	5.52738e-05
K01448	amiABC; N-acetylmuramoyl-L-alanine amidase [EC:3.5.1.28]	0.00139668	0.00149239	0.0014838	0.00152719	0.00131278	0.00146364	0.00144385	0.00146988	0.00157034	0.00155832	0.00151863	0.00146318	0.00139641	0.00140951	0.00136276	0.00139221	0.00137705	0.00137
K01449	cwlJ, sleB; N-acetylmuramoyl-L-alanine amidase [EC:3.5.1.28]	0.000339478	0.000353352	0.000285899	0.000357243	0.000260807	0.000375978	0.000344991	0.000264563	0.000437085	0.000307826	0.000362942	0.000303535	0.000231884	0.000220228	0.000273474	0.000214635	0.000274827	0.000226508
K01451	hipO; hippurate hydrolase [EC:3.5.1.32]	0.000208197	0.000131839	0.000155024	0.000121236	0.000201368	0.000154699	0.000114038	0.000128195	0.000140992	0.000118115	0.000128434	0.000126611	0.000133882	0.000122661	0.000170071	0.000113273	0.00014616	0.000129217
K01452	E3.5.1.41; chitin deacetylase [EC:3.5.1.41]	0	0	0	0	0	0	0	0	0	0	0	0	0	0	0	0	0	3.5193e-08
K01453	nylB; 6-aminohexanoate-oligomer exohydrolase [EC:3.5.1.46]	3.07523e-06	8.35586e-07	5.32962e-07	9.56322e-07	1.39461e-06	8.18659e-07	1.43025e-06	3.23252e-06	7.22592e-06	4.00194e-06	4.70018e-06	4.30636e-06	4.03596e-06	4.5825e-06	5.63663e-06	1.26379e-06	3.89436e-06	1.26695e-06
K01455	E3.5.1.49; formamidase [EC:3.5.1.49]	1.14813e-06	1.0058e-06	6.20987e-07	8.97827e-07	1.17696e-06	1.16936e-06	8.39798e-07	1.44056e-06	1.67344e-06	1.2021e-06	1.59745e-06	1.53829e-06	1.25451e-06	1.65307e-06	1.8493e-06	1.16057e-06	1.13201e-06	7.44861e-07
K01457	atzF; allophanate hydrolase [EC:3.5.1.54]	1.40139e-06	2.08634e-06	1.06468e-06	1.17675e-06	1.3185e-06	1.21335e-06	1.05356e-06	1.48133e-06	2.0374e-06	2.6743e-06	1.62817e-06	1.08589e-06	1.16548e-06	1.70832e-06	1.57423e-06	1.05225e-06	9.15954e-07	2.12918e-06
K01458	hutG; N-formylglutamate deformylase [EC:3.5.1.68]	1.35074e-06	3.97058e-07	8.64104e-07	7.437e-07	8.50709e-07	7.13004e-07	5.95493e-07	3.22992e-06	4.59637e-06	3.55306e-06	4.56962e-06	3.42535e-06	3.22126e-06	4.22436e-06	5.20181e-06	1.16831e-06	9.19069e-07	4.0472e-07
K01459	E3.5.1.77; N-carbamoyl-D-amino-acid hydrolase [EC:3.5.1.77]	6.07833e-07	6.80848e-07	3.72592e-07	5.25977e-07	8.60501e-07	4.58784e-07	9.6195e-07	4.27602e-07	1.01055e-06	6.9996e-07	6.75843e-07	7.34574e-07	7.93175e-07	7.75408e-07	7.40815e-07	1.00583e-06	1.21504e-06	1.05579e-06
K01460	gsp; glutathionylspermidine amidase/synthetase [EC:3.5.1.78 6.3.1.8]	1.41895e-05	9.70209e-06	9.26047e-06	1.02326e-05	1.37977e-05	1.51196e-05	8.04679e-06	8.65893e-06	4.48228e-06	6.45941e-06	4.33154e-06	4.64698e-06	8.19074e-06	5.13708e-06	7.51814e-06	1.6279e-05	1.30539e-05	1.53706e-05
K01461	E3.5.1.82; N-acyl-D-glutamate deacylase [EC:3.5.1.82]	2.02611e-07	3.40424e-07	0	1.75326e-07	2.96725e-07	6.74682e-08	4.8861e-07	0	5.54173e-07	3.4998e-07	3.37921e-07	3.67287e-07	4.53243e-07	3.87704e-07	3.70407e-07	3.40435e-07	7.00985e-07	5.27896e-07
K01462	PDF, def; peptide deformylase [EC:3.5.1.88]	0.00111819	0.00113449	0.00113031	0.00115873	0.0010984	0.00116641	0.001155	0.00114795	0.00118083	0.00112222	0.00114116	0.00115609	0.00107456	0.0010934	0.00112611	0.00109397	0.00110245	0.0010724
K01464	DPYS, dht, hydA; dihydropyrimidinase [EC:3.5.2.2]	0.000143955	0.000181531	0.000177087	0.000185595	0.000155361	0.000176503	0.000187614	0.000170636	0.000198707	0.000165763	0.000163236	0.000178567	0.000113406	0.000128363	0.000147977	0.00012317	0.000155925	0.000121584
K01465	URA4, pyrC; dihydroorotase [EC:3.5.2.3]	0.000889325	0.000873323	0.000894637	0.000905632	0.00088367	0.000879833	0.000924942	0.000914715	0.000929272	0.000921968	0.000931262	0.000922755	0.000923744	0.000914982	0.000924162	0.000911834	0.000902067	0.000911863
K01466	allB; allantoinase [EC:3.5.2.5]	5.37023e-05	2.81747e-05	3.24202e-05	2.56693e-05	3.21501e-05	5.01451e-05	3.11229e-05	2.32356e-05	2.26526e-05	3.79439e-05	2.56098e-05	2.34776e-05	1.90491e-05	2.05984e-05	2.63429e-05	3.52041e-05	3.41084e-05	2.86489e-05
K01467	ampC; beta-lactamase class C [EC:3.5.2.6]	1.38924e-05	1.06666e-05	1.01104e-05	1.09963e-05	1.33136e-05	1.49387e-05	8.60411e-06	1.11749e-05	9.21312e-06	1.14682e-05	9.66409e-06	8.79892e-06	1.10182e-05	9.92409e-06	1.10088e-05	1.7419e-05	1.41633e-05	1.73224e-05
K01468	hutI, AMDHD1; imidazolonepropionase [EC:3.5.2.7]	0.000149038	0.00010708	0.000208906	0.000219148	0.000191026	0.000125569	0.000244536	0.000310726	0.000245398	0.00024423	0.00024554	0.000275269	0.000245871	0.00028949	0.000155452	0.000313959	0.000152287	0.000262776
K01469	OPLAH, OXP1, oplAH; 5-oxoprolinase (ATP-hydrolysing) [EC:3.5.2.9]	1.35749e-06	6.499e-07	5.74413e-07	1.37073e-06	1.1869e-06	1.066e-06	1.34368e-06	1.33625e-06	2.1189e-06	1.35427e-06	1.67425e-06	1.63682e-06	1.55397e-06	1.74467e-06	1.87619e-06	1.58612e-06	1.52659e-06	1.25815e-06
K01470	E3.5.2.10; creatinine amidohydrolase [EC:3.5.2.10]	5.33178e-05	3.23674e-05	3.84199e-05	2.5227e-05	3.06583e-05	3.58514e-05	2.83722e-05	1.67353e-05	2.43469e-05	3.35684e-05	2.27033e-05	2.28732e-05	1.65053e-05	1.82916e-05	1.5924e-05	1.9134e-05	2.10467e-05	2.0019e-05
K01471	nylA; 6-aminohexanoate-cyclic-dimer hydrolase [EC:3.5.2.12]	0	3.40424e-07	0	1.2751e-07	2.67052e-07	0	2.90112e-07	0	4.56378e-07	3.4998e-07	3.37921e-07	3.67287e-07	3.39932e-07	3.87704e-07	2.4157e-07	3.40435e-07	3.42704e-07	5.27896e-07
K01473	hyuA; N-methylhydantoinase A [EC:3.5.2.14]	3.63457e-06	1.24301e-06	1.77897e-06	2.75867e-06	3.11071e-06	1.66754e-06	2.10713e-06	2.24109e-06	2.88903e-06	2.20639e-06	2.16577e-06	1.60488e-06	1.81297e-06	2.34238e-06	2.74987e-06	2.00392e-06	3.21285e-06	1.19516e-06
K01474	hyuB; N-methylhydantoinase B [EC:3.5.2.14]	3.45897e-06	1.24301e-06	1.77897e-06	2.72679e-06	2.903e-06	1.5596e-06	2.03078e-06	2.19528e-06	2.74234e-06	2.0238e-06	2.04289e-06	1.60488e-06	1.81297e-06	2.18084e-06	2.65324e-06	1.91108e-06	3.21285e-06	1.19516e-06
K01476	E3.5.3.1, rocF, arg; arginase [EC:3.5.3.1]	2.62843e-05	1.49152e-05	1.24235e-05	1.40069e-05	1.19706e-05	2.15126e-05	1.98516e-05	1.16761e-05	1.93053e-05	1.71034e-05	1.75688e-05	1.63246e-05	1.14044e-05	1.27986e-05	1.14464e-05	9.61605e-06	1.00124e-05	1.08996e-05
K01477	alc, ALLC; allantoicase [EC:3.5.3.4]	7.94775e-07	1.50344e-06	2.79289e-07	7.15807e-07	6.60806e-07	4.79159e-07	5.14109e-07	1.8619e-06	3.44858e-06	3.53404e-06	2.74945e-06	2.60566e-06	2.5953e-06	2.56725e-06	3.23704e-06	3.50803e-07	6.39454e-07	1.64088e-06
K01478	arcA; arginine deiminase [EC:3.5.3.6]	8.85056e-05	5.524e-05	5.18146e-05	5.31675e-05	6.63205e-05	8.89937e-05	7.82295e-05	6.73002e-05	5.5474e-05	5.21554e-05	5.4921e-05	6.72099e-05	7.75812e-05	7.07487e-05	5.63427e-05	9.35447e-05	6.4803e-05	9.00013e-05
K01479	hutG; formiminoglutamase [EC:3.5.3.8]	1.24186e-05	6.6522e-06	2.01985e-05	2.58274e-05	2.62445e-05	8.66656e-06	1.81777e-05	2.13662e-05	2.17808e-05	2.96692e-05	1.74091e-05	1.98046e-05	4.93397e-05	5.69948e-05	1.14831e-05	3.8869e-05	1.64163e-05	4.52063e-05
K01480	speB; agmatinase [EC:3.5.3.11]	0.000330088	0.000287442	0.000323327	0.000341208	0.000348951	0.000293384	0.000346114	0.000255462	0.000329335	0.000293927	0.000316061	0.000292516	0.000290167	0.000354747	0.000272846	0.000310254	0.000285764	0.000311798
K01481	E3.5.3.15; protein-arginine deiminase [EC:3.5.3.15]	0	0	0	0	0	0	0	0	0	0	0	0	0	0	0	0	0	0
K01482	DDAH, ddaH; dimethylargininase [EC:3.5.3.18]	0.000122255	6.12067e-05	9.67731e-05	5.17211e-05	0.000136108	7.17187e-05	3.92796e-05	6.08263e-05	5.33391e-05	3.38035e-05	4.84149e-05	5.49014e-05	6.13577e-05	5.68471e-05	9.49746e-05	4.18193e-05	8.22411e-05	6.28284e-05
K01483	allA; ureidoglycolate lyase [EC:4.3.2.3]	1.55966e-05	1.3016e-05	1.02151e-05	1.1857e-05	1.4592e-05	1.68537e-05	1.24392e-05	1.25061e-05	1.13863e-05	1.32041e-05	9.00868e-06	9.98334e-06	1.22915e-05	1.00709e-05	1.32353e-05	1.90438e-05	1.65284e-05	1.92374e-05
K01484	astB; succinylarginine dihydrolase [EC:3.5.3.23]	2.31584e-05	1.44731e-05	1.24598e-05	1.47605e-05	2.15254e-05	2.16292e-05	1.31314e-05	1.26028e-05	1.19188e-05	1.03624e-05	6.77379e-06	8.27993e-06	1.52808e-05	1.09849e-05	1.31105e-05	2.0457e-05	2.04851e-05	2.00028e-05
K01485	codA; cytosine deaminase [EC:3.5.4.1]	2.85287e-05	2.40321e-05	2.02339e-05	2.11825e-05	2.52315e-05	3.19844e-05	1.9907e-05	2.28347e-05	2.61847e-05	2.36236e-05	2.48449e-05	2.48278e-05	2.97481e-05	2.50715e-05	2.98043e-05	2.70414e-05	2.44371e-05	2.96047e-05
K01486	ade; adenine deaminase [EC:3.5.4.2]	0.000357688	0.000321601	0.000329747	0.000302875	0.000359021	0.000357452	0.000295579	0.0002879	0.000299726	0.000246349	0.000263305	0.000297356	0.000239004	0.000269174	0.000322938	0.000253475	0.000340082	0.000264971
K01487	E3.5.4.3, guaD; guanine deaminase [EC:3.5.4.3]	0.000145923	0.000112922	0.000140727	0.000132426	0.000120921	0.00014605	0.000111819	0.000151894	0.000143498	0.00012791	0.000118248	0.000142299	8.97045e-05	0.000107127	0.000135719	0.00011117	0.000135097	9.68474e-05
K01488	add, ADA; adenosine deaminase [EC:3.5.4.4]	0.000129985	5.78865e-05	5.74519e-05	6.95378e-05	6.54651e-05	0.000111211	7.85046e-05	7.71709e-05	9.76677e-05	7.47271e-05	9.23204e-05	7.92888e-05	7.4008e-05	9.504e-05	9.43437e-05	8.14388e-05	9.61061e-05	7.51877e-05
K01489	cdd, CDA; cytidine deaminase [EC:3.5.4.5]	0.000748172	0.000714131	0.00077982	0.000755995	0.000743333	0.000703436	0.00072371	0.000799513	0.000766217	0.000773511	0.000763718	0.000780792	0.000771219	0.000762202	0.000742803	0.000766004	0.000717582	0.000756916
K01491	folD; methylenetetrahydrofolate dehydrogenase (NADP+) / methenyltetrahydrofolate cyclohydrolase [EC:1.5.1.5 3.5.4.9]	0.000833409	0.000828377	0.000849177	0.000856015	0.000835069	0.000830173	0.000861677	0.000869466	0.000858886	0.000850992	0.000867479	0.000866779	0.000862171	0.000867721	0.000849637	0.000868042	0.000837421	0.000858766
K01492	purNH; phosphoribosylglycinamide/phosphoribosylaminoimidazolecarboxamide formyltransferase [EC:2.1.2.2 2.1.2.3]	0.000107749	0.000257036	0.000150221	0.000135794	0.000141178	0.000148894	0.000101165	0.00015034	8.46703e-05	0.000208352	0.000139341	0.00013493	0.000218192	0.000169411	0.000166973	0.000165981	0.000158543	0.000187557
K01493	comEB; dCMP deaminase [EC:3.5.4.12]	0.000739001	0.000786406	0.00080697	0.000801392	0.00078051	0.000749085	0.000822129	0.000827966	0.000788479	0.000820483	0.000794297	0.000835494	0.000796879	0.000821287	0.000797977	0.000803641	0.000776187	0.000791986
K01494	dcd; dCTP deaminase [EC:3.5.4.13]	0.000113588	4.53603e-05	5.17852e-05	7.07903e-05	6.43699e-05	8.91722e-05	5.55858e-05	4.52163e-05	7.10862e-05	4.2378e-05	6.57398e-05	3.91148e-05	6.79998e-05	5.11244e-05	5.5769e-05	6.57931e-05	6.71799e-05	7.00942e-05
K01495	GCH1, folE; GTP cyclohydrolase IA [EC:3.5.4.16]	0.00047089	0.000475136	0.000550345	0.000569275	0.000507478	0.000470419	0.000524451	0.000641108	0.000514199	0.000572443	0.000547964	0.000587929	0.000599316	0.000590525	0.000528176	0.000624521	0.000527438	0.000594343
K01496	hisI; phosphoribosyl-AMP cyclohydrolase [EC:3.5.4.19]	5.82305e-05	0.000104985	5.711e-05	8.07971e-05	7.87704e-05	9.77243e-05	0.000119001	5.63162e-05	8.2285e-05	7.08759e-05	9.12376e-05	7.62986e-05	7.77109e-05	9.25454e-05	8.36837e-05	8.12505e-05	9.97723e-05	8.3959e-05
K01497	ribA, RIB1; GTP cyclohydrolase II [EC:3.5.4.25]	2.24628e-05	1.34364e-05	1.27392e-05	2.56546e-05	1.952e-05	2.25175e-05	1.92034e-05	1.71893e-05	2.40645e-05	1.59469e-05	2.57588e-05	1.18463e-05	1.46765e-05	1.09176e-05	1.15483e-05	2.02791e-05	1.68349e-05	2.07477e-05
K01499	mch; methenyltetrahydromethanopterin cyclohydrolase [EC:3.5.4.27]	3.1067e-07	7.47386e-08	8.27466e-08	1.45998e-07	1.1869e-07	2.15898e-07	6.10762e-08	3.55826e-08	1.08716e-07	8.36908e-08	3.84002e-08	6.91458e-08	9.71234e-08	1.10334e-07	8.58379e-08	4.64229e-08	1.66211e-07	2.34034e-08
K01501	E3.5.5.1; nitrilase [EC:3.5.5.1]	6.07725e-06	4.18304e-06	4.60555e-06	8.27075e-06	4.78023e-06	4.98819e-06	9.98092e-06	5.01286e-06	9.44131e-06	1.10814e-05	9.13156e-06	6.01233e-06	5.92987e-06	5.76306e-06	6.43108e-06	8.41292e-06	5.12451e-06	6.57371e-06
K01502	E3.5.5.7; aliphatic nitrilase [EC:3.5.5.7]	8.50966e-07	1.34003e-07	4.60462e-07	3.98308e-07	4.40191e-07	7.1071e-07	2.74843e-07	5.39542e-07	1.08716e-07	2.28248e-07	0	1.01084e-07	1.7806e-07	6.99483e-08	2.14675e-07	4.02332e-07	4.31028e-07	1.64176e-07
K01505	E3.5.99.7; 1-aminocyclopropane-1-carboxylate deaminase [EC:3.5.99.7]	1.56807e-06	2.26428e-06	8.02005e-07	8.2894e-06	2.81695e-06	1.29323e-06	1.36918e-06	2.27423e-06	3.26929e-06	4.56115e-06	2.61121e-06	2.31822e-06	8.95688e-06	3.16496e-06	2.99547e-06	6.18462e-06	1.87007e-06	9.71768e-06
K01507	ppa; inorganic pyrophosphatase [EC:3.6.1.1]	0.000186921	0.000150889	0.000155875	0.000208145	0.000157942	0.000180317	0.0002405	0.000186502	0.000226719	0.000210212	0.000219613	0.0001988	0.000194774	0.000201065	0.000218754	0.000237973	0.000211767	0.000208008
K01512	acyP; acylphosphatase [EC:3.6.1.7]	0.000278122	0.000257645	0.000272091	0.000241773	0.000238444	0.000309607	0.000227029	0.0002425	0.0002643	0.000234021	0.000243972	0.000237186	0.000192512	0.000245015	0.000217331	0.000215235	0.000223198	0.000202505
K01515	nudF; ADP-ribose pyrophosphatase [EC:3.6.1.13]	0.000592164	0.000461923	0.000491495	0.000480674	0.00049409	0.000556202	0.000426682	0.000420579	0.000518017	0.00042309	0.000456018	0.00042818	0.000371738	0.000375956	0.00047364	0.000377628	0.000468204	0.000387337
K01520	dut, DUT; dUTP pyrophosphatase [EC:3.6.1.23]	0.000812638	0.000813316	0.000841468	0.000836883	0.000827313	0.000811159	0.000837881	0.00085761	0.000823941	0.000841738	0.000826552	0.000853902	0.000854004	0.000859859	0.000837703	0.000854528	0.000824248	0.000846958
K01521	cdh; CDP-diacylglycerol pyrophosphatase [EC:3.6.1.26]	1.44934e-05	1.00244e-05	9.82837e-06	1.07001e-05	1.40747e-05	1.53614e-05	9.40574e-06	8.94909e-06	4.56378e-06	6.79037e-06	4.5005e-06	4.64698e-06	8.13409e-06	5.27843e-06	8.20662e-06	1.64647e-05	1.30539e-05	1.53706e-05
K01523	hisE; phosphoribosyl-ATP pyrophosphohydrolase [EC:3.6.1.31]	4.87618e-05	5.11848e-05	3.59758e-05	3.74398e-05	4.63039e-05	6.08395e-05	4.71114e-05	3.93661e-05	3.20931e-05	3.76901e-05	3.04731e-05	3.46008e-05	3.06708e-05	2.86833e-05	2.90514e-05	3.82113e-05	3.07941e-05	3.4168e-05
K01524	ppx-gppA; exopolyphosphatase / guanosine-5'-triphosphate,3'-diphosphate pyrophosphatase [EC:3.6.1.11 3.6.1.40]	0.000524274	0.000612219	0.00050653	0.000518137	0.000497057	0.000598107	0.000556355	0.000498658	0.000499245	0.000543131	0.000547848	0.000491437	0.000630527	0.000577226	0.000531912	0.000602391	0.000551057	0.000619384
K01525	apaH; bis(5'-nucleosyl)-tetraphosphatase (symmetrical) [EC:3.6.1.41]	2.08104e-05	1.45041e-05	1.45064e-05	1.94704e-05	1.94384e-05	2.07049e-05	2.07609e-05	1.41758e-05	1.44778e-05	1.85033e-05	1.3778e-05	1.19954e-05	1.50676e-05	1.20511e-05	1.47182e-05	2.49859e-05	1.85795e-05	2.24018e-05
K01531	mgtA, mgtB; Mg2+-importing ATPase [EC:3.6.3.2]	0.000167305	0.000195563	0.000159746	0.000152117	0.000173788	0.000183718	0.000161592	0.000160887	0.000111871	0.00016591	0.000129032	0.000168152	0.000146916	0.000165794	0.000201939	0.000184556	0.000199577	0.000169261
K01533	copB; Cu2+-exporting ATPase [EC:3.6.3.4]	0.00059501	0.0006375	0.000621634	0.000594659	0.000644816	0.000598464	0.000604142	0.000700382	0.000577619	0.000620701	0.000603729	0.000667617	0.000672773	0.000637812	0.000667591	0.000640139	0.000646347	0.0006479
K01534	zntA; Cd2+/Zn2+-exporting ATPase [EC:3.6.3.3 3.6.3.5]	0.000838064	0.000649936	0.000827879	0.000821819	0.000853678	0.00075299	0.000798666	0.000792603	0.000909682	0.000751797	0.000827253	0.000822255	0.000727847	0.000751317	0.000874861	0.000684678	0.000834839	0.000711745
K01535	PMA1, PMA2; H+-transporting ATPase [EC:3.6.3.6]	3.78207e-07	2.0116e-07	1.70771e-07	2.70958e-07	1.63198e-07	3.64328e-07	3.05381e-08	0	0	0	0	3.99225e-08	0	3.06932e-07	0	0	0	0
K01537	E3.6.3.8; Ca2+-transporting ATPase [EC:3.6.3.8]	0.00109931	0.00108815	0.000982178	0.000952795	0.000996251	0.00108279	0.00089603	0.000962754	0.00105743	0.000921271	0.000990188	0.000968052	0.000928727	0.000857555	0.000950469	0.000851481	0.000896745	0.00089384
K01539	ATP1A; sodium/potassium-transporting ATPase subunit alpha [EC:3.6.3.9]	0	0	0	0	0	0	0	0	0	0	0	0	0	0	0	4.64229e-08	0	3.5193e-08
K01545	kdpF; K+-transporting ATPase ATPase F chain	7.09138e-08	4.41004e-07	7.76234e-08	2.19157e-07	3.26397e-07	0	3.66457e-07	9.54468e-08	5.74547e-07	4.603e-07	3.37921e-07	4.55117e-07	3.39932e-07	5.20977e-07	2.4157e-07	3.40435e-07	4.24485e-07	6.37874e-07
K01546	kdpA; K+-transporting ATPase ATPase A chain [EC:3.6.3.12]	0.000214095	0.000204751	0.000163785	0.000156387	0.000159712	0.000223601	0.000188586	0.000159632	0.000179727	0.000179052	0.000166149	0.000165025	0.000180351	0.000172934	0.00018964	0.000167919	0.000214839	0.000176776
K01547	kdpB; K+-transporting ATPase ATPase B chain [EC:3.6.3.12]	0.000208226	0.000196736	0.000156162	0.00015057	0.000153296	0.000216341	0.000176584	0.000152241	0.000170355	0.000167807	0.000157379	0.000156449	0.000170315	0.000164114	0.000177352	0.00015964	0.000202034	0.000166676
K01548	kdpC; K+-transporting ATPase ATPase C chain [EC:3.6.3.12]	0.000244703	0.000238763	0.000234857	0.000213464	0.00020974	0.000258997	0.000221185	0.000228201	0.000222903	0.000215876	0.000193705	0.000220054	0.000183459	0.000202286	0.000228355	0.000190697	0.000256726	0.000186912
K01551	arsA, ASNA1, GET3; arsenite/tail-anchored protein-transporting ATPase [EC:3.6.3.16 3.6.3.-]	4.62291e-06	3.09863e-06	2.69757e-06	4.28352e-06	3.70906e-06	4.24564e-06	3.38973e-06	6.56674e-07	2.22484e-06	1.25536e-06	9.25444e-07	2.17178e-06	1.82106e-06	1.62755e-06	2.43986e-06	1.28746e-06	2.96361e-06	2.04859e-06
K01555	FAH, fahA; fumarylacetoacetase [EC:3.7.1.2]	3.11129e-06	2.52734e-06	1.62481e-06	8.79944e-06	3.95934e-06	2.87873e-06	2.68231e-06	3.09889e-06	4.81772e-06	5.6187e-06	3.86306e-06	3.33225e-06	1.09479e-05	5.35387e-06	5.21791e-06	6.33936e-06	2.50875e-06	9.91124e-06
K01556	KYNU, kynU; kynureninase [EC:3.7.1.3]	4.06694e-06	3.23913e-06	1.85933e-05	1.30949e-05	1.85285e-05	3.33077e-06	8.62198e-06	1.89125e-05	1.53796e-05	2.66784e-05	1.65581e-05	1.50056e-05	3.637e-05	5.16926e-05	5.71716e-06	2.85527e-05	8.38145e-06	3.34906e-05
K01560	E3.8.1.2; 2-haloacid dehalogenase [EC:3.8.1.2]	0.000208948	0.000167393	0.000171884	0.000124627	0.000207176	0.000185726	0.000124607	0.000141379	0.000167597	0.000118967	0.00014547	0.000142121	0.000143568	0.000137612	0.000187476	0.000120385	0.00016424	0.000136916
K01561	dehH; haloacetate dehalogenase [EC:3.8.1.3]	2.49103e-06	6.55007e-07	1.29879e-06	1.5553e-06	2.8585e-06	1.6778e-06	3.59846e-06	3.25924e-06	4.88291e-06	3.48078e-06	3.63266e-06	3.14062e-06	3.80934e-06	4.14229e-06	5.846e-06	1.59648e-06	2.35609e-06	1.09538e-06
K01563	dhaA; haloalkane dehalogenase [EC:3.8.1.5]	1.3868e-06	5.88005e-07	9.21079e-07	8.92567e-07	1.37235e-06	1.08853e-06	8.25552e-06	1.55265e-06	2.10798e-06	2.13031e-06	1.81249e-06	4.97706e-06	2.19871e-06	2.77321e-06	2.18218e-06	1.63517e-06	2.08738e-06	1.39892e-06
K01565	SGSH; N-sulfoglucosamine sulfohydrolase [EC:3.10.1.1]	0	3.09476e-08	0	0	0	0	0	0	0	0	0	0	0	0	0	0	0	0
K01567	pdaA; peptidoglycan-N-acetylmuramic acid deacetylase [EC:3.5.1.-]	0.000226436	0.000213303	0.000203193	0.00022137	0.000172703	0.000242152	0.000188932	0.000197779	0.000259717	0.000194615	0.000209128	0.000193341	0.000132874	0.000145593	0.000196805	0.000150244	0.000202273	0.000142974
K01569	oxdD; oxalate decarboxylase [EC:4.1.1.2]	3.51192e-07	6.80848e-07	2.52276e-07	4.06437e-07	4.89595e-07	2.26019e-07	3.2065e-07	0	4.56378e-07	5.13557e-07	3.37921e-07	3.67287e-07	3.39932e-07	4.48283e-07	3.01963e-07	3.40435e-07	3.42704e-07	5.27896e-07
K01571	oadA; oxaloacetate decarboxylase, alpha subunit [EC:4.1.1.3]	0.000402926	0.000335731	0.000377243	0.000352634	0.000381997	0.000384564	0.000296444	0.00031504	0.000386979	0.000294831	0.000326522	0.000315747	0.000265504	0.000265008	0.000350332	0.000256276	0.00033252	0.000271483
K01572	oadB; oxaloacetate decarboxylase, beta subunit [EC:4.1.1.3]	0.00075647	0.000998445	0.000844401	0.000819539	0.000824377	0.000827496	0.000771703	0.0008402	0.000829505	0.000914125	0.000860584	0.000847597	0.000843604	0.000789282	0.000813747	0.0007253	0.000777023	0.000775195
K01573	oadG; oxaloacetate decarboxylase, gamma subunit [EC:4.1.1.3]	0.000104449	0.000230358	0.000159263	0.000160862	0.000157487	0.00013415	0.000144332	0.000150649	7.94472e-05	0.000221298	0.000143303	0.000166309	0.000208999	0.000190489	0.000154293	0.000154932	0.000145972	0.000175182
K01574	adc; acetoacetate decarboxylase [EC:4.1.1.4]	1.49716e-06	5.23479e-07	9.26203e-07	1.03331e-06	1.49356e-06	1.05709e-06	1.85779e-06	1.797e-06	3.00443e-06	2.3053e-06	2.12737e-06	2.28628e-06	2.43343e-06	2.32897e-06	3.60745e-06	1.06262e-06	1.49543e-06	1.05579e-06
K01575	alsD, budA, aldC; acetolactate decarboxylase [EC:4.1.1.5]	2.16513e-05	2.76362e-05	2.38408e-05	2.77944e-05	2.5344e-05	3.29285e-05	3.59727e-05	2.98481e-05	3.54019e-05	2.95493e-05	3.45935e-05	3.8102e-05	3.39987e-05	3.65424e-05	4.27592e-05	2.9752e-05	3.00282e-05	2.8568e-05
K01576	mdlC; benzoylformate decarboxylase [EC:4.1.1.7]	1.26294e-06	8.32956e-07	7.81357e-07	1.09706e-06	1.38971e-06	1.13576e-06	1.17572e-06	1.52715e-06	2.07e-06	1.44557e-06	1.68961e-06	1.45318e-06	1.57016e-06	1.71236e-06	1.94867e-06	1.6248e-06	1.62005e-06	1.19656e-06
K01577	oxc; oxalyl-CoA decarboxylase [EC:4.1.1.8]	1.89644e-05	1.63906e-05	1.45272e-05	1.72536e-05	1.80557e-05	2.21667e-05	2.0556e-05	1.81234e-05	1.39806e-05	1.43872e-05	1.28449e-05	1.48592e-05	1.41072e-05	1.5068e-05	1.85727e-05	2.37183e-05	2.08309e-05	2.17493e-05
K01578	MLYCD; malonyl-CoA decarboxylase [EC:4.1.1.9]	1.29671e-06	6.18953e-07	6.20987e-07	7.80996e-07	1.3501e-06	9.85036e-07	1.05356e-06	1.4737e-06	1.9559e-06	1.45318e-06	1.75873e-06	1.29349e-06	1.37592e-06	1.7689e-06	2.09361e-06	1.10641e-06	1.18389e-06	6.33475e-07
K01579	panD; aspartate 1-decarboxylase [EC:4.1.1.11]	0.000380165	0.000474034	0.00053465	0.000553891	0.000489044	0.000408933	0.000563567	0.000602661	0.000492312	0.000582505	0.000531316	0.000579354	0.000570169	0.0005985	0.00051864	0.000611063	0.000523848	0.000580568
K01580	E4.1.1.15, gadB, gadA, GAD; glutamate decarboxylase [EC:4.1.1.15]	9.77267e-05	6.8833e-05	4.73466e-05	4.48088e-05	5.69582e-05	9.34634e-05	5.35321e-05	6.13882e-05	4.87459e-05	5.56614e-05	4.62206e-05	4.30443e-05	5.29823e-05	5.73899e-05	6.24356e-05	8.61949e-05	8.398e-05	7.82088e-05
K01581	E4.1.1.17, ODC1, speC, speF; ornithine decarboxylase [EC:4.1.1.17]	6.85626e-05	5.89531e-05	7.59739e-05	6.49861e-05	7.6911e-05	7.85364e-05	6.69548e-05	4.7167e-05	4.99174e-05	6.18323e-05	5.11671e-05	4.017e-05	6.56069e-05	5.82768e-05	6.02381e-05	8.25456e-05	6.85292e-05	7.80858e-05
K01582	E4.1.1.18, ldcC, cadA; lysine decarboxylase [EC:4.1.1.18]	5.76064e-05	4.15611e-05	4.40614e-05	3.61251e-05	4.72015e-05	5.52882e-05	3.9156e-05	2.75192e-05	2.9288e-05	3.98376e-05	2.9605e-05	2.52406e-05	2.91759e-05	2.43777e-05	2.35387e-05	4.54558e-05	3.54823e-05	4.3671e-05
K01583	E4.1.1.19; arginine decarboxylase [EC:4.1.1.19]	6.67265e-06	6.5609e-06	1.31494e-05	2.28162e-05	1.43318e-05	6.61188e-06	1.6147e-05	6.06278e-06	2.27944e-05	1.63349e-05	1.95918e-05	9.27001e-06	1.40505e-05	7.78639e-06	1.52511e-05	8.66562e-06	1.26645e-05	1.23704e-05
K01584	adiA; arginine decarboxylase [EC:4.1.1.19]	1.59241e-05	1.10998e-05	1.00858e-05	1.16657e-05	1.60973e-05	1.65792e-05	9.82823e-06	1.13505e-05	1.04519e-05	1.07923e-05	8.66308e-06	8.31985e-06	1.29308e-05	1.0569e-05	1.30662e-05	1.79141e-05	1.55918e-05	1.71492e-05
K01585	speA; arginine decarboxylase [EC:4.1.1.19]	0.000252969	0.000386022	0.000379612	0.000399325	0.000358976	0.000289656	0.000426839	0.000463304	0.000342736	0.000452282	0.000421378	0.000443381	0.000500977	0.00050166	0.000399928	0.000520601	0.000401085	0.000502125
K01586	lysA; diaminopimelate decarboxylase [EC:4.1.1.20]	0.000844087	0.000827237	0.000799121	0.000787167	0.00079541	0.000831787	0.000799162	0.000802613	0.000789192	0.000786052	0.000794534	0.000809241	0.00082474	0.00077676	0.000812353	0.000794497	0.000807049	0.000803907
K01588	purE; 5-(carboxyamino)imidazole ribonucleotide mutase [EC:5.4.99.18]	0.000824913	0.000814629	0.000839676	0.000845947	0.000827685	0.000816751	0.00084666	0.000859056	0.000847406	0.000841999	0.000856212	0.000855494	0.000854822	0.000856547	0.00083675	0.000859098	0.000827649	0.00085063
K01589	purK; 5-(carboxyamino)imidazole ribonucleotide synthase [EC:6.3.4.18]	8.25855e-05	7.87939e-05	7.59868e-05	8.14931e-05	8.81487e-05	0.000104554	0.000100689	8.18399e-05	7.75027e-05	9.50754e-05	8.28894e-05	8.54648e-05	0.000117716	0.000117774	0.000108617	0.000124562	0.00010575	0.00012001
K01590	hdc, HDC; histidine decarboxylase [EC:4.1.1.22]	0	1.19148e-06	7.76234e-08	0	7.71484e-08	1.07949e-07	6.10762e-08	0	1.30394e-07	1.06516e-06	2.15041e-07	0	0	0	0	6.18973e-08	4.36169e-08	1.31974e-06
K01591	pyrF; orotidine-5'-phosphate decarboxylase [EC:4.1.1.23]	0.000853393	0.00084705	0.000860281	0.00085759	0.000849479	0.000856325	0.000861536	0.000881898	0.000860132	0.000851008	0.000868581	0.000874202	0.000864275	0.000871373	0.000856716	0.000888712	0.000847553	0.000867112
K01593	DDC, TDC; aromatic-L-amino-acid/L-tryptophan decarboxylase [EC:4.1.1.28 4.1.1.105]	1.23363e-06	8.20112e-07	1.18003e-06	1.14759e-06	9.94027e-07	9.06233e-07	4.58072e-08	0	0	3.80413e-08	3.84002e-08	0	0	4.03858e-08	0	2.63063e-07	8.25605e-07	3.10931e-07
K01595	ppc; phosphoenolpyruvate carboxylase [EC:4.1.1.31]	0.000111965	5.46238e-05	7.78538e-05	9.20418e-05	9.67104e-05	0.0001001	0.000118479	0.000110013	4.89493e-05	7.2806e-05	5.22614e-05	0.000109767	0.000122278	0.000124678	0.000126149	0.000136129	0.000121852	0.000130351
K01596	E4.1.1.32, pckA, PCK; phosphoenolpyruvate carboxykinase (GTP) [EC:4.1.1.32]	8.99808e-05	0.000115561	6.96436e-05	0.000107724	8.0806e-05	0.000107616	0.000129978	7.39089e-05	0.000159816	0.000100021	0.000145813	0.000101218	9.02519e-05	7.28964e-05	8.1048e-05	7.32631e-05	7.74168e-05	7.89762e-05
K01597	MVD, mvaD; diphosphomevalonate decarboxylase [EC:4.1.1.33]	2.87944e-05	3.28741e-05	7.61007e-05	8.90069e-05	6.30873e-05	3.94543e-05	0.000103413	9.19572e-05	5.77644e-05	8.45912e-05	6.78173e-05	9.83211e-05	7.77177e-05	0.000129482	4.94144e-05	0.000128819	4.13374e-05	9.72208e-05
K01598	PPCDC, coaC; phosphopantothenoylcysteine decarboxylase [EC:4.1.1.36]	4.48446e-06	2.89871e-06	3.7725e-06	3.7907e-06	4.77474e-06	2.27368e-06	7.38518e-06	9.8527e-06	1.9089e-05	1.41031e-05	1.51092e-05	1.47421e-05	1.53483e-05	1.3365e-05	1.74842e-05	7.2884e-06	9.6035e-06	7.83063e-06
K01599	hemE, UROD; uroporphyrinogen decarboxylase [EC:4.1.1.37]	0.000288063	0.000201714	0.00020029	0.000271444	0.000196229	0.000283874	0.000308011	0.000286944	0.000345284	0.000260234	0.000309341	0.000288202	0.000262399	0.000254414	0.000270842	0.000276803	0.000273363	0.000257139
K01601	rbcL; ribulose-bisphosphate carboxylase large chain [EC:4.1.1.39]	5.28369e-06	4.30435e-06	4.47623e-06	4.92761e-06	5.53391e-06	5.47167e-06	1.26733e-06	7.96561e-07	1.09205e-06	6.5431e-07	5.32533e-07	6.04107e-07	9.87421e-07	1.15229e-06	1.26148e-06	3.33998e-06	3.77504e-06	3.6013e-06
K01602	rbcS; ribulose-bisphosphate carboxylase small chain [EC:4.1.1.39]	4.27509e-06	3.50993e-06	3.94839e-06	5.0073e-06	4.73276e-06	4.34495e-06	8.24529e-07	5.54813e-07	7.60684e-07	4.33671e-07	3.76322e-07	9.95348e-07	5.34179e-07	6.9189e-07	8.42757e-07	2.73895e-06	3.01688e-06	3.05001e-06
K01607	pcaC; 4-carboxymuconolactone decarboxylase [EC:4.1.1.44]	0.000545013	0.000626024	0.000540687	0.000488157	0.000540543	0.000555014	0.000458192	0.000458524	0.000426646	0.000521999	0.000451903	0.000488031	0.000470676	0.000497532	0.000533326	0.000424888	0.000527851	0.00045355
K01608	gcl; tartronate-semialdehyde synthase [EC:4.1.1.47]	2.56383e-05	1.70573e-05	1.56126e-05	1.74621e-05	2.50238e-05	2.80039e-05	1.59359e-05	1.92714e-05	1.25109e-05	1.56844e-05	1.11744e-05	1.12688e-05	1.90415e-05	1.41903e-05	1.78251e-05	3.23981e-05	2.64077e-05	2.97953e-05
K01609	trpC; indole-3-glycerol phosphate synthase [EC:4.1.1.48]	0.000473959	0.00059592	0.000558997	0.000631195	0.000521195	0.000529068	0.000626297	0.000619941	0.000653742	0.000643869	0.000656663	0.000635219	0.00063714	0.000609467	0.000613824	0.000573293	0.00059902	0.000589958
K01610	E4.1.1.49, pckA; phosphoenolpyruvate carboxykinase (ATP) [EC:4.1.1.49]	0.000442988	0.000512079	0.000575714	0.000565592	0.000514592	0.000479908	0.000545267	0.000668203	0.00051989	0.000602787	0.000553575	0.000614623	0.000581726	0.000603601	0.000530956	0.000631645	0.000518196	0.000587747
K01611	speD, AMD1; S-adenosylmethionine decarboxylase [EC:4.1.1.50]	0.000291866	0.000196439	0.000230356	0.00018164	0.000250629	0.000228918	0.000142393	0.00011536	0.000195017	0.000159923	0.000174712	0.000127215	0.000163319	0.00014344	0.000188139	0.00013137	0.000176425	0.000164451
K01613	psd, PISD; phosphatidylserine decarboxylase [EC:4.1.1.65]	0.000482489	0.000525904	0.000579858	0.000611016	0.000521677	0.000489532	0.000618514	0.00065325	0.000550851	0.000639514	0.000599555	0.000625133	0.000612211	0.000646786	0.000574467	0.000662887	0.000573896	0.000623645
K01615	gcdA; glutaconyl-CoA decarboxylase [EC:4.1.1.70]	5.43449e-05	7.63584e-05	0.000112507	7.30152e-05	8.85426e-05	6.53767e-05	7.54138e-05	5.02533e-05	6.95757e-05	9.67466e-05	8.15979e-05	5.90374e-05	8.23445e-05	6.48435e-05	5.75687e-05	6.40742e-05	5.4007e-05	8.34015e-05
K01616	kgd; 2-oxoglutarate decarboxylase [EC:4.1.1.71]	0	5.41584e-08	0	0	0	5.84275e-08	3.05381e-08	0	0	8.36908e-08	0	1.99613e-08	8.09362e-09	0	2.81832e-08	0	0	7.03861e-08
K01617	dmpH, xylI, nahK; 2-oxo-3-hexenedioate decarboxylase [EC:4.1.1.77]	1.72449e-06	2.0116e-07	9.82712e-08	5.79053e-07	6.28017e-07	4.18303e-07	6.668e-07	7.63574e-07	2.28189e-06	1.06516e-06	9.06244e-07	1.27752e-06	1.59169e-06	1.00157e-06	1.61578e-06	3.81751e-07	1.67722e-06	2.40368e-07
K01619	deoC, DERA; deoxyribose-phosphate aldolase [EC:4.1.2.4]	0.000844787	0.00074091	0.000770227	0.000726059	0.000746348	0.000774178	0.000707841	0.000763209	0.000732152	0.000771826	0.000751223	0.00074681	0.000793917	0.000770186	0.000741817	0.000783459	0.000710459	0.000775734
K01620	ltaE; threonine aldolase [EC:4.1.2.48]	0.000656163	0.000670413	0.000701373	0.000650667	0.000669027	0.000641842	0.00064113	0.000698969	0.000611359	0.000660765	0.000618201	0.00066582	0.000650371	0.000664353	0.000639481	0.000650173	0.000627589	0.000646471
K01621	xfp, xpk; xylulose-5-phosphate/fructose-6-phosphate phosphoketolase [EC:4.1.2.9 4.1.2.22]	0.000110099	0.000114183	8.59227e-05	9.37061e-05	9.75408e-05	0.000133701	0.000114468	9.86932e-05	0.000103523	8.86895e-05	0.00010062	0.000111756	0.000111247	9.12006e-05	0.000106131	9.34223e-05	9.58624e-05	0.000100652
K01622	K01622; fructose 1,6-bisphosphate aldolase/phosphatase [EC:4.1.2.13 3.1.3.11]	4.72759e-08	0	1.55247e-08	0	5.19268e-08	2.69873e-08	0	0	0	0	3.99362e-07	0	0	0	0	0	0	0
K01623	ALDO; fructose-bisphosphate aldolase, class I [EC:4.1.2.13]	2.1443e-06	1.96254e-06	2.55505e-06	2.41997e-06	2.02396e-06	2.14846e-06	3.4928e-06	1.20645e-06	3.17834e-06	2.09227e-06	1.65121e-06	2.36341e-06	1.56207e-06	2.25353e-06	2.38349e-06	3.93048e-06	3.98783e-06	3.00302e-06
K01624	FBA, fbaA; fructose-bisphosphate aldolase, class II [EC:4.1.2.13]	0.00108725	0.00104171	0.00100734	0.0010186	0.00101635	0.00111003	0.000994046	0.00104949	0.00105946	0.00099136	0.00103982	0.00103409	0.00104035	0.00101665	0.0010093	0.00101483	0.00100797	0.00102809
K01625	eda; 2-dehydro-3-deoxyphosphogluconate aldolase / (4S)-4-hydroxy-2-oxoglutarate aldolase [EC:4.1.2.14 4.1.3.42]	0.000615178	0.000628524	0.000625423	0.000620102	0.00058402	0.000637412	0.000616623	0.000693329	0.000599163	0.000647614	0.000607136	0.000679918	0.000671732	0.000620468	0.00060169	0.000627022	0.000583166	0.000625298
K01626	E2.5.1.54, aroF, aroG, aroH; 3-deoxy-7-phosphoheptulonate synthase [EC:2.5.1.54]	0.000283237	0.000207274	0.000223091	0.000222337	0.000222825	0.00028669	0.00019011	0.000243176	0.000248563	0.000185428	0.00022257	0.000212548	0.000161801	0.000181756	0.000206295	0.000214576	0.000235863	0.000190704
K01627	kdsA; 2-dehydro-3-deoxyphosphooctonate aldolase (KDO 8-P synthase) [EC:2.5.1.55]	0.00028682	0.000361922	0.000410693	0.000403387	0.000375318	0.000292741	0.000428727	0.000482646	0.000354354	0.000470566	0.000423459	0.000447981	0.000502706	0.00048638	0.000378426	0.000527368	0.000367979	0.000499489
K01628	fucA; L-fuculose-phosphate aldolase [EC:4.1.2.17]	0.000296799	0.000300985	0.000249554	0.000303197	0.00025156	0.000335605	0.000325916	0.000203686	0.000335846	0.000293096	0.000312917	0.000259221	0.000249555	0.00024521	0.000269806	0.000235079	0.000283797	0.000244746
K01629	rhaD; rhamnulose-1-phosphate aldolase [EC:4.1.2.19]	0.000157379	0.000275508	0.000199453	0.000175745	0.000197331	0.000183218	0.000161252	0.000187384	0.000105572	0.000257444	0.000162534	0.00019814	0.000239047	0.000212062	0.000185894	0.000191652	0.000178665	0.000205839
K01630	garL; 2-dehydro-3-deoxyglucarate aldolase [EC:4.1.2.20]	4.29738e-05	8.11549e-05	5.08148e-05	6.99495e-05	6.18573e-05	7.00433e-05	9.78441e-05	4.19508e-05	5.75525e-05	6.31866e-05	6.18703e-05	6.26783e-05	7.11429e-05	8.07394e-05	8.02307e-05	6.69264e-05	9.55793e-05	7.70346e-05
K01631	dgoA; 2-dehydro-3-deoxyphosphogalactonate aldolase [EC:4.1.2.21]	3.06067e-05	2.09876e-05	2.03825e-05	2.23473e-05	3.0172e-05	3.25276e-05	1.77071e-05	2.08367e-05	1.39942e-05	1.67534e-05	1.27642e-05	1.26661e-05	2.05793e-05	1.47759e-05	1.85028e-05	3.47579e-05	2.86508e-05	3.2514e-05
K01633	folB; 7,8-dihydroneopterin aldolase/epimerase/oxygenase [EC:4.1.2.25 5.1.99.8 1.13.11.81]	0.000294794	0.000378416	0.000402714	0.000420146	0.000385523	0.000321872	0.00042284	0.000496232	0.00037544	0.000463147	0.000442459	0.00046048	0.000520975	0.000499825	0.000392003	0.000523918	0.000377335	0.0005074
K01635	lacD; tagatose 1,6-diphosphate aldolase [EC:4.1.2.40]	3.3899e-05	2.07194e-05	2.32911e-05	2.64025e-05	2.53699e-05	2.93137e-05	3.1836e-05	3.33682e-05	4.84738e-05	3.89505e-05	4.29775e-05	4.55915e-05	4.20706e-05	4.36127e-05	5.38661e-05	2.94786e-05	3.16534e-05	2.59549e-05
K01637	E4.1.3.1, aceA; isocitrate lyase [EC:4.1.3.1]	2.51666e-05	1.43107e-05	1.21675e-05	1.51988e-05	2.25763e-05	2.22881e-05	1.49383e-05	1.59957e-05	1.84601e-05	1.50643e-05	1.08135e-05	1.22909e-05	2.01557e-05	1.56159e-05	1.94127e-05	2.23115e-05	2.37357e-05	2.07859e-05
K01638	aceB, glcB; malate synthase [EC:2.3.3.9]	4.81089e-05	2.44124e-05	2.23982e-05	2.68102e-05	3.79862e-05	4.34462e-05	2.27764e-05	2.38502e-05	2.18939e-05	2.10977e-05	1.44308e-05	1.55378e-05	2.75965e-05	2.09764e-05	2.53715e-05	3.90443e-05	3.80513e-05	3.67987e-05
K01639	E4.1.3.3, nanA, NPL; N-acetylneuraminate lyase [EC:4.1.3.3]	0.000362302	0.000421011	0.000366156	0.000313033	0.000395999	0.000357707	0.000304095	0.000309617	0.000268913	0.000356579	0.00031309	0.000326253	0.000356941	0.000314781	0.000343694	0.000291445	0.000336598	0.00033265
K01640	E4.1.3.4, HMGCL, hmgL; hydroxymethylglutaryl-CoA lyase [EC:4.1.3.4]	2.09384e-05	3.02419e-05	4.24765e-05	5.52128e-05	4.76026e-05	2.54887e-05	6.25533e-05	4.10027e-05	5.81552e-05	6.88783e-05	5.83283e-05	5.33408e-05	9.06495e-05	8.39899e-05	5.49577e-05	5.56741e-05	4.82047e-05	7.43022e-05
K01641	E2.3.3.10; hydroxymethylglutaryl-CoA synthase [EC:2.3.3.10]	2.07845e-05	3.12803e-05	2.34721e-05	2.581e-05	2.40829e-05	3.53118e-05	3.72069e-05	2.98328e-05	3.68525e-05	3.06943e-05	3.6452e-05	3.78465e-05	3.44492e-05	3.80326e-05	4.35201e-05	2.95044e-05	3.05734e-05	2.85592e-05
K01643	citF; citrate lyase subunit alpha / citrate CoA-transferase [EC:2.8.3.10]	6.41966e-05	8.25157e-05	9.38793e-05	0.000107251	8.63666e-05	8.6358e-05	0.000113458	9.71343e-05	9.67292e-05	9.50378e-05	9.50573e-05	0.000102562	8.86348e-05	0.000124715	5.87626e-05	0.000115369	6.28087e-05	0.00010729
K01644	citE; citrate lyase subunit beta / citryl-CoA lyase [EC:4.1.3.34]	7.76343e-05	8.84756e-05	0.000100384	0.000118153	0.000100565	9.86169e-05	0.000123999	0.000107061	0.000112996	0.000104518	0.000105564	0.000112487	0.000105146	0.000148801	7.46176e-05	0.000126884	7.69479e-05	0.000116501
K01646	citD; citrate lyase subunit gamma (acyl carrier protein)	5.60949e-05	7.97706e-05	5.06369e-05	5.6949e-05	5.43945e-05	8.20589e-05	6.12778e-05	5.17169e-05	7.75712e-05	5.4078e-05	6.95995e-05	5.72963e-05	6.14176e-05	5.23304e-05	5.44755e-05	5.84542e-05	5.35277e-05	6.57125e-05
K01647	CS, gltA; citrate synthase [EC:2.3.3.1]	0.000891991	0.000828078	0.000889179	0.000810691	0.000887138	0.000823777	0.0007566	0.000863745	0.000811358	0.000786302	0.000780742	0.000825916	0.000761651	0.000785192	0.000846466	0.000735747	0.000811267	0.000747015
K01649	leuA, IMS; 2-isopropylmalate synthase [EC:2.3.3.13]	0.000808189	0.00082783	0.000776386	0.000826048	0.000781961	0.000821691	0.000836741	0.000776164	0.000920583	0.000810298	0.000909973	0.000810548	0.000799542	0.000785728	0.000840762	0.000735154	0.00082535	0.000763546
K01652	E2.2.1.6L, ilvB, ilvG, ilvI; acetolactate synthase I/II/III large subunit [EC:2.2.1.6]	0.00106348	0.00117737	0.00106906	0.00114339	0.00107776	0.00115846	0.00112533	0.00103424	0.00115734	0.00106394	0.00112929	0.0010947	0.00104462	0.00106045	0.00114011	0.000972139	0.0011667	0.00101983
K01653	E2.2.1.6S, ilvH, ilvN; acetolactate synthase I/III small subunit [EC:2.2.1.6]	0.000889105	0.000923501	0.000882716	0.000892064	0.000864263	0.000916727	0.000837736	0.000885927	0.000934322	0.000863261	0.000901261	0.000873766	0.000808535	0.000809662	0.000897299	0.00076321	0.000903248	0.000787353
K01654	E2.5.1.56, neuB; N-acetylneuraminate synthase [EC:2.5.1.56]	4.08194e-05	0.000110313	6.18426e-05	9.03565e-05	7.65999e-05	8.22482e-05	0.000125644	3.06625e-05	6.72533e-05	6.90373e-05	7.75606e-05	7.16262e-05	8.91782e-05	0.000125694	0.000107837	7.53367e-05	0.000135983	9.1103e-05
K01655	LYS21, LYS20; homocitrate synthase [EC:2.3.3.14]	2.13822e-07	1.54738e-07	1.39877e-07	2.55019e-07	1.85453e-07	2.24804e-07	0	0	0	0	0	0	0	0	0	1.54743e-08	6.23098e-08	1.17897e-08
K01657	trpE; anthranilate synthase component I [EC:4.1.3.27]	0.000504625	0.000593061	0.00056131	0.000615633	0.000523123	0.000547253	0.000605466	0.000593999	0.000631856	0.000630642	0.000639902	0.000604321	0.000614453	0.000603676	0.000605954	0.00057599	0.000600317	0.000581788
K01658	trpG; anthranilate synthase component II [EC:4.1.3.27]	0.000463356	0.000516679	0.000591564	0.000580664	0.000517011	0.000471271	0.0005585	0.000645368	0.000551603	0.000621976	0.000573035	0.000614438	0.000605977	0.000612144	0.000547853	0.000642278	0.000528369	0.000598408
K01659	prpC; 2-methylcitrate synthase [EC:2.3.3.5]	2.02296e-05	1.24202e-05	1.03238e-05	1.24414e-05	1.57245e-05	2.12503e-05	9.15639e-06	1.09637e-05	8.64803e-06	1.06401e-05	7.32675e-06	7.80756e-06	1.16116e-05	9.17437e-06	1.22677e-05	1.7682e-05	1.50564e-05	1.80232e-05
K01661	menB; naphthoate synthase [EC:4.1.3.36]	0.000226918	0.000306933	0.000352302	0.000350344	0.00032551	0.000235478	0.000375809	0.000458939	0.000305488	0.00043537	0.000366271	0.000426547	0.000471349	0.000454426	0.00035315	0.000489053	0.000330317	0.000459145
K01662	dxs; 1-deoxy-D-xylulose-5-phosphate synthase [EC:2.2.1.7]	0.000866956	0.000872072	0.000931332	0.000907408	0.000894868	0.000864356	0.000897	0.000959195	0.000896631	0.000889997	0.000887345	0.000928656	0.000865843	0.000892545	0.00088258	0.000947138	0.000887804	0.000899214
K01663	HIS7; glutamine amidotransferase / cyclase [EC:2.4.2.- 4.1.3.-]	0	3.09476e-08	0	0	0	0	0	0	0	0	0	0	0	0	0	0	0	0
K01664	pabA; para-aminobenzoate synthetase component II [EC:2.6.1.85]	3.72253e-05	1.78723e-05	2.12999e-05	3.398e-05	2.86228e-05	3.03243e-05	2.93688e-05	2.48276e-05	2.84503e-05	2.05651e-05	2.94414e-05	1.96645e-05	1.80718e-05	1.72367e-05	1.3234e-05	2.80665e-05	2.1567e-05	2.65268e-05
K01665	pabB; para-aminobenzoate synthetase component I [EC:2.6.1.85]	0.000249436	0.000334304	0.000314703	0.000305162	0.000302087	0.000255897	0.000340567	0.000416954	0.000293819	0.000389404	0.000347617	0.000381341	0.000431734	0.000377083	0.00034884	0.00043716	0.000331217	0.000418858
K01666	mhpE; 4-hydroxy 2-oxovalerate aldolase [EC:4.1.3.39]	3.04412e-05	6.6037e-05	3.94533e-05	5.95522e-05	4.80237e-05	5.16245e-05	7.69179e-05	2.96839e-05	5.64686e-05	4.97047e-05	5.60335e-05	5.19112e-05	5.96203e-05	6.85643e-05	6.71014e-05	4.51282e-05	8.08418e-05	5.70479e-05
K01667	tnaA; tryptophanase [EC:4.1.99.1]	5.86164e-05	5.64357e-05	9.5839e-05	0.00011471	8.37294e-05	5.8633e-05	0.000117759	0.000128046	0.000132603	0.000118187	0.000127967	0.000112112	8.58302e-05	0.000139057	9.4078e-05	0.000153708	9.60973e-05	0.000116461
K01668	E4.1.99.2; tyrosine phenol-lyase [EC:4.1.99.2]	0	0	0	0	0	0	0	6.10859e-08	0	0	0	0	0	0	0	7.73716e-08	0	0
K01669	phrB; deoxyribodipyrimidine photo-lyase [EC:4.1.99.3]	3.0385e-05	1.80244e-05	4.324e-05	4.91667e-05	5.11236e-05	2.77305e-05	6.13791e-05	5.1008e-05	4.05104e-05	6.36963e-05	4.49589e-05	5.24714e-05	7.68029e-05	9.29331e-05	4.77756e-05	9.77101e-05	5.4078e-05	8.71598e-05
K01671	yihT; sulfofructosephosphate aldolase [EC:4.1.2.57]	1.21296e-05	8.01544e-06	7.4208e-06	8.20843e-06	1.17206e-05	1.32643e-05	7.74141e-06	8.33823e-06	4.30299e-06	6.34529e-06	3.94754e-06	3.99225e-06	7.72131e-06	5.13708e-06	7.15047e-06	1.54588e-05	1.22127e-05	1.4218e-05
K01673	cynT, can; carbonic anhydrase [EC:4.2.1.1]	0.000295465	0.000395575	0.000377512	0.000385567	0.000352741	0.000326799	0.000422373	0.000403637	0.000294292	0.000429328	0.000365235	0.000400845	0.000467039	0.0004788	0.000379889	0.000459257	0.000379721	0.000458913
K01674	cah; carbonic anhydrase [EC:4.2.1.1]	3.1968e-06	1.96518e-06	1.44643e-06	2.08255e-06	4.37416e-06	1.56526e-06	2.81714e-06	7.25136e-06	1.60982e-05	1.09889e-05	1.16455e-05	1.22695e-05	1.43527e-05	1.1771e-05	1.46229e-05	2.56363e-06	5.94809e-06	4.30235e-06
K01676	E4.2.1.2A, fumA, fumB; fumarate hydratase, class I [EC:4.2.1.2]	0.000252724	0.00034588	0.000295664	0.000261867	0.000284795	0.000271439	0.000296552	0.000369739	0.000219702	0.000340779	0.000275801	0.000330413	0.00036837	0.000306625	0.000251483	0.000379072	0.000254905	0.000359454
K01677	E4.2.1.2AA, fumA; fumarate hydratase subunit alpha [EC:4.2.1.2]	0.000454449	0.000407995	0.000405014	0.000405532	0.000412139	0.000434267	0.000375725	0.000315289	0.000433835	0.00033858	0.000378644	0.000350516	0.000280969	0.000308096	0.000385289	0.00027448	0.000396036	0.000289942
K01678	E4.2.1.2AB, fumB; fumarate hydratase subunit beta [EC:4.2.1.2]	0.000453882	0.000407345	0.000404548	0.000404863	0.000411427	0.000433862	0.000375542	0.000315045	0.000433509	0.00033858	0.000378276	0.000350164	0.000280678	0.000308096	0.000385289	0.000273582	0.00039532	0.000289555
K01679	E4.2.1.2B, fumC, FH; fumarate hydratase, class II [EC:4.2.1.2]	0.000101347	9.7456e-05	0.000181183	0.000229865	0.000163781	0.000112797	0.000282045	0.000209155	0.000249461	0.000229766	0.000251837	0.000222779	0.000215255	0.000269596	0.000204093	0.00024781	0.000194422	0.00023177
K01681	ACO, acnA; aconitate hydratase [EC:4.2.1.3]	0.000719661	0.000750595	0.000692181	0.000677061	0.000692079	0.000727331	0.000676101	0.000679491	0.000689732	0.000689439	0.000684267	0.000682182	0.000698928	0.000670007	0.000732608	0.000658081	0.000721488	0.000679592
K01682	acnB; aconitate hydratase 2 / 2-methylisocitrate dehydratase [EC:4.2.1.3 4.2.1.99]	2.18775e-05	1.35292e-05	1.34896e-05	2.88742e-05	1.98909e-05	2.26345e-05	5.08485e-05	2.26133e-05	2.92693e-05	3.36285e-05	3.36232e-05	2.6152e-05	2.12916e-05	1.74951e-05	3.80028e-05	2.31754e-05	3.66649e-05	2.54988e-05
K01683	araD; D-arabinonate dehydratase [EC:4.2.1.5]	0	0	0	0	0	0	0	0	0	0	0	0	0	0	0	3.40435e-07	6.0752e-07	2.81544e-07
K01684	dgoD; galactonate dehydratase [EC:4.2.1.6]	1.63159e-05	1.22449e-05	1.21313e-05	1.41469e-05	1.77021e-05	1.8267e-05	1.25309e-05	1.26359e-05	9.83787e-06	1.10548e-05	8.54788e-06	9.52024e-06	1.27204e-05	8.81494e-06	1.09364e-05	1.95235e-05	1.56437e-05	1.76039e-05
K01685	uxaA; altronate hydrolase [EC:4.2.1.7]	0.000118334	0.000125942	0.000131753	0.000121119	0.00012604	0.000136331	0.000141753	0.000145628	0.000145614	0.000151761	0.000146315	0.000140872	0.000142791	0.000165154	0.00012767	0.000141277	0.000134916	0.000144505
K01686	uxuA; mannonate dehydratase [EC:4.2.1.8]	0.000231018	0.000356962	0.000278313	0.00027953	0.000271348	0.00026908	0.00026055	0.000280513	0.000225802	0.000349055	0.000277819	0.000294061	0.00032188	0.000311412	0.000269797	0.000268796	0.000265844	0.00028741
K01687	ilvD; dihydroxy-acid dehydratase [EC:4.2.1.9]	0.000798106	0.000850051	0.00079197	0.000824759	0.000807448	0.000827706	0.00082441	0.000816419	0.000864	0.000813577	0.000861289	0.00083713	0.000805629	0.00078768	0.00083799	0.000733681	0.000824625	0.000765038
K01689	ENO, eno; enolase [EC:4.2.1.11]	0.000908861	0.000850637	0.000859323	0.000867762	0.000843007	0.0008733	0.000868599	0.000881498	0.000872135	0.000862355	0.000873621	0.000876318	0.000863305	0.000878102	0.0008585	0.000882959	0.000852141	0.000865154
K01690	edd; phosphogluconate dehydratase [EC:4.2.1.12]	2.27859e-05	1.33126e-05	1.10405e-05	1.38547e-05	2.0932e-05	2.09872e-05	1.37066e-05	1.4667e-05	1.54937e-05	1.33106e-05	9.73828e-06	1.08537e-05	1.85802e-05	1.43276e-05	1.77205e-05	2.1156e-05	2.13263e-05	1.96597e-05
K01692	paaF, echA; enoyl-CoA hydratase [EC:4.2.1.17]	2.58804e-05	1.24563e-05	8.9034e-06	1.39183e-05	2.43672e-05	2.33418e-05	2.28121e-05	1.74593e-05	2.97255e-05	1.83549e-05	1.64353e-05	1.81809e-05	2.93473e-05	2.70062e-05	2.95091e-05	1.71844e-05	2.58173e-05	1.61816e-05
K01693	hisB; imidazoleglycerol-phosphate dehydratase [EC:4.2.1.19]	0.000505393	0.000455883	0.000451276	0.000460051	0.000465631	0.000501992	0.000437047	0.000368788	0.000513925	0.000394689	0.000460574	0.000408248	0.00035529	0.000370341	0.00045069	0.000338799	0.000453241	0.000359729
K01695	trpA; tryptophan synthase alpha chain [EC:4.2.1.20]	0.000527172	0.000634589	0.000596705	0.000658605	0.000557646	0.000581895	0.000662815	0.000632097	0.000681514	0.000680225	0.000688313	0.000652304	0.000655292	0.000636133	0.000645738	0.000607686	0.000637095	0.000618715
K01696	trpB; tryptophan synthase beta chain [EC:4.2.1.20]	0.000530156	0.000649098	0.000587	0.000658723	0.000557378	0.00059163	0.000665752	0.000602459	0.000652465	0.000662185	0.000667441	0.000634475	0.000657151	0.000660412	0.000658698	0.000619519	0.000670547	0.000632166
K01697	CBS; cystathionine beta-synthase [EC:4.2.1.22]	2.01699e-05	1.37988e-05	2.76302e-05	2.71396e-05	3.33147e-05	2.19192e-05	3.0916e-05	2.95809e-05	2.11075e-05	3.95896e-05	2.3451e-05	2.82013e-05	5.29889e-05	5.89149e-05	3.51175e-05	4.87402e-05	3.74793e-05	4.9788e-05
K01698	hemB, ALAD; porphobilinogen synthase [EC:4.2.1.24]	0.000190407	0.000161138	0.000189051	0.000235816	0.000190141	0.000194677	0.000293268	0.000149108	0.000212128	0.000196574	0.000214251	0.000201703	0.000214347	0.000233829	0.000233172	0.000218	0.000252562	0.000228036
K01699	pduC; propanediol dehydratase large subunit [EC:4.2.1.28]	4.89197e-06	9.94967e-06	9.18285e-06	1.03522e-05	8.40472e-06	6.88581e-06	1.48415e-05	7.10888e-06	1.06923e-05	8.25496e-06	1.17018e-05	1.09707e-05	7.09276e-06	5.43319e-06	3.61276e-06	5.06521e-06	3.70229e-06	6.83625e-06
K01702	LEU1; 3-isopropylmalate dehydratase [EC:4.2.1.33]	6.07833e-07	4.33267e-07	3.72592e-07	4.941e-07	4.89595e-07	6.34201e-07	7.63453e-07	5.95588e-07	7.33464e-07	4.26062e-07	5.68322e-07	5.26977e-07	6.96051e-07	7.10791e-07	6.28082e-07	9.90356e-07	9.65802e-07	8.97423e-07
K01703	leuC, IPMI-L; 3-isopropylmalate/(R)-2-methylmalate dehydratase large subunit [EC:4.2.1.33 4.2.1.35]	0.000750204	0.000785331	0.000742485	0.000761047	0.000741895	0.000757205	0.000769098	0.000750026	0.000808833	0.000775786	0.000805397	0.000769956	0.000755537	0.000743127	0.000799793	0.000698541	0.000782866	0.000723781
K01704	leuD, IPMI-S; 3-isopropylmalate/(R)-2-methylmalate dehydratase small subunit [EC:4.2.1.33 4.2.1.35]	0.000743217	0.000783794	0.00073991	0.000759309	0.000740285	0.000754396	0.000766456	0.000748266	0.000806237	0.000773088	0.000804245	0.000767281	0.000753692	0.000741766	0.00079811	0.000696181	0.000779544	0.000719985
K01706	gudD; glucarate dehydratase [EC:4.2.1.40]	1.86842e-05	2.04615e-05	1.74573e-05	2.01717e-05	2.17925e-05	2.1455e-05	2.2466e-05	1.87929e-05	2.1758e-05	1.99298e-05	2.05671e-05	1.98789e-05	1.94839e-05	1.60023e-05	1.64079e-05	2.20871e-05	1.88806e-05	2.33462e-05
K01707	kdgD; 5-dehydro-4-deoxyglucarate dehydratase [EC:4.2.1.41]	1.85173e-06	1.93933e-06	8.02005e-07	1.17277e-06	1.97129e-06	1.50913e-06	1.7509e-06	2.7171e-06	4.49173e-06	4.31008e-06	3.59426e-06	3.18055e-06	3.74459e-06	3.95652e-06	4.50931e-06	1.34116e-06	1.69872e-06	2.27435e-06
K01708	garD; galactarate dehydratase [EC:4.2.1.42]	1.89768e-05	2.02603e-05	1.76075e-05	1.97573e-05	2.14809e-05	2.16147e-05	2.26237e-05	1.80344e-05	1.90795e-05	1.82788e-05	1.88545e-05	1.79838e-05	1.78922e-05	1.42388e-05	1.40888e-05	2.19065e-05	1.75566e-05	2.29415e-05
K01709	rfbG; CDP-glucose 4,6-dehydratase [EC:4.2.1.45]	7.85636e-05	0.000113068	7.20195e-05	8.94623e-05	7.69377e-05	0.000108886	0.000101734	6.15345e-05	9.57273e-05	7.45001e-05	8.87309e-05	7.84872e-05	8.58344e-05	9.72216e-05	9.70226e-05	7.62652e-05	0.000114069	8.6786e-05
K01710	E4.2.1.46, rfbB, rffG; dTDP-glucose 4,6-dehydratase [EC:4.2.1.46]	0.000867542	0.000814465	0.000869668	0.000833021	0.000842468	0.000832957	0.0008432	0.000936265	0.000865053	0.000865169	0.000877169	0.000886343	0.000900474	0.000914292	0.000867916	0.000914905	0.000856414	0.000899621
K01711	gmd, GMDS; GDPmannose 4,6-dehydratase [EC:4.2.1.47]	0.000262304	0.000372446	0.000395712	0.000408002	0.000381331	0.000289068	0.000463433	0.000486741	0.000354097	0.000474959	0.000426789	0.000471984	0.000518171	0.000527048	0.000409903	0.000537971	0.000414207	0.000515629
K01712	hutU, UROC1; urocanate hydratase [EC:4.2.1.49]	0.000151386	0.000111141	0.000210542	0.000222734	0.00019389	0.000128302	0.000249719	0.00031181	0.000246872	0.000245033	0.000247129	0.000278377	0.000248386	0.000291474	0.000156711	0.000318415	0.000155383	0.00026594
K01713	pheC; cyclohexadienyl dehydratase [EC:4.2.1.51 4.2.1.91]	5.17225e-06	3.3165e-06	4.80349e-06	8.39571e-06	4.69819e-06	4.25171e-06	9.91985e-06	4.56495e-06	8.56653e-06	9.70053e-06	8.66308e-06	5.91923e-06	5.10432e-06	4.66327e-06	4.77632e-06	7.85585e-06	3.99172e-06	5.32735e-06
K01714	dapA; 4-hydroxy-tetrahydrodipicolinate synthase [EC:4.3.3.7]	0.00132323	0.00113798	0.00119168	0.00112944	0.00126917	0.00122199	0.00110289	0.00115975	0.00117558	0.00108073	0.00115487	0.00114531	0.00114702	0.00112542	0.0012046	0.00110332	0.00117491	0.00114489
K01715	crt; enoyl-CoA hydratase [EC:4.2.1.17]	0.00014119	0.000166264	0.000204062	0.000261344	0.000191757	0.000168352	0.000290139	0.000201564	0.000249245	0.000253675	0.000233276	0.000224192	0.000219647	0.000252523	0.000172803	0.000214512	0.000176762	0.000224224
K01716	fabA; 3-hydroxyacyl-[acyl-carrier protein] dehydratase / trans-2-decenoyl-[acyl-carrier protein] isomerase [EC:4.2.1.59 5.3.3.14]	2.18786e-05	1.24023e-05	1.1236e-05	1.40088e-05	2.12603e-05	2.0453e-05	1.52691e-05	1.22668e-05	1.19351e-05	9.78422e-06	6.33603e-06	8.26667e-06	1.52241e-05	1.10415e-05	1.3336e-05	2.137e-05	2.12048e-05	1.91846e-05
K01719	hemD, UROS; uroporphyrinogen-III synthase [EC:4.2.1.75]	0.000270284	0.000341111	0.000366926	0.00038141	0.00034539	0.000275628	0.000403406	0.000473648	0.000324449	0.000443214	0.000383583	0.000431757	0.000477599	0.000459645	0.000358099	0.000503609	0.000350102	0.000475004
K01720	prpD; 2-methylcitrate dehydratase [EC:4.2.1.79]	1.87111e-05	9.52924e-06	8.67317e-06	1.03694e-05	1.36889e-05	1.90237e-05	8.88155e-06	1.08415e-05	8.72953e-06	9.35435e-06	7.14243e-06	7.46024e-06	1.10774e-05	8.65743e-06	1.18369e-05	1.63667e-05	1.43429e-05	1.51902e-05
K01721	nthA; nitrile hydratase subunit alpha [EC:4.2.1.84]	1.52971e-06	7.81428e-07	9.47006e-07	1.04797e-06	1.60231e-06	1.13347e-06	1.69486e-06	1.04228e-06	1.5199e-06	1.02331e-06	7.68003e-07	8.22404e-07	9.06485e-07	1.02176e-06	1.19175e-06	1.45459e-06	1.82646e-06	1.37693e-06
K01724	PCBD, phhB; 4a-hydroxytetrahydrobiopterin dehydratase [EC:4.2.1.96]	1.39858e-05	5.64268e-06	2.18588e-05	2.63585e-05	2.82111e-05	1.10895e-05	1.37829e-05	2.2351e-05	2.30784e-05	2.85119e-05	1.91617e-05	1.77947e-05	4.95464e-05	5.76157e-05	1.11148e-05	3.85646e-05	1.74092e-05	4.34296e-05
K01725	cynS; cyanate lyase [EC:4.2.1.104]	1.95412e-06	9.43903e-07	7.03734e-07	1.67085e-06	1.41434e-06	1.45057e-06	1.52187e-06	2.09219e-06	3.19464e-06	2.25965e-06	2.40385e-06	3.12992e-06	2.95142e-06	2.86739e-06	3.59666e-06	1.37211e-06	2.01993e-06	1.13198e-06
K01727	hysA, hylA, hylB; hyaluronate lyase [EC:4.2.2.1]	1.99639e-05	7.08701e-06	8.42214e-06	6.86161e-06	8.48632e-06	1.08421e-05	5.19148e-06	5.75735e-06	8.44299e-06	7.42566e-06	7.22691e-06	5.68496e-06	7.02526e-06	5.37132e-06	6.14393e-06	7.72168e-06	7.39929e-06	5.23497e-06
K01728	pel; pectate lyase [EC:4.2.2.2]	1.08059e-07	9.67114e-06	8.88012e-06	4.63816e-06	9.61388e-06	5.1006e-06	2.27509e-06	1.42636e-05	2.54268e-06	5.1584e-06	4.1933e-06	9.30993e-06	2.16909e-06	6.96252e-06	9.47438e-07	1.05071e-05	1.54217e-06	4.92703e-06
K01729	algL; poly(beta-D-mannuronate) lyase [EC:4.2.2.3]	7.14812e-07	4.10056e-07	2.84567e-07	5.37931e-07	5.78613e-07	2.24939e-07	4.83571e-07	8.23438e-07	1.75347e-06	1.12983e-06	8.44804e-07	1.31217e-06	1.24367e-06	1.06489e-06	1.44942e-06	2.57957e-07	5.95837e-07	3.21137e-07
K01730	ogl; oligogalacturonide lyase [EC:4.2.2.6]	3.36334e-06	2.96324e-06	6.03134e-06	4.54253e-06	5.05915e-06	2.84041e-06	1.61089e-06	4.2302e-06	2.88496e-06	1.9325e-06	2.36806e-06	2.5231e-06	2.64661e-06	3.03702e-06	4.46357e-06	7.58241e-06	5.51442e-06	4.90063e-06
K01732	E4.2.2.10; pectin lyase [EC:4.2.2.10]	6.24717e-07	3.94582e-07	4.9679e-07	5.37931e-07	5.63777e-07	4.85771e-07	8.39798e-07	1.02701e-06	1.06352e-06	1.43416e-06	8.44804e-07	1.15775e-06	4.85617e-07	7.14829e-07	7.73024e-07	7.11818e-07	5.1795e-07	3.73926e-07
K01733	thrC; threonine synthase [EC:4.2.3.1]	0.0008263	0.000821344	0.000814562	0.000806132	0.000803505	0.000824198	0.000838893	0.000768979	0.00079648	0.000806474	0.000808217	0.000811007	0.00080572	0.000783393	0.000804442	0.000728959	0.000795071	0.000766692
K01734	mgsA; methylglyoxal synthase [EC:4.2.3.3]	0.000644025	0.000522124	0.000556616	0.000516889	0.000523198	0.000603885	0.000477164	0.000519092	0.000614467	0.000489492	0.000519677	0.00050966	0.00036253	0.000420899	0.000531803	0.000406333	0.000526339	0.000382094
K01735	aroB; 3-dehydroquinate synthase [EC:4.2.3.4]	0.0007927	0.000750283	0.000803502	0.000796211	0.000788882	0.0007595	0.000767521	0.000838762	0.000811369	0.000800548	0.000809247	0.000810598	0.000806565	0.00078651	0.000769125	0.000800494	0.000747862	0.000797356
K01736	aroC; chorismate synthase [EC:4.2.3.5]	0.00081845	0.000805468	0.000830147	0.000834822	0.000817426	0.00080205	0.000829956	0.000849587	0.00084215	0.00083411	0.000846321	0.000843892	0.000845008	0.000844496	0.000824173	0.000844865	0.00081738	0.000839772
K01737	queD, ptpS, PTS; 6-pyruvoyltetrahydropterin/6-carboxytetrahydropterin synthase [EC:4.2.3.12 4.1.2.50]	0.000531336	0.000514981	0.000600822	0.000572431	0.000605269	0.000481704	0.00058278	0.000601638	0.000449091	0.00057947	0.000520139	0.000590745	0.000685978	0.000685351	0.000551924	0.000682906	0.000552701	0.000687244
K01738	cysK; cysteine synthase A [EC:2.5.1.47]	0.00105744	0.000981473	0.000985597	0.00101932	0.00103226	0.00100706	0.000979506	0.000935261	0.00104273	0.000975011	0.00102035	0.000967027	0.000956191	0.000904089	0.00104822	0.000902853	0.0010219	0.000933918
K01739	metB; cystathionine gamma-synthase [EC:2.5.1.48]	4.16152e-05	2.33848e-05	4.19854e-05	3.28709e-05	4.23438e-05	3.88555e-05	2.92505e-05	2.96584e-05	4.36724e-05	3.10633e-05	3.71471e-05	3.11276e-05	4.88505e-05	3.78764e-05	4.83984e-05	4.4116e-05	4.56251e-05	4.50823e-05
K01740	metY; O-acetylhomoserine (thiol)-lyase [EC:2.5.1.49]	0.00129254	0.00140328	0.00129415	0.00127548	0.00130689	0.00130177	0.00120752	0.00125145	0.00122076	0.0013031	0.00123728	0.00127931	0.0012508	0.00122435	0.00131836	0.00115267	0.00130081	0.00119686
K01744	aspA; aspartate ammonia-lyase [EC:4.3.1.1]	0.000193589	0.000141279	0.000173336	0.000134242	0.00014452	0.000167834	0.000173067	0.000219692	0.000189487	0.000154679	0.000191922	0.000171054	0.000160766	0.000145382	0.00011102	0.000250442	0.00012552	0.000192962
K01745	hutH, HAL; histidine ammonia-lyase [EC:4.3.1.3]	0.000165513	0.000121381	0.000262434	0.000284335	0.000234877	0.000138047	0.000318178	0.00036602	0.000277382	0.000293653	0.000282714	0.000336355	0.000287137	0.00037615	0.000172375	0.000392861	0.000176839	0.000319456
K01746	E4.3.1.4; formiminotetrahydrofolate cyclodeaminase [EC:4.3.1.4]	4.48446e-06	8.04639e-06	8.15046e-06	1.46795e-05	8.73854e-06	7.79933e-06	3.25231e-06	3.11538e-06	1.22896e-05	7.31914e-06	1.17812e-05	2.09194e-06	1.9975e-05	1.01611e-05	9.6467e-06	1.0832e-05	9.08165e-06	1.61008e-05
K01749	hemC, HMBS; hydroxymethylbilane synthase [EC:2.5.1.61]	0.000261477	0.000227321	0.000233636	0.000288306	0.000229928	0.000276476	0.000345687	0.000206771	0.000295578	0.000251707	0.00028534	0.000258825	0.000254905	0.000275562	0.00028308	0.000260097	0.00030471	0.000269189
K01750	E4.3.1.12, ocd; ornithine cyclodeaminase [EC:4.3.1.12]	3.9319e-05	2.22874e-05	1.5747e-05	2.77053e-05	2.16115e-05	3.50167e-05	4.18348e-05	2.41735e-05	3.98121e-05	3.26128e-05	3.46882e-05	3.68951e-05	2.67913e-05	3.0669e-05	3.6732e-05	2.79324e-05	3.32605e-05	2.24062e-05
K01751	E4.3.1.15; diaminopropionate ammonia-lyase [EC:4.3.1.15]	8.15212e-05	0.000140823	8.52033e-05	0.000119807	9.89903e-05	0.000124689	0.000135317	7.67484e-05	0.000122802	0.000102804	0.000119269	0.000101672	0.000100525	0.000107286	0.000104384	9.40838e-05	0.000126102	0.00010865
K01752	E4.3.1.17, sdaA, sdaB, tdcG; L-serine dehydratase [EC:4.3.1.17]	0.00123139	0.00116006	0.00121182	0.00119555	0.00120687	0.00120282	0.0011594	0.00117989	0.00121678	0.00114675	0.00116766	0.00118239	0.00110567	0.00112229	0.00118158	0.00110855	0.00115727	0.00111511
K01753	dsdA; D-serine dehydratase [EC:4.3.1.18]	2.05673e-05	1.56182e-05	1.30277e-05	1.45812e-05	1.82478e-05	2.10756e-05	1.24965e-05	1.32353e-05	1.26617e-05	1.28123e-05	1.11668e-05	1.12369e-05	1.39466e-05	1.06404e-05	1.48377e-05	1.95196e-05	1.79304e-05	2.0255e-05
K01754	E4.3.1.19, ilvA, tdcB; threonine dehydratase [EC:4.3.1.19]	0.000578203	0.000482446	0.000545191	0.00055847	0.00056527	0.000556693	0.000546973	0.000478243	0.000561703	0.000499903	0.000507316	0.000500066	0.000455157	0.000542203	0.000503079	0.000497074	0.00052489	0.00048191
K01755	argH, ASL; argininosuccinate lyase [EC:4.3.2.1]	0.000765143	0.000801306	0.000754756	0.000770084	0.000754053	0.000782916	0.000794842	0.000738335	0.000756799	0.000764418	0.000772538	0.000768375	0.000762673	0.000744307	0.000768746	0.000715666	0.000761009	0.000734875
K01756	purB, ADSL; adenylosuccinate lyase [EC:4.3.2.2]	0.000837353	0.000828532	0.000848494	0.000867369	0.000836933	0.000834219	0.000867937	0.000874907	0.000874659	0.000853328	0.000883899	0.000869738	0.000864777	0.000869867	0.000849731	0.000870765	0.000838771	0.000861417
K01758	CTH; cystathionine gamma-lyase [EC:4.4.1.1]	1.35152e-05	7.01738e-06	7.44424e-06	8.81011e-06	1.15648e-05	1.07566e-05	7.28334e-06	6.35676e-06	1.00281e-05	4.7894e-06	4.62338e-06	6.18799e-06	8.32833e-06	8.16198e-06	7.76503e-06	7.69073e-06	1.15468e-05	5.89343e-06
K01759	GLO1, gloA; lactoylglutathione lyase [EC:4.4.1.5]	0.000789818	0.00071205	0.00070567	0.00069263	0.0006946	0.000716441	0.000631547	0.000642405	0.000736752	0.000749815	0.00070937	0.000669426	0.000682356	0.000666035	0.000714371	0.000598698	0.000681847	0.000633048
K01760	metC; cystathionine beta-lyase [EC:4.4.1.8]	6.78951e-05	4.44781e-05	5.44823e-05	9.42667e-05	6.94898e-05	6.89178e-05	0.00012383	8.1737e-05	8.62348e-05	7.96394e-05	8.708e-05	9.69746e-05	0.000101718	8.13049e-05	0.000138871	9.81576e-05	0.000117172	9.54787e-05
K01761	E4.4.1.11; methionine-gamma-lyase [EC:4.4.1.11]	2.37089e-05	1.75048e-05	0.00012478	0.000138898	9.90467e-05	2.12412e-05	0.000136303	0.000127986	8.23354e-05	0.00013308	9.46487e-05	0.00012338	0.000114189	0.000219449	2.70075e-05	0.000171966	3.95511e-05	0.000140736
K01766	csdA; cysteine sulfinate desulfinase [EC:4.4.1.-]	1.46792e-05	1.01431e-05	9.88534e-06	1.10761e-05	1.43318e-05	1.53726e-05	9.63477e-06	9.12089e-06	4.81234e-06	6.90069e-06	4.5005e-06	5.45613e-06	8.19074e-06	5.47632e-06	7.61075e-06	1.65111e-05	1.31824e-05	1.54805e-05
K01768	E4.6.1.1; adenylate cyclase [EC:4.6.1.1]	2.9212e-05	5.96748e-05	3.28114e-05	5.38913e-05	4.5238e-05	4.88468e-05	9.04107e-05	2.20239e-05	7.11923e-05	4.29486e-05	8.42576e-05	4.73067e-05	4.99485e-05	8.20747e-05	5.91618e-05	4.9541e-05	7.90219e-05	5.486e-05
K01770	ispF; 2-C-methyl-D-erythritol 2,4-cyclodiphosphate synthase [EC:4.6.1.12]	0.000650144	0.000663314	0.00068926	0.000688962	0.00061806	0.0006604	0.000701014	0.000751013	0.000705534	0.000734868	0.000714343	0.000725992	0.00068356	0.000694881	0.000640646	0.000734614	0.000638049	0.000687406
K01771	plc; 1-phosphatidylinositol phosphodiesterase [EC:4.6.1.13]	2.70148e-07	1.22243e-06	1.94059e-07	2.07203e-07	2.33671e-07	5.26252e-07	7.63453e-08	1.08046e-06	1.09205e-06	1.01951e-06	9.06244e-07	8.30388e-07	7.76987e-07	7.75408e-07	1.15954e-06	5.83382e-07	4.82901e-07	9.50212e-07
K01772	hemH, FECH; protoporphyrin/coproporphyrin ferrochelatase [EC:4.99.1.1 4.99.1.9]	0.000123649	6.26741e-05	7.50839e-05	0.000119087	8.79224e-05	0.000107752	0.000164934	0.000136813	0.000126494	0.000103343	0.000127227	0.000134442	0.000121938	0.000137805	0.00012782	0.000137391	0.000116515	0.000124896
K01775	alr; alanine racemase [EC:5.1.1.1]	0.00099149	0.000944136	0.000987063	0.000974768	0.00102243	0.00095421	0.000976868	0.000974488	0.000981114	0.000940233	0.000982279	0.00098026	0.000967164	0.000964641	0.000985519	0.000962394	0.000967549	0.000973301
K01776	murI; glutamate racemase [EC:5.1.1.3]	0.000820789	0.000822021	0.000801485	0.000801072	0.000798856	0.00082092	0.000795691	0.000818897	0.000824448	0.000804803	0.00082094	0.00081417	0.000831073	0.000790383	0.000839472	0.000801671	0.00082197	0.000810506
K01777	prdF; proline racemase [EC:5.1.1.4]	3.04578e-05	1.43667e-05	1.1243e-05	1.96803e-05	1.1372e-05	2.7973e-05	2.75217e-05	1.64703e-05	2.3307e-05	2.07728e-05	2.28588e-05	2.3587e-05	1.1391e-05	1.56358e-05	2.0056e-05	1.9958e-05	2.26714e-05	1.40711e-05
K01778	dapF; diaminopimelate epimerase [EC:5.1.1.7]	0.00084009	0.000856193	0.000835867	0.000850094	0.000809273	0.000850294	0.000843587	0.000839624	0.000866062	0.000853949	0.000858619	0.000843573	0.000818206	0.000840967	0.000843879	0.000814519	0.000838979	0.000813479
K01779	racD; aspartate racemase [EC:5.1.1.13]	0.000225743	0.000242015	0.000224162	0.000221327	0.000284067	0.000239238	0.000269738	0.00019328	0.000235815	0.000193749	0.000227612	0.000225456	0.00021677	0.000224352	0.000260863	0.00018267	0.000249213	0.000209914
K01781	mdlA; mandelate racemase [EC:5.1.2.2]	4.05222e-07	3.40424e-07	3.72592e-07	3.50651e-07	5.63777e-07	4.58784e-07	5.03879e-07	4.27602e-07	4.56378e-07	3.4998e-07	3.37921e-07	3.67287e-07	3.39932e-07	3.87704e-07	3.70407e-07	6.34447e-07	6.0752e-07	5.27896e-07
K01782	fadJ; 3-hydroxyacyl-CoA dehydrogenase / enoyl-CoA hydratase / 3-hydroxybutyryl-CoA epimerase [EC:1.1.1.35 4.2.1.17 5.1.2.3]	2.30077e-05	1.39496e-05	1.13032e-05	1.4309e-05	2.18839e-05	2.0905e-05	1.46533e-05	1.33969e-05	1.39725e-05	1.16559e-05	7.18851e-06	9.31791e-06	1.62492e-05	1.20188e-05	1.48551e-05	2.2216e-05	2.2692e-05	2.1038e-05
K01783	rpe, RPE; ribulose-phosphate 3-epimerase [EC:5.1.3.1]	0.000903506	0.000897338	0.000911223	0.00089392	0.000882832	0.000905692	0.000891154	0.000900692	0.000911923	0.00090422	0.000911063	0.000896005	0.000896795	0.000899733	0.000883432	0.000903261	0.000873485	0.00089481
K01784	galE, GALE; UDP-glucose 4-epimerase [EC:5.1.3.2]	0.00111388	0.00106267	0.00105952	0.00109149	0.00103475	0.00109511	0.00116977	0.00107911	0.00109985	0.00106739	0.00110482	0.00111218	0.00113393	0.00115197	0.00113874	0.0011547	0.00114041	0.00113867
K01785	galM, GALM; aldose 1-epimerase [EC:5.1.3.3]	0.000962861	0.00118664	0.00113259	0.0010466	0.00109347	0.000991604	0.00102268	0.00117138	0.000929374	0.00122836	0.00104321	0.00113951	0.0012869	0.00116835	0.00104565	0.00114973	0.00101344	0.00118991
K01787	RENBP; N-acylglucosamine 2-epimerase [EC:5.1.3.8]	0.000260301	0.000337094	0.000325825	0.000264485	0.000353675	0.000240256	0.000254761	0.000300892	0.000219391	0.000316841	0.000269017	0.000303818	0.000374433	0.000296162	0.000309779	0.000284453	0.000288819	0.000330442
K01788	nanE; N-acylglucosamine-6-phosphate 2-epimerase [EC:5.1.3.9]	0.000248175	0.000151967	0.000147815	0.000128986	0.000135325	0.000229567	0.000129086	0.000129965	0.000148187	0.000133658	0.000134289	0.000125644	0.000123234	0.000127621	0.000151599	0.000138663	0.00015172	0.00013079
K01790	rfbC, rmlC; dTDP-4-dehydrorhamnose 3,5-epimerase [EC:5.1.3.13]	0.000676552	0.00069206	0.00067308	0.000676259	0.000688831	0.000666801	0.000685829	0.000709986	0.000637614	0.000686537	0.000683875	0.000713531	0.000758889	0.000764425	0.000739985	0.000751545	0.000728851	0.000748254
K01791	wecB; UDP-N-acetylglucosamine 2-epimerase (non-hydrolysing) [EC:5.1.3.14]	0.00059857	0.000480865	0.000629688	0.000656606	0.0006174	0.000551263	0.000664166	0.000650172	0.000686565	0.000606416	0.000655662	0.000660286	0.000582518	0.000652033	0.000632339	0.00061951	0.000614537	0.000607087
K01792	E5.1.3.15; glucose-6-phosphate 1-epimerase [EC:5.1.3.15]	2.845e-05	2.13048e-05	1.8724e-05	1.4811e-05	2.39258e-05	3.06586e-05	1.61343e-05	1.97498e-05	9.88677e-06	1.0867e-05	9.32356e-06	1.27859e-05	1.24561e-05	1.03118e-05	1.55421e-05	3.37701e-05	2.39309e-05	2.40266e-05
K01795	algG; mannuronan 5-epimerase [EC:5.1.3.37]	7.09138e-08	1.0058e-07	7.76234e-08	1.55402e-07	5.93449e-08	0	7.63453e-08	9.54468e-08	1.18169e-07	1.1032e-07	0	1.67675e-07	0	1.33273e-07	0	0	8.17816e-08	1.09978e-07
K01796	E5.1.99.4, AMACR, mcr; alpha-methylacyl-CoA racemase [EC:5.1.99.4]	7.17472e-06	1.85686e-06	1.28855e-06	2.75739e-06	6.57245e-06	5.79552e-06	6.09235e-06	4.58145e-06	8.47558e-06	3.47697e-06	3.31009e-06	4.16791e-06	8.22312e-06	7.1806e-06	7.83492e-06	4.41018e-06	7.92892e-06	2.91222e-06
K01799	nicE, maiA; maleate isomerase [EC:5.2.1.1]	1.74705e-06	1.4338e-06	8.58825e-07	1.55657e-06	1.87441e-06	1.66889e-06	2.53985e-06	3.15875e-06	4.90052e-06	3.98673e-06	3.8093e-06	4.349e-06	4.23555e-06	3.80176e-06	5.02466e-06	1.85444e-06	2.0718e-06	1.35493e-06
K01800	maiA, GSTZ1; maleylacetoacetate isomerase [EC:5.2.1.2]	1.75596e-06	2.00386e-06	9.31481e-07	1.21007e-06	1.17206e-06	1.29539e-06	1.46583e-06	1.11864e-06	1.84588e-06	2.00478e-06	9.90724e-07	9.34187e-07	1.2707e-06	1.49831e-06	1.11927e-06	1.53196e-06	1.73299e-06	2.45911e-06
K01801	nagL; maleylpyruvate isomerase [EC:5.2.1.4]	9.04212e-06	3.8813e-06	2.16818e-06	3.39223e-06	7.64615e-06	6.21166e-06	7.40045e-06	5.6225e-06	1.05836e-05	5.9877e-06	4.60034e-06	5.32039e-06	9.71768e-06	8.5807e-06	1.02801e-05	5.60433e-06	8.93834e-06	4.84784e-06
K01802	E5.2.1.8; peptidylprolyl isomerase [EC:5.2.1.8]	0.000292627	0.00037408	0.000306515	0.000321156	0.000322527	0.000317847	0.000358406	0.000368677	0.000314635	0.000403747	0.000353883	0.000364532	0.000439825	0.000433623	0.00035603	0.000390592	0.000365824	0.000395658
K01803	TPI, tpiA; triosephosphate isomerase (TIM) [EC:5.3.1.1]	0.000904786	0.000887451	0.000911182	0.000911342	0.000897447	0.000900011	0.000930863	0.000952301	0.000932335	0.00091662	0.000943399	0.000944369	0.000937094	0.000918434	0.000898921	0.000971551	0.000895335	0.000946874
K01804	araA; L-arabinose isomerase [EC:5.3.1.4]	0.000171731	0.000144311	0.000151381	0.000120842	0.000137674	0.000185039	0.000113462	0.000158686	0.000162769	0.000158506	0.000159782	0.000137737	0.000127609	0.000176804	0.000129741	0.000163351	0.000140601	0.000145104
K01805	xylA; xylose isomerase [EC:5.3.1.5]	0.00019562	0.000308288	0.000267772	0.000249592	0.000255027	0.000224899	0.000260064	0.000327083	0.000214695	0.000339587	0.000277694	0.000311842	0.000362901	0.000328334	0.000258921	0.00031097	0.000241217	0.000321726
K01807	rpiA; ribose 5-phosphate isomerase A [EC:5.3.1.6]	0.000105582	8.10782e-05	6.15301e-05	5.96475e-05	6.78016e-05	0.000103936	7.70021e-05	6.54783e-05	7.89514e-05	6.78835e-05	7.22613e-05	6.56947e-05	6.51486e-05	7.40455e-05	8.1829e-05	8.70082e-05	7.8419e-05	6.97996e-05
K01808	rpiB; ribose 5-phosphate isomerase B [EC:5.3.1.6]	0.000835308	0.000799769	0.000837447	0.000832054	0.000808242	0.000808992	0.000819809	0.000853269	0.000840376	0.000848381	0.000850447	0.000845562	0.000832376	0.00083966	0.000822678	0.000831094	0.000813205	0.000827531
K01809	manA, MPI; mannose-6-phosphate isomerase [EC:5.3.1.8]	0.000567027	0.000573353	0.000551058	0.000549235	0.00051012	0.000567532	0.000560599	0.000622858	0.000569648	0.000611912	0.000595161	0.000598909	0.000636265	0.000631422	0.000550951	0.000660377	0.000526263	0.000624229
K01810	GPI, pgi; glucose-6-phosphate isomerase [EC:5.3.1.9]	0.000868569	0.000849096	0.000860355	0.000863815	0.00084307	0.00085363	0.000873709	0.000878649	0.000870079	0.000865585	0.000878323	0.000876956	0.000868403	0.000878695	0.000856406	0.000877295	0.000844442	0.000864297
K01811	xylS, yicI; alpha-D-xyloside xylohydrolase [EC:3.2.1.177]	0.000153347	0.000298978	0.000241241	0.000230513	0.000238949	0.000192499	0.000203182	0.000271732	0.000154107	0.000290185	0.000213162	0.000256279	0.000269735	0.000240263	0.000209388	0.000262626	0.000215162	0.000254271
K01812	uxaC; glucuronate isomerase [EC:5.3.1.12]	0.00029176	0.000380209	0.000343351	0.000343352	0.000321829	0.000310513	0.000361569	0.00043349	0.00033798	0.000420727	0.000377841	0.000410218	0.000449727	0.000384325	0.000394383	0.000439383	0.000367064	0.000426882
K01813	rhaA; L-rhamnose isomerase [EC:5.3.1.14]	0.00012642	0.000260283	0.000180095	0.000168086	0.000183633	0.000163226	0.000156977	0.000182934	9.86216e-05	0.000239435	0.000156528	0.000193669	0.00023343	0.000206796	0.000181586	0.000184689	0.000171044	0.000198513
K01814	hisA; phosphoribosylformimino-5-aminoimidazole carboxamide ribotide isomerase [EC:5.3.1.16]	0.000727257	0.000764865	0.000718454	0.000731891	0.000720152	0.000732005	0.000741494	0.000710896	0.000728232	0.000728508	0.000734252	0.000737097	0.000732164	0.000705533	0.00074197	0.000658167	0.000732118	0.000694831
K01815	kduI; 4-deoxy-L-threo-5-hexosulose-uronate ketol-isomerase [EC:5.3.1.17]	0.000172028	0.000308316	0.000232128	0.000228612	0.000231408	0.000218222	0.000214356	0.000246544	0.000168854	0.00029736	0.000221551	0.000253189	0.000290044	0.000280632	0.000230277	0.000265557	0.000223427	0.000265147
K01816	hyi, gip; hydroxypyruvate isomerase [EC:5.3.1.22]	6.15983e-05	2.75683e-05	2.6897e-05	2.70064e-05	3.70708e-05	5.07094e-05	2.53266e-05	2.66048e-05	2.13622e-05	2.49703e-05	1.92062e-05	1.88869e-05	2.61425e-05	2.245e-05	2.73375e-05	3.99715e-05	3.50644e-05	3.62312e-05
K01817	trpF; phosphoribosylanthranilate isomerase [EC:5.3.1.24]	0.000491971	0.000593419	0.000571449	0.000624119	0.000535292	0.000544469	0.000610794	0.00063799	0.000638654	0.000631757	0.000649567	0.000635965	0.000650735	0.000620605	0.000618136	0.000643022	0.000606932	0.000625891
K01818	fucI; L-fucose/D-arabinose isomerase [EC:5.3.1.25 5.3.1.3]	9.26101e-05	0.000100509	0.000100149	8.34192e-05	9.80234e-05	9.24153e-05	6.18003e-05	0.000107764	5.01365e-05	8.95592e-05	6.2257e-05	8.74796e-05	5.18396e-05	6.51989e-05	0.000109063	0.000132082	0.000112401	9.14806e-05
K01819	E5.3.1.26, lacA, lacB; galactose-6-phosphate isomerase [EC:5.3.1.26]	1.82709e-05	1.56131e-05	2.18277e-05	2.68248e-05	2.52216e-05	2.71897e-05	3.06603e-05	2.03263e-05	1.72283e-05	1.72099e-05	2.069e-05	2.472e-05	2.56568e-05	2.46354e-05	2.86019e-05	2.74669e-05	2.62636e-05	2.63888e-05
K01820	rhaA; L-rhamnose isomerase / sugar isomerase [EC:5.3.1.14 5.3.1.-]	4.66005e-07	1.54738e-07	2.33025e-07	1.25916e-06	8.60501e-07	4.6769e-07	7.32915e-07	7.63574e-08	9.94251e-07	0	5.68322e-07	4.47132e-07	8.41736e-07	9.6926e-08	1.28837e-07	9.28459e-07	4.36169e-07	4.51703e-07
K01821	praC, xylH; 4-oxalocrotonate tautomerase [EC:5.3.2.6]	4.64105e-05	4.33064e-05	3.55212e-05	6.82571e-05	4.2191e-05	5.86751e-05	8.49121e-05	5.55908e-05	9.3183e-05	5.96293e-05	9.25777e-05	6.47342e-05	5.62597e-05	6.11143e-05	6.20573e-05	5.12336e-05	4.76765e-05	4.67334e-05
K01822	E5.3.3.1; steroid Delta-isomerase [EC:5.3.3.1]	1.08059e-07	0	0	0	0	1.75417e-07	9.16143e-08	0	0	3.80413e-08	3.84002e-08	0	0	4.03858e-08	0	3.09486e-08	0	0
K01823	idi, IDI; isopentenyl-diphosphate Delta-isomerase [EC:5.3.3.2]	7.19911e-05	9.93265e-05	0.000130775	0.000164301	0.000135488	0.000100732	0.000204044	0.000137298	0.000111438	0.000164687	0.000127299	0.000163415	0.000174331	0.000247978	0.000140685	0.00021597	0.000153386	0.000197656
K01825	fadB; 3-hydroxyacyl-CoA dehydrogenase / enoyl-CoA hydratase / 3-hydroxybutyryl-CoA epimerase / enoyl-CoA isomerase [EC:1.1.1.35 4.2.1.17 5.1.2.3 5.3.3.8]	1.49662e-05	1.13346e-05	9.91639e-06	1.11319e-05	1.46018e-05	1.57437e-05	8.7339e-06	9.12089e-06	5.02423e-06	7.97345e-06	4.59266e-06	4.99031e-06	8.59542e-06	6.00941e-06	7.72348e-06	1.66039e-05	1.31793e-05	1.68003e-05
K01826	hpaF, hpcD; 5-carboxymethyl-2-hydroxymuconate isomerase [EC:5.3.3.10]	3.90148e-06	3.7343e-06	2.67785e-06	3.4069e-06	3.87033e-06	3.11717e-06	3.15062e-06	3.68944e-06	5.88254e-06	5.29154e-06	4.71554e-06	5.05962e-06	4.78592e-06	4.61352e-06	6.58407e-06	2.04787e-06	2.89818e-06	3.5325e-06
K01829	E5.3.4.1; protein disulfide-isomerase [EC:5.3.4.1]	1.35074e-07	2.0116e-07	1.70771e-07	2.3908e-07	1.63198e-07	1.07949e-07	0	6.10859e-08	0	0	0	0	8.09362e-09	0	0	7.73716e-08	0	0
K01834	PGAM, gpmA; 2,3-bisphosphoglycerate-dependent phosphoglycerate mutase [EC:5.4.2.11]	0.000282658	0.000207028	0.000235005	0.000215305	0.00021702	0.000274923	0.000275707	0.000333232	0.000263527	0.000227226	0.000254237	0.000292723	0.000262915	0.000308055	0.000236191	0.000347443	0.000222179	0.000284777
K01835	pgm; phosphoglucomutase [EC:5.4.2.2]	0.000849529	0.000859511	0.000835174	0.000855849	0.000830918	0.000856212	0.000846184	0.000880553	0.000863534	0.000841368	0.000847331	0.000876411	0.000865742	0.000868844	0.000859153	0.000860786	0.000851851	0.000856965
K01838	pgmB; beta-phosphoglucomutase [EC:5.4.2.6]	4.71611e-05	5.71293e-05	5.41734e-05	5.80487e-05	5.78094e-05	6.46548e-05	7.28334e-05	6.98365e-05	6.31431e-05	5.46882e-05	6.26383e-05	7.24514e-05	5.90348e-05	6.8139e-05	6.05777e-05	7.91511e-05	5.85712e-05	6.51423e-05
K01839	deoB; phosphopentomutase [EC:5.4.2.7]	0.00047031	0.000304885	0.000362689	0.000302642	0.00035766	0.000396473	0.000245733	0.000290939	0.000348201	0.000261826	0.000292658	0.000273246	0.000249911	0.000254753	0.000342258	0.000252219	0.000338011	0.000260534
K01840	manB; phosphomannomutase [EC:5.4.2.8]	0.000284395	0.000395066	0.000461743	0.000445801	0.000416002	0.000308127	0.000492413	0.000532524	0.000348359	0.000523215	0.000435948	0.000507872	0.000536666	0.000597202	0.000406228	0.000617892	0.000408412	0.000562581
K01841	pepM; phosphoenolpyruvate phosphomutase [EC:5.4.2.9]	4.52498e-07	8.02008e-07	9.13317e-07	3.07346e-06	1.23764e-06	5.15052e-07	9.92488e-07	2.83668e-06	3.04795e-06	5.11275e-06	3.87074e-06	3.26566e-06	2.1529e-06	2.90778e-06	2.51233e-06	6.76228e-07	3.0376e-07	7.91843e-07
K01843	kamA; lysine 2,3-aminomutase [EC:5.4.3.2]	6.50824e-05	4.9606e-05	9.03057e-05	0.000106929	7.6146e-05	6.16744e-05	0.000156566	0.000111915	0.000114682	0.000105141	0.000123494	0.000123119	7.6126e-05	0.000146626	4.67279e-05	0.000143909	5.54032e-05	0.000104958
K01844	kamD; beta-lysine 5,6-aminomutase alpha subunit [EC:5.4.3.3]	7.8455e-06	9.75887e-06	2.17863e-05	2.19874e-05	2.1379e-05	8.85628e-06	3.39126e-05	2.95682e-05	1.67284e-05	1.59621e-05	1.84193e-05	3.24916e-05	1.72854e-05	2.3763e-05	4.92529e-06	3.17326e-05	6.37118e-06	2.25177e-05
K01845	hemL; glutamate-1-semialdehyde 2,1-aminomutase [EC:5.4.3.8]	0.000216058	0.000181826	0.000200435	0.000260291	0.000199074	0.000216807	0.000319306	0.000153759	0.000259175	0.000226334	0.000252321	0.000216879	0.000223169	0.000246899	0.000243195	0.00024443	0.000261343	0.000246215
K01846	glmS, mutS, mamA; methylaspartate mutase sigma subunit [EC:5.4.99.1]	5.94326e-07	3.43519e-06	9.42348e-06	2.1581e-05	9.36656e-06	1.9161e-06	7.10011e-06	2.41289e-05	6.39255e-05	3.11939e-05	5.5327e-05	1.36056e-05	1.69966e-05	1.66228e-05	4.02911e-05	2.07511e-05	3.47533e-05	1.86171e-05
K01847	MUT; methylmalonyl-CoA mutase [EC:5.4.99.2]	0.00044745	0.000672253	0.00068785	0.000629434	0.000615856	0.000481519	0.000649917	0.000776928	0.000554663	0.000836702	0.000663444	0.000724111	0.000795411	0.000841359	0.000591466	0.00076853	0.000575617	0.000754591
K01848	E5.4.99.2A, mcmA1; methylmalonyl-CoA mutase, N-terminal domain [EC:5.4.99.2]	3.75254e-05	3.4197e-05	4.89937e-05	3.11737e-05	4.19158e-05	3.89819e-05	3.63304e-05	1.82667e-05	2.44142e-05	3.3999e-05	2.69058e-05	2.2779e-05	2.38187e-05	2.57565e-05	1.6106e-05	3.31466e-05	2.53313e-05	3.3993e-05
K01849	E5.4.99.2B, mcmA2; methylmalonyl-CoA mutase, C-terminal domain [EC:5.4.99.2]	2.42386e-05	2.5934e-05	4.06725e-05	2.24313e-05	3.01729e-05	2.60955e-05	3.14443e-05	1.05928e-05	2.05024e-05	2.8308e-05	2.33499e-05	1.92179e-05	1.72386e-05	2.1524e-05	1.05579e-05	1.76878e-05	1.25266e-05	2.00213e-05
K01854	glf; UDP-galactopyranose mutase [EC:5.4.99.9]	0.000436467	0.000500434	0.000519774	0.000434088	0.00052372	0.000444908	0.000374052	0.000516333	0.000371764	0.000450962	0.000406594	0.000474412	0.000482455	0.000413089	0.000435693	0.000434665	0.00042981	0.00045378
K01856	catB; muconate cycloisomerase [EC:5.5.1.1]	3.12251e-06	3.57956e-06	2.6572e-06	3.1412e-06	3.15819e-06	2.77078e-06	1.26229e-06	2.97672e-06	5.37189e-06	4.98721e-06	4.85378e-06	4.494e-06	4.08453e-06	4.48961e-06	4.99374e-06	1.434e-06	1.80776e-06	3.32134e-06
K01857	pcaB; 3-carboxy-cis,cis-muconate cycloisomerase [EC:5.5.1.2]	3.89243e-06	3.79619e-06	2.8435e-06	3.36434e-06	4.04836e-06	3.1733e-06	2.1937e-06	2.96908e-06	5.04591e-06	4.62962e-06	4.20098e-06	4.3902e-06	4.01168e-06	4.12614e-06	4.72801e-06	2.13809e-06	2.91376e-06	3.84924e-06
K01858	INO1, ISYNA1; myo-inositol-1-phosphate synthase [EC:5.5.1.4]	0.000125431	0.000253729	0.000199267	0.000176165	0.00019568	0.000160972	0.000155242	0.000215339	9.40065e-05	0.000243631	0.000162401	0.000204603	0.000241676	0.000210325	0.000167413	0.000203595	0.000165899	0.000212001
K01866	YARS, tyrS; tyrosyl-tRNA synthetase [EC:6.1.1.1]	0.000834679	0.000829692	0.000849239	0.000856706	0.000835474	0.000830286	0.00086357	0.000869685	0.000860381	0.000854431	0.00086698	0.000867862	0.000862656	0.000868146	0.000851406	0.000868645	0.000839021	0.000860584
K01867	WARS, trpS; tryptophanyl-tRNA synthetase [EC:6.1.1.2]	0.000835708	0.000829863	0.000849992	0.000857535	0.000836884	0.000831129	0.000863051	0.000869333	0.000860706	0.000851898	0.000867118	0.000867974	0.000863093	0.000868276	0.000851725	0.000868676	0.000839176	0.000860804
K01868	TARS, thrS; threonyl-tRNA synthetase [EC:6.1.1.3]	0.000834942	0.000829104	0.000848897	0.000856825	0.000836112	0.000830326	0.000862158	0.000869135	0.000860372	0.000850528	0.000866435	0.000867175	0.000862414	0.000867258	0.000849843	0.000869543	0.000839519	0.000859546
K01869	LARS, leuS; leucyl-tRNA synthetase [EC:6.1.1.4]	0.000832734	0.000827511	0.000847873	0.000855271	0.000834376	0.000829206	0.000860379	0.00086857	0.000858196	0.00085014	0.00086549	0.000866097	0.000861491	0.000866919	0.000848652	0.000867577	0.00083712	0.000858455
K01870	IARS, ileS; isoleucyl-tRNA synthetase [EC:6.1.1.5]	0.000828573	0.000827805	0.000845886	0.000854459	0.000833634	0.000826926	0.000859127	0.000868112	0.000859044	0.00084976	0.000865551	0.00086557	0.000860924	0.000866773	0.000848281	0.000867299	0.000837447	0.00085747
K01872	AARS, alaS; alanyl-tRNA synthetase [EC:6.1.1.7]	0.00114076	0.00106132	0.0011337	0.00110885	0.00112716	0.00109899	0.00107578	0.00112457	0.00114066	0.00106614	0.00110618	0.00110944	0.00103435	0.00106041	0.00111512	0.0010502	0.0010996	0.00104625
K01873	VARS, valS; valyl-tRNA synthetase [EC:6.1.1.9]	0.000833396	0.000828253	0.000848432	0.000855941	0.000835088	0.000829611	0.000860562	0.000869058	0.000858767	0.00085014	0.000865981	0.000866449	0.000861831	0.000866919	0.000848716	0.000869218	0.000838257	0.000859141
K01874	MARS, metG; methionyl-tRNA synthetase [EC:6.1.1.10]	0.000890714	0.000854404	0.000867729	0.000879873	0.000865911	0.000878536	0.000877198	0.000894791	0.000880624	0.000865912	0.00088426	0.000887807	0.000898462	0.000886514	0.000880233	0.00088764	0.000869724	0.000890428
K01875	SARS, serS; seryl-tRNA synthetase [EC:6.1.1.11]	0.000832927	0.000827665	0.000847997	0.000855526	0.000834525	0.00082939	0.000860405	0.00086857	0.000858196	0.00085014	0.00086549	0.000866097	0.000861518	0.000866919	0.000848679	0.000867577	0.000837147	0.000858467
K01876	aspS; aspartyl-tRNA synthetase [EC:6.1.1.12]	0.000851093	0.000851516	0.000869506	0.000885842	0.000855896	0.000850899	0.000888772	0.000882391	0.000881806	0.000874844	0.000890401	0.000884238	0.000876491	0.000881301	0.000860674	0.000883591	0.000852848	0.00087518
K01878	glyQ; glycyl-tRNA synthetase alpha chain [EC:6.1.1.14]	0.000170265	0.00014854	0.000124221	0.000160834	0.000147026	0.00019162	0.000179261	0.000100355	0.000137659	0.000129374	0.000141458	0.000128391	0.000162545	0.000161639	0.000157779	0.000134222	0.000168388	0.000154654
K01879	glyS; glycyl-tRNA synthetase beta chain [EC:6.1.1.14]	0.000170306	0.00014854	0.000124314	0.000160834	0.000147026	0.00019162	0.000179261	0.000100477	0.00013774	0.000129374	0.000141458	0.000128423	0.000162545	0.000161736	0.000157812	0.000134222	0.000168388	0.000154725
K01880	GARS, glyS1; glycyl-tRNA synthetase [EC:6.1.1.14]	0.000662306	0.00067877	0.000723481	0.000694263	0.000687187	0.000637478	0.000681119	0.000768215	0.00072044	0.000720766	0.000723756	0.000737706	0.000698946	0.000705005	0.000690872	0.000733355	0.000668732	0.000703801
K01881	PARS, proS; prolyl-tRNA synthetase [EC:6.1.1.15]	0.000833702	0.000827805	0.000847974	0.000855542	0.000834532	0.000829827	0.000862143	0.000875358	0.000879231	0.000859186	0.000885443	0.0008773	0.000872207	0.000883146	0.00086106	0.000869179	0.000840695	0.000860804
K01883	CARS, cysS; cysteinyl-tRNA synthetase [EC:6.1.1.16]	0.000833301	0.00082816	0.000848463	0.000855941	0.000835148	0.000829719	0.000860623	0.000868814	0.000858522	0.00085014	0.000865981	0.000866449	0.000861782	0.000866919	0.000848652	0.000868506	0.000837837	0.000858842
K01884	cysS1; cysteinyl-tRNA synthetase, unknown class [EC:6.1.1.16]	5.35838e-07	1.54738e-07	8.27466e-08	3.34713e-07	4.30251e-07	2.24939e-07	4.07226e-07	7.27992e-07	1.37451e-06	1.01951e-06	8.44804e-07	1.1445e-06	1.23557e-06	9.31621e-07	1.40111e-06	2.57957e-07	5.14056e-07	2.11158e-07
K01885	EARS, gltX; glutamyl-tRNA synthetase [EC:6.1.1.17]	0.00104402	0.000986294	0.000991977	0.00100112	0.00104983	0.00100001	0.000996741	0.000988053	0.00098031	0.000935171	0.000985842	0.000992596	0.00101107	0.000994023	0.00101502	0.000971664	0.00102127	0.00100287
K01886	QARS, glnS; glutaminyl-tRNA synthetase [EC:6.1.1.18]	0.000647169	0.000722258	0.000757466	0.000740998	0.000731224	0.00065389	0.000771373	0.000766961	0.000738874	0.000768752	0.000757878	0.00077083	0.000752582	0.000763154	0.0007276	0.000748237	0.000718712	0.000753049
K01887	RARS, argS; arginyl-tRNA synthetase [EC:6.1.1.19]	0.000831248	0.000835	0.000852685	0.000861902	0.000839925	0.000831486	0.000872533	0.000874572	0.00086959	0.000857901	0.000876211	0.000875503	0.000867529	0.00087254	0.000851663	0.000871028	0.000840376	0.000862661
K01889	FARSA, pheS; phenylalanyl-tRNA synthetase alpha chain [EC:6.1.1.20]	0.00082783	0.000828068	0.000845715	0.000854554	0.000833723	0.000827115	0.000859646	0.000868203	0.000858799	0.00085049	0.000865782	0.000866017	0.000861329	0.000867726	0.000848893	0.000867562	0.000837245	0.000858437
K01890	FARSB, pheT; phenylalanyl-tRNA synthetase beta chain [EC:6.1.1.20]	0.000833396	0.000828315	0.000848106	0.000855973	0.000834732	0.000829638	0.00086099	0.000868875	0.000858425	0.00085014	0.000865859	0.000866544	0.000861798	0.000866919	0.000848716	0.00086849	0.000837728	0.000858649
K01892	HARS, hisS; histidyl-tRNA synthetase [EC:6.1.1.21]	0.000833659	0.000827696	0.000848139	0.000855795	0.000834591	0.000829467	0.000860417	0.000868593	0.000858865	0.000850181	0.000865546	0.000866369	0.000861518	0.000866997	0.000848713	0.000867603	0.000837839	0.000858523
K01893	NARS, asnS; asparaginyl-tRNA synthetase [EC:6.1.1.22]	0.000757496	0.000775274	0.000774956	0.00077966	0.000766794	0.000755108	0.000782492	0.000830027	0.000771758	0.00078537	0.000774308	0.000819207	0.00079748	0.000804582	0.000799355	0.000799726	0.000783405	0.000793863
K01894	gluQ; glutamyl-Q tRNA(Asp) synthetase [EC:6.1.1.-]	2.97321e-05	1.77277e-05	1.66539e-05	2.33913e-05	2.66686e-05	2.66016e-05	2.94592e-05	2.02946e-05	2.38443e-05	2.33065e-05	1.71956e-05	1.62991e-05	2.2886e-05	1.86906e-05	2.24135e-05	3.47321e-05	3.04858e-05	2.95607e-05
K01895	ACSS, acs; acetyl-CoA synthetase [EC:6.2.1.1]	0.000342373	0.000436171	0.000380437	0.000448564	0.00038752	0.000378391	0.000455876	0.000463691	0.000463357	0.000479369	0.000497077	0.000465536	0.000539977	0.000480244	0.000473374	0.000487795	0.00046082	0.000502696
K01896	ACSM; medium-chain acyl-CoA synthetase [EC:6.2.1.2]	1.93561e-07	1.54738e-07	1.24353e-07	2.55019e-07	1.48362e-07	2.1131e-07	0	0	0	0	6.14403e-09	0	0	0	0	0	1.55774e-08	1.17897e-08
K01897	ACSL, fadD; long-chain acyl-CoA synthetase [EC:6.2.1.3]	0.000971732	0.00119895	0.00126484	0.00122906	0.00115163	0.00100822	0.00129275	0.0015375	0.00113874	0.00142223	0.00131867	0.00141764	0.00152566	0.00152833	0.00118351	0.00164752	0.00115462	0.00151174
K01902	sucD; succinyl-CoA synthetase alpha subunit [EC:6.2.1.5]	0.000140982	0.000120023	0.000155822	0.00019524	0.00016713	0.000152185	0.000250299	0.000180795	0.000212116	0.000192255	0.000221937	0.000192647	0.000204055	0.000228544	0.000231014	0.000252993	0.00024625	0.000230586
K01903	sucC; succinyl-CoA synthetase beta subunit [EC:6.2.1.5]	0.000116966	6.66536e-05	0.000129865	0.000150564	0.000132502	0.000110463	0.000188536	0.000166409	0.000182973	0.000158642	0.000188068	0.000157548	0.000160543	0.000171423	0.000178239	0.000217201	0.000179812	0.000186242
K01904	4CL; 4-coumarate--CoA ligase [EC:6.2.1.12]	0	0	0	0	0	0	0	0	0	0	0	0	0	0	0	0	0	0
K01905	acdA; acetate---CoA ligase (ADP-forming) subunit alpha [EC:6.2.1.13]	1.62089e-07	0	2.01821e-07	3.34713e-07	0	9.44555e-08	2.13767e-07	0	0	0	0	4.31163e-07	0	2.42315e-07	2.57675e-07	3.09486e-08	0	0
K01906	bioW; 6-carboxyhexanoate--CoA ligase [EC:6.2.1.14]	3.1425e-05	6.22628e-05	5.27257e-05	4.51902e-05	5.04728e-05	4.91831e-05	5.97287e-05	1.58671e-05	2.93426e-05	4.90771e-05	3.81698e-05	3.43294e-05	4.69632e-05	6.53281e-05	5.59678e-05	4.14866e-05	6.90237e-05	5.04668e-05
K01907	AACS, acsA; acetoacetyl-CoA synthetase [EC:6.2.1.16]	2.63286e-06	1.10638e-06	5.64167e-07	1.45712e-06	2.24027e-06	1.88682e-06	2.11736e-06	1.94589e-06	4.26354e-06	2.5754e-06	2.62657e-06	2.81326e-06	3.42085e-06	3.6819e-06	3.88123e-06	1.24058e-06	2.29378e-06	1.03679e-06
K01908	prpE; propionyl-CoA synthetase [EC:6.2.1.17]	1.93584e-05	1.00863e-05	9.4182e-06	1.33459e-05	1.5222e-05	2.03305e-05	1.04924e-05	1.18736e-05	9.12755e-06	9.96682e-06	8.43268e-06	7.78489e-06	1.21053e-05	1.08961e-05	1.22529e-05	1.84635e-05	1.57514e-05	1.69425e-05
K01909	mbtM; long-chain-fatty-acid--[acyl-carrier-protein] ligase [EC:6.2.1.20]	2.02611e-07	2.0116e-07	3.88117e-07	1.75326e-07	1.92871e-07	1.07949e-07	1.22152e-07	1.22172e-07	0	0	0	6.3876e-08	0	0	1.44942e-07	1.0832e-07	1.09042e-07	0
K01910	citC; [citrate (pro-3S)-lyase] ligase [EC:6.2.1.22]	5.33133e-05	7.02935e-05	4.27845e-05	4.49949e-05	4.6749e-05	7.64563e-05	4.14158e-05	4.53613e-05	6.58281e-05	4.51063e-05	5.74477e-05	4.34639e-05	5.18866e-05	4.36135e-05	4.99544e-05	5.12562e-05	4.91308e-05	5.68654e-05
K01911	menE; O-succinylbenzoic acid---CoA ligase [EC:6.2.1.26]	0.000215642	0.000296397	0.000293123	0.000266961	0.000277723	0.000224709	0.000282906	0.000373068	0.000202772	0.000337728	0.000264757	0.000344552	0.000415132	0.000355218	0.000274701	0.000405992	0.000260128	0.000391191
K01912	paaK; phenylacetate-CoA ligase [EC:6.2.1.30]	0.00058555	0.000942651	0.000788346	0.000900772	0.000757171	0.000743329	0.000947462	0.000780086	0.000718403	0.000954823	0.00081618	0.000886824	0.000818145	0.000931277	0.000896016	0.000779419	0.000926687	0.000780308
K01914	asnA; aspartate--ammonia ligase [EC:6.3.1.1]	0.000555581	0.000612923	0.000615221	0.000556625	0.000599044	0.000563065	0.000505012	0.000601566	0.000552784	0.00057597	0.000558887	0.000576491	0.000580864	0.000512947	0.000566857	0.000538945	0.000553215	0.000556177
K01915	glnA, GLUL; glutamine synthetase [EC:6.3.1.2]	0.00170362	0.00167666	0.00167427	0.00164876	0.00171211	0.00167093	0.0015967	0.00166494	0.00162365	0.00159235	0.00161348	0.00166021	0.0016582	0.00159758	0.00169873	0.00161568	0.00167738	0.00163894
K01916	nadE; NAD+ synthase [EC:6.3.1.5]	6.12466e-05	4.91445e-05	4.42244e-05	7.32409e-05	5.18686e-05	7.04753e-05	9.83338e-05	5.62308e-05	7.63303e-05	6.94896e-05	7.96722e-05	7.08294e-05	6.68936e-05	6.13454e-05	8.45996e-05	6.68749e-05	7.50855e-05	6.81492e-05
K01918	panC; pantoate--beta-alanine ligase [EC:6.3.2.1]	0.000400556	0.00049406	0.00055868	0.000592202	0.000511006	0.000430785	0.000596755	0.000615493	0.000522171	0.000607328	0.000560115	0.000599097	0.000604459	0.000623508	0.000544304	0.000639946	0.000549586	0.000612501
K01919	gshA; glutamate--cysteine ligase [EC:6.3.2.2]	6.60874e-05	7.85592e-05	6.02046e-05	6.89785e-05	8.25617e-05	0.000105216	8.02021e-05	7.02209e-05	6.96111e-05	6.05111e-05	6.86813e-05	6.95983e-05	7.64819e-05	7.48955e-05	8.49198e-05	8.22113e-05	7.72118e-05	7.63527e-05
K01920	gshB; glutathione synthase [EC:6.3.2.3]	2.69631e-05	1.60979e-05	1.4848e-05	2.19967e-05	2.52246e-05	2.43482e-05	1.78063e-05	1.58174e-05	1.689e-05	1.38927e-05	1.08442e-05	1.26474e-05	1.93572e-05	1.72771e-05	1.87444e-05	2.42354e-05	2.53246e-05	2.29473e-05
K01921	ddl; D-alanine-D-alanine ligase [EC:6.3.2.4]	0.000854989	0.000842888	0.000862113	0.000873131	0.000854235	0.000852476	0.000876748	0.000883246	0.000870066	0.000861853	0.000875727	0.000877579	0.000875319	0.000878429	0.000862149	0.000888982	0.000856775	0.000877886
K01922	PPCS, COAB; phosphopantothenate---cysteine ligase (ATP) [EC:6.3.2.51]	6.44303e-06	4.66273e-06	7.09478e-06	1.69879e-05	1.06202e-05	3.81195e-06	2.03333e-05	1.12882e-05	2.8135e-05	2.36591e-05	2.33576e-05	2.07624e-05	1.72907e-05	1.60627e-05	1.93362e-05	9.31554e-06	1.13014e-05	1.04349e-05
K01923	purC; phosphoribosylaminoimidazole-succinocarboxamide synthase [EC:6.3.2.6]	0.00082621	0.000815588	0.000840716	0.000847557	0.000829213	0.000817723	0.000847836	0.000859827	0.000848433	0.000842456	0.000857011	0.000856388	0.000855599	0.000857339	0.000837588	0.000861287	0.00082955	0.000851792
K01924	murC; UDP-N-acetylmuramate--alanine ligase [EC:6.3.2.8]	0.00084281	0.000827962	0.000850181	0.000857535	0.000839846	0.000834496	0.000854712	0.000868789	0.000861136	0.000849643	0.000864599	0.000863947	0.000866007	0.000867306	0.000850096	0.000866628	0.000839654	0.0008569
K01925	murD; UDP-N-acetylmuramoylalanine--D-glutamate ligase [EC:6.3.2.9]	0.000833524	0.000828826	0.000848373	0.000855997	0.00083497	0.000830346	0.00086086	0.000869013	0.000858645	0.000850429	0.000865966	0.000866505	0.0008619	0.000867015	0.000849207	0.000868904	0.000838417	0.000859119
K01926	rex; redox-sensing transcriptional repressor	0.000698788	0.000765226	0.000686585	0.000657249	0.000668795	0.000712511	0.000655324	0.000644209	0.000709232	0.000669017	0.000700361	0.000679348	0.000660795	0.000649802	0.000691916	0.000564125	0.000665656	0.000604716
K01928	murE; UDP-N-acetylmuramoyl-L-alanyl-D-glutamate--2,6-diaminopimelate ligase [EC:6.3.2.13]	0.000917101	0.000913634	0.000911144	0.000918943	0.000891422	0.000924879	0.000940271	0.000925846	0.000929387	0.000912429	0.00093693	0.000931263	0.000907568	0.000923418	0.000902711	0.000932643	0.000890851	0.000909545
K01929	murF; UDP-N-acetylmuramoyl-tripeptide--D-alanyl-D-alanine ligase [EC:6.3.2.10]	0.000833247	0.000828694	0.000854618	0.000860722	0.000842043	0.000829867	0.000867502	0.000874888	0.000859451	0.000853594	0.000867487	0.000872469	0.000864825	0.000872702	0.000849328	0.000873249	0.000838709	0.000863628
K01933	purM; phosphoribosylformylglycinamidine cyclo-ligase [EC:6.3.3.1]	0.00082634	0.000816408	0.000840755	0.00084727	0.00082928	0.000818153	0.0008475	0.000860216	0.000848564	0.00084238	0.000857149	0.000856548	0.000855663	0.000857404	0.000837403	0.000862177	0.000830087	0.000852325
K01934	MTHFS; 5-formyltetrahydrofolate cyclo-ligase [EC:6.3.3.2]	0.000815143	0.000819584	0.000837649	0.000842629	0.000825	0.000812603	0.000836528	0.000862446	0.000844882	0.000839005	0.000853311	0.000853919	0.00084721	0.000857657	0.000837603	0.000849895	0.000826723	0.000844267
K01935	bioD; dethiobiotin synthetase [EC:6.3.3.3]	0.000255673	0.000325697	0.000309953	0.000290068	0.000292197	0.000259526	0.000297416	0.000316889	0.000232639	0.000362601	0.000297199	0.000304655	0.000380006	0.000334239	0.000261176	0.000310534	0.000263681	0.000347724
K01937	pyrG, CTPS; CTP synthase [EC:6.3.4.2]	0.000832099	0.00082736	0.0008471	0.000854295	0.000833901	0.000828065	0.000857039	0.000866806	0.000854851	0.000846789	0.00086274	0.000863786	0.000860297	0.000864358	0.000846256	0.000865922	0.000835925	0.000857355
K01938	fhs; formate--tetrahydrofolate ligase [EC:6.3.4.3]	0.000748013	0.000774152	0.000741545	0.000711774	0.000733047	0.000755163	0.00068608	0.000726867	0.000704388	0.000710202	0.000707519	0.000727705	0.000730652	0.000674776	0.000698684	0.000699423	0.000690395	0.000709185
K01939	purA, ADSS; adenylosuccinate synthase [EC:6.3.4.4]	0.00083342	0.000829095	0.000849711	0.000859729	0.00083629	0.000829889	0.000864935	0.000871945	0.000862832	0.000856391	0.000870718	0.000870626	0.00086501	0.000871148	0.000852311	0.000870131	0.000838659	0.00086088
K01940	argG, ASS1; argininosuccinate synthase [EC:6.3.4.5]	0.000752707	0.000793135	0.000743904	0.000751606	0.000745908	0.00077215	0.000764976	0.000732944	0.000739832	0.000742636	0.00075204	0.000758762	0.000750695	0.000733597	0.000763657	0.000690304	0.000752722	0.000719243
K01941	E6.3.4.6; urea carboxylase [EC:6.3.4.6]	1.06708e-06	1.69175e-06	7.54189e-07	9.41658e-07	6.80538e-07	6.80349e-07	4.27533e-07	1.08809e-06	1.5362e-06	2.29009e-06	1.20577e-06	9.02249e-07	7.28426e-07	1.3812e-06	1.1072e-06	4.48755e-07	1.87708e-07	1.62328e-06
K01945	purD; phosphoribosylamine---glycine ligase [EC:6.3.4.13]	0.000820496	0.000815743	0.000837595	0.000845629	0.00082721	0.000814781	0.000846243	0.000858598	0.000847977	0.000841969	0.000856735	0.000855606	0.000854784	0.00085679	0.000836648	0.000859098	0.000827649	0.000850173
K01947	birA-coaX; biotin---[acetyl-CoA-carboxylase] ligase / type III pantothenate kinase [EC:6.3.4.15 2.7.1.33]	0	0	6.20987e-08	0	0	0	0	0	0	0	4.60802e-08	0	0	0	0	0	4.67323e-08	0
K01950	E6.3.5.1, NADSYN1, QNS1, nadE; NAD+ synthase (glutamine-hydrolysing) [EC:6.3.5.1]	0.000847889	0.000826377	0.000814395	0.000783539	0.000802781	0.000824723	0.000776633	0.00081604	0.000740492	0.00076219	0.000749957	0.000807464	0.00081033	0.000811617	0.000755461	0.000802389	0.000762782	0.00080018
K01951	guaA, GMPS; GMP synthase (glutamine-hydrolysing) [EC:6.3.5.2]	0.000877934	0.000847546	0.000865847	0.000874295	0.000855635	0.000862195	0.000877118	0.000890986	0.000876674	0.000869262	0.000879786	0.000885395	0.000879942	0.00088355	0.000867442	0.000889448	0.000857849	0.000880462
K01952	purL, PFAS; phosphoribosylformylglycinamidine synthase [EC:6.3.5.3]	0.000948646	0.000953525	0.000956137	0.00100674	0.000964126	0.000976704	0.00107562	0.000974286	0.00104252	0.000992693	0.00105751	0.00101839	0.00101991	0.00104893	0.000995191	0.00103254	0.000993646	0.00100968
K01953	asnB, ASNS; asparagine synthase (glutamine-hydrolysing) [EC:6.3.5.4]	0.00084526	0.000857195	0.000852664	0.00082259	0.000817083	0.000842017	0.000841022	0.000820948	0.000803329	0.000824827	0.000783801	0.000845533	0.00078546	0.000802892	0.000827636	0.000793936	0.000830045	0.000777115
K01955	carB, CPA2; carbamoyl-phosphate synthase large subunit [EC:6.3.5.5]	0.00136759	0.00138668	0.00136138	0.00128908	0.00133748	0.0013448	0.00124352	0.00138409	0.00129299	0.00130854	0.00130293	0.00133835	0.00132252	0.0012579	0.00134119	0.00126147	0.00131452	0.00128385
K01956	carA, CPA1; carbamoyl-phosphate synthase small subunit [EC:6.3.5.5]	0.000835138	0.000847642	0.000820992	0.000821338	0.000816659	0.000845317	0.000828108	0.000837401	0.000858914	0.000823108	0.000858071	0.00083598	0.000851673	0.000811638	0.000865642	0.000828691	0.000846988	0.000836134
K01958	PC, pyc; pyruvate carboxylase [EC:6.4.1.1]	8.25268e-05	0.000144251	0.000102895	0.000151453	0.000113293	0.000123797	0.000195848	8.75667e-05	0.000152152	0.000140878	0.000150158	0.00013859	0.000142619	0.000145607	0.000145025	0.000105009	0.000144788	0.000125865
K01959	pycA; pyruvate carboxylase subunit A [EC:6.4.1.1]	5.03488e-06	1.38491e-06	1.35841e-06	1.30657e-05	3.18979e-06	5.43794e-06	8.47432e-06	6.47129e-06	1.66537e-05	5.29915e-06	1.87777e-05	4.54318e-06	3.6826e-06	2.6695e-06	7.48867e-07	3.04844e-06	1.75636e-06	3.20697e-06
K01960	pycB; pyruvate carboxylase subunit B [EC:6.4.1.1]	0.000240583	0.000330303	0.000327567	0.00031542	0.000294411	0.000250746	0.000316906	0.000432678	0.000308633	0.000400078	0.000368891	0.000378904	0.000393883	0.000400423	0.000286139	0.000428629	0.000278424	0.000390734
K01961	accC; acetyl-CoA carboxylase, biotin carboxylase subunit [EC:6.4.1.2 6.3.4.14]	0.00068761	0.000683648	0.000705589	0.000684739	0.000681361	0.000669466	0.000702723	0.000700189	0.000625372	0.00069666	0.000644831	0.00070725	0.000653108	0.000696027	0.000652729	0.000642939	0.000631777	0.000642324
K01962	accA; acetyl-CoA carboxylase carboxyl transferase subunit alpha [EC:6.4.1.2 2.1.3.15]	0.000342567	0.000246864	0.000275142	0.000309653	0.000320369	0.000292396	0.000339331	0.000247842	0.000316041	0.00026501	0.000305172	0.000287561	0.000287326	0.000287517	0.000336541	0.00026205	0.000309515	0.000283294
K01963	accD; acetyl-CoA carboxylase carboxyl transferase subunit beta [EC:6.4.1.2 2.1.3.15]	0.000506973	0.000437392	0.000452377	0.000493825	0.00048317	0.000499356	0.000512811	0.000419289	0.000496793	0.000415204	0.000459712	0.000461423	0.000401795	0.000443118	0.000512734	0.000394378	0.000512379	0.000408044
K01965	PCCA, pccA; propionyl-CoA carboxylase alpha chain [EC:6.4.1.3]	1.39757e-05	4.56478e-06	2.01821e-06	5.40848e-06	1.24525e-05	9.08567e-06	1.01845e-05	6.06018e-06	1.41912e-05	4.81603e-06	3.27937e-06	5.78605e-06	1.2966e-05	1.02714e-05	1.06344e-05	9.23043e-06	1.56813e-05	6.6045e-06
K01966	PCCB, pccB; propionyl-CoA carboxylase beta chain [EC:6.4.1.3 2.1.3.15]	0.000187641	0.000276065	0.000274311	0.000266805	0.000250494	0.000196212	0.000270989	0.000318855	0.000179405	0.000335431	0.000238596	0.000301447	0.000346445	0.000367434	0.000198212	0.000328759	0.00020095	0.000323412
K01968	E6.4.1.4A; 3-methylcrotonyl-CoA carboxylase alpha subunit [EC:6.4.1.4]	1.77285e-05	5.3281e-06	4.48767e-05	5.25113e-05	3.90322e-05	1.01742e-05	5.50094e-05	5.09826e-05	2.91687e-05	4.64598e-05	2.89768e-05	4.84606e-05	3.55282e-05	7.93246e-05	1.32944e-05	6.01977e-05	1.74787e-05	4.44914e-05
K01969	E6.4.1.4B; 3-methylcrotonyl-CoA carboxylase beta subunit [EC:6.4.1.4]	1.74944e-05	5.37452e-06	4.75004e-05	5.25113e-05	4.03674e-05	1.10108e-05	6.19415e-05	5.10743e-05	3e-05	5.41746e-05	3.14344e-05	5.08879e-05	3.9057e-05	8.62386e-05	1.38098e-05	7.91692e-05	1.80706e-05	5.28673e-05
K01971	ligD; bifunctional non-homologous end joining protein LigD [EC:6.5.1.1]	3.67936e-05	1.97358e-05	2.02979e-05	3.72755e-05	2.90404e-05	3.57128e-05	4.05694e-05	1.35568e-05	3.79295e-05	2.6024e-05	2.78662e-05	2.6655e-05	2.11038e-05	2.11173e-05	2.37641e-05	1.44355e-05	2.34137e-05	1.50002e-05
K01972	E6.5.1.2, ligA, ligB; DNA ligase (NAD+) [EC:6.5.1.2]	0.000863203	0.000855278	0.000870659	0.000880291	0.000861415	0.000860731	0.000886734	0.00089158	0.000880367	0.000869732	0.000887524	0.000887184	0.000880454	0.000881215	0.000862825	0.000898851	0.000860724	0.000886077
K01974	RTCA, rtcA; RNA 3'-terminal phosphate cyclase (ATP) [EC:6.5.1.4]	1.30853e-05	8.27849e-06	7.96416e-06	8.5272e-06	1.22028e-05	1.3858e-05	8.79497e-06	8.94909e-06	5.32984e-06	6.64962e-06	4.51586e-06	4.19985e-06	8.19074e-06	5.89633e-06	7.59867e-06	1.65266e-05	1.32876e-05	1.47635e-05
K01975	thpR; RNA 2',3'-cyclic 3'-phosphodiesterase [EC:3.1.4.58]	0.000108041	7.75367e-05	0.000108686	0.000157505	0.000108362	0.00010892	0.000158903	9.81341e-05	0.000170917	0.000116765	0.000154946	0.000114462	0.000100675	0.000140583	7.85889e-05	0.000136485	8.93733e-05	0.000118854
K01989	ABC.X4.S; putative ABC transport system substrate-binding protein	0.00064399	0.000516141	0.000563885	0.000496785	0.000592631	0.000574582	0.000488337	0.000473952	0.000567151	0.000450761	0.000497776	0.00048774	0.000411041	0.000427142	0.000550239	0.0003696	0.000510401	0.000411224
K01990	ABC-2.A; ABC-2 type transport system ATP-binding protein	0.00559446	0.00468075	0.00504502	0.00493152	0.00504977	0.00520623	0.0046846	0.00492462	0.00543274	0.00461383	0.00500363	0.0049135	0.00435791	0.004453	0.00510138	0.00443763	0.00492387	0.00438236
K01991	ABC-2.OM, wza; polysaccharide biosynthesis/export protein	0.000505884	0.000645992	0.000626939	0.000559104	0.000579732	0.000514346	0.000580294	0.000749222	0.000490853	0.000731243	0.000598583	0.000664036	0.000823872	0.000755271	0.000609675	0.000781441	0.000596514	0.00077922
K01992	ABC-2.P; ABC-2 type transport system permease protein	0.00482036	0.00424027	0.00458936	0.00450396	0.00462429	0.0045447	0.00432481	0.00463517	0.00483382	0.00435259	0.00461639	0.0045797	0.00429707	0.00436377	0.00475847	0.00434775	0.00459944	0.00431837
K01993	ABC-2.TX; HlyD family secretion protein	0.000461445	0.000683101	0.000662859	0.000646417	0.000630422	0.000514241	0.00069096	0.000789056	0.000516301	0.000780107	0.00064213	0.000747047	0.000850139	0.000777616	0.000661618	0.000840028	0.000658604	0.000822392
K01994	gerE; LuxR family transcriptional regulator, transcriptional regulator of spore coat protein	4.89913e-05	1.4762e-05	9.01984e-06	4.84536e-06	5.41522e-06	2.90788e-05	4.70287e-06	6.30712e-06	5.49283e-06	1.09407e-05	5.16098e-06	4.24775e-06	3.14032e-06	8.30333e-06	7.76245e-06	1.02285e-05	9.43993e-06	5.03261e-06
K01995	livG; branched-chain amino acid transport system ATP-binding protein	0.000645295	0.000667218	0.000566511	0.000632423	0.000619233	0.000690583	0.000713902	0.00046431	0.000660354	0.000545823	0.000609949	0.00057251	0.000548445	0.000612475	0.000663006	0.00047763	0.000694733	0.000535847
K01996	livF; branched-chain amino acid transport system ATP-binding protein	0.000646441	0.000667948	0.000567783	0.000633119	0.000620937	0.000692661	0.00071534	0.000465886	0.000662429	0.000547672	0.000611815	0.000574294	0.000551412	0.000615014	0.000665849	0.00047829	0.000695076	0.000536181
K01997	livH; branched-chain amino acid transport system permease protein	0.00066308	0.000709312	0.000592074	0.000668873	0.00064603	0.000721413	0.000758398	0.000492114	0.000701205	0.000582997	0.000648395	0.000610511	0.000580598	0.000635813	0.000689273	0.000498298	0.000717305	0.000560165
K01998	livM; branched-chain amino acid transport system permease protein	0.000663289	0.000709561	0.000592541	0.000669165	0.000646426	0.000721932	0.000758494	0.000492294	0.00070125	0.000583134	0.000648529	0.000610631	0.000580768	0.000635914	0.000689422	0.00049862	0.000717854	0.000560341
K01999	livK; branched-chain amino acid transport system substrate-binding protein	0.000696297	0.00073712	0.000625855	0.000740006	0.000689504	0.00075971	0.000802777	0.000527998	0.000776974	0.000616949	0.000720956	0.000644037	0.000630799	0.000677042	0.000730875	0.000544045	0.000759624	0.000610339
K02000	proV; glycine betaine/proline transport system ATP-binding protein [EC:3.6.3.32]	6.14935e-05	7.49414e-05	4.49301e-05	7.03837e-05	6.39536e-05	8.03525e-05	8.76993e-05	4.07283e-05	6.6905e-05	6.06074e-05	6.95284e-05	6.3274e-05	7.47907e-05	9.33567e-05	8.86011e-05	7.00213e-05	9.83599e-05	7.45183e-05
K02001	proW; glycine betaine/proline transport system permease protein	5.90172e-05	7.3688e-05	4.38745e-05	6.96664e-05	6.0571e-05	7.94754e-05	8.58365e-05	3.39325e-05	5.17304e-05	5.00775e-05	5.83309e-05	5.23831e-05	6.15172e-05	8.24848e-05	7.488e-05	6.84738e-05	9.35153e-05	7.12923e-05
K02002	proX; glycine betaine/proline transport system substrate-binding protein	6.3084e-05	7.55293e-05	4.55354e-05	7.19814e-05	6.51704e-05	8.15873e-05	9.0005e-05	4.36184e-05	7.26301e-05	6.4537e-05	7.33838e-05	6.72263e-05	7.86109e-05	9.87725e-05	9.40123e-05	7.05164e-05	9.98748e-05	7.55783e-05
K02003	ABC.CD.A; putative ABC transport system ATP-binding protein	0.00459338	0.00440562	0.0043697	0.00422521	0.00427152	0.0044862	0.00394855	0.00422915	0.00441012	0.00412691	0.00419827	0.00422005	0.00383016	0.00386379	0.00432343	0.00371263	0.00423227	0.00373375
K02004	ABC.CD.P; putative ABC transport system permease protein	0.00503945	0.00536149	0.00505819	0.00480741	0.00495475	0.00501865	0.00454841	0.00517344	0.00486716	0.00507233	0.00493306	0.00504996	0.00497599	0.00481898	0.00502441	0.00463886	0.00487767	0.0047247
K02005	ABC.CD.TX; HlyD family secretion protein	0.000876462	0.00114914	0.00104317	0.00104875	0.000969671	0.000938834	0.00107857	0.00122267	0.000982345	0.00123457	0.00111438	0.00119337	0.00132199	0.00119087	0.00106538	0.00119447	0.00100594	0.00121369
K02006	cbiO; cobalt/nickel transport system ATP-binding protein	0.000177582	0.00018633	0.000160581	0.000185738	0.000147924	0.000204719	0.000211124	0.000119352	0.000200397	0.000168202	0.000192597	0.000149808	0.000143865	0.000165365	0.00017699	0.000149458	0.000193311	0.00015482
K02007	cbiM; cobalt/nickel transport system permease protein	0.000187634	0.000195258	0.000165883	0.000198832	0.000155157	0.000217566	0.000225171	0.000122834	0.000216762	0.000174942	0.00020232	0.000162128	0.000149012	0.000169064	0.000185786	0.000151168	0.000200254	0.000158354
K02008	cbiQ; cobalt/nickel transport system permease protein	0.000189867	0.000203157	0.000175671	0.000206108	0.000161781	0.000221889	0.000236379	0.000129141	0.000230217	0.000183608	0.000214923	0.000171414	0.00015348	0.000174104	0.000187509	0.000154898	0.000201874	0.000162958
K02009	cbiN; cobalt/nickel transport protein	7.69746e-05	9.49853e-05	6.6087e-05	9.9471e-05	7.23404e-05	9.10288e-05	0.000115649	4.40872e-05	8.20885e-05	7.63831e-05	8.21487e-05	7.64157e-05	7.51152e-05	8.79894e-05	9.02937e-05	6.42022e-05	0.000102602	7.47703e-05
K02010	afuC, fbpC; iron(III) transport system ATP-binding protein [EC:3.6.3.30]	0.000245523	0.000167482	0.000155603	0.000156267	0.000135747	0.000236147	0.00016767	0.000140635	0.000223147	0.00016005	0.000199491	0.000153892	0.000145044	0.000155763	0.000158062	0.000145354	0.000157064	0.000139685
K02011	afuB, fbpB; iron(III) transport system permease protein	0.000213888	0.000168612	0.000158572	0.000136666	0.00014248	0.000212926	0.000143775	0.000119097	0.000177098	0.000138442	0.000161753	0.000121601	0.00012565	0.000127686	0.000126018	0.000134101	0.000134872	0.000131124
K02012	afuA, fbpA; iron(III) transport system substrate-binding protein	0.000216085	0.000171606	0.000183881	0.000156869	0.000155242	0.000215477	0.000141607	0.000122088	0.000196649	0.000153625	0.000180925	0.000123193	0.000150272	0.000149352	0.000141841	0.000139129	0.00014495	0.000147255
K02013	ABC.FEV.A; iron complex transport system ATP-binding protein [EC:3.6.3.34]	0.00138856	0.00145512	0.00143592	0.0014122	0.00143698	0.00138639	0.00141511	0.00133985	0.00142169	0.00143752	0.001449	0.00139602	0.00142386	0.00139041	0.00137455	0.00134008	0.00134306	0.00139145
K02014	TC.FEV.OM; iron complex outermembrane recepter protein	0.00140994	0.00184997	0.00206206	0.00204635	0.00193532	0.00145559	0.00223506	0.0026539	0.00184326	0.00250022	0.00213918	0.00245174	0.00273004	0.00272312	0.00211689	0.00289592	0.00205601	0.00270739
K02015	ABC.FEV.P; iron complex transport system permease protein	0.00160287	0.0015752	0.00158089	0.00153881	0.00163119	0.00152706	0.00152095	0.00146134	0.00155919	0.00154956	0.00155986	0.00151359	0.00155903	0.00151699	0.00154842	0.00144435	0.0014948	0.00152042
K02016	ABC.FEV.S; iron complex transport system substrate-binding protein	0.00138816	0.00146659	0.00145641	0.00144468	0.00145543	0.00138354	0.00145756	0.00134671	0.0014455	0.00145443	0.00146949	0.00141579	0.00143323	0.00140246	0.00136895	0.00133815	0.00134481	0.00139952
K02017	modC; molybdate transport system ATP-binding protein [EC:3.6.3.29]	0.000402504	0.000315622	0.000357867	0.000335673	0.000377029	0.000372337	0.000318236	0.000287417	0.000328424	0.000275557	0.000293064	0.000291631	0.000263895	0.000281577	0.000354723	0.00024445	0.000367404	0.000275272
K02018	modB; molybdate transport system permease protein	0.00042118	0.000323266	0.00037357	0.000367168	0.000392552	0.000387657	0.000335782	0.000301466	0.000357762	0.000290864	0.000316803	0.000307964	0.000278045	0.000295825	0.000376842	0.000263189	0.000389886	0.000293009
K02019	modE; molybdate transport system regulatory protein	9.5605e-05	0.000194929	0.000108023	0.000172878	0.000142374	0.000160658	0.000249704	7.84244e-05	0.000125206	0.000153699	0.000139399	0.000144763	0.000173948	0.000214607	0.000196205	0.000172143	0.000242394	0.000187506
K02020	modA; molybdate transport system substrate-binding protein	0.000446205	0.000382787	0.000401524	0.000417166	0.000432851	0.000431927	0.000400967	0.00031834	0.000391371	0.000327663	0.000355094	0.000347172	0.000325615	0.000357017	0.000434252	0.000302458	0.000459281	0.000341735
K02021	ABC.MR; putative ABC transport system ATP-binding protein	2.56641e-07	2.0116e-07	2.48395e-07	2.55019e-07	2.67052e-07	2.7662e-07	1.37421e-07	1.069e-07	1.46693e-07	1.44557e-07	8.44804e-08	3.99225e-08	0	1.21158e-07	1.3689e-07	3.09486e-08	0	0
K02022	ABC.MR.TX; HlyD family secretion protein	4.2008e-06	2.7842e-06	5.78962e-06	5.15665e-06	5.52501e-06	3.86998e-06	3.82184e-06	7.24525e-06	5.9096e-06	4.10085e-06	4.71861e-06	3.8522e-06	4.14069e-06	5.69004e-06	7.13163e-06	1.01589e-05	8.01724e-06	5.67189e-06
K02024	lamB; maltoporin	2.50461e-05	1.9056e-05	2.01549e-05	2.15585e-05	2.44798e-05	2.54456e-05	1.00165e-05	1.05564e-05	5.25242e-06	7.71477e-06	6.94275e-06	8.33055e-06	1.0894e-05	5.49247e-06	7.718e-06	1.95441e-05	1.70768e-05	2.18065e-05
K02025	ABC.MS.P; multiple sugar transport system permease protein	0.00150585	0.00109271	0.00120033	0.00102348	0.0013328	0.00130421	0.000875814	0.00104003	0.00127149	0.000864138	0.00110486	0.0010117	0.000831026	0.000871226	0.00118227	0.000842683	0.0011653	0.000868936
K02026	ABC.MS.P1; multiple sugar transport system permease protein	0.00146731	0.00108241	0.00119406	0.00101374	0.0013277	0.0012746	0.000865858	0.0010281	0.00126952	0.00084807	0.00110901	0.00100021	0.000830151	0.000873299	0.00116804	0.00083316	0.00115028	0.000865456
K02027	ABC.MS.S; multiple sugar transport system substrate-binding protein	0.00118903	0.000858827	0.000836755	0.000741133	0.000919967	0.00105454	0.000693134	0.000718274	0.000991355	0.000687794	0.000876923	0.000728776	0.000665851	0.000667944	0.000876564	0.00067	0.000857803	0.000673691
K02028	ABC.PA.A; polar amino acid transport system ATP-binding protein [EC:3.6.3.21]	0.00117933	0.00105343	0.00100571	0.0010704	0.00104374	0.00119683	0.00103524	0.000877963	0.00120175	0.000913232	0.00107965	0.000964203	0.00086923	0.000904962	0.00106774	0.000779623	0.00103935	0.000841705
K02029	ABC.PA.P; polar amino acid transport system permease protein	0.00113349	0.00106223	0.00101023	0.00109186	0.00103953	0.00116621	0.00104516	0.000839922	0.00120802	0.000918448	0.00109209	0.000937012	0.000841578	0.000899786	0.00105306	0.000763487	0.00105375	0.000830546
K02030	ABC.PA.S; polar amino acid transport system substrate-binding protein	0.00162071	0.00144777	0.00134293	0.00143241	0.00144355	0.00163973	0.0013839	0.00113237	0.00153581	0.00118856	0.00142036	0.00126458	0.00121865	0.00124003	0.00145412	0.00106294	0.00144271	0.00119256
K02031	ABC.PE.A; peptide/nickel transport system ATP-binding protein	0.000527056	0.000442391	0.000389329	0.000467368	0.000389323	0.000531683	0.000542476	0.000346892	0.000556589	0.000423447	0.000528468	0.000435797	0.000382079	0.000388394	0.000396205	0.000363266	0.000417747	0.000375587
K02032	ABC.PE.A1; peptide/nickel transport system ATP-binding protein	0.000875849	0.000741048	0.000731434	0.000742839	0.000738948	0.000865787	0.000814474	0.00063042	0.000878437	0.000680989	0.000812885	0.000718011	0.00061863	0.000631288	0.000707554	0.000591687	0.000713426	0.000617483
K02033	ABC.PE.P; peptide/nickel transport system permease protein	0.0011266	0.000844841	0.00081091	0.000822584	0.000887769	0.00103319	0.000883586	0.000685942	0.00096852	0.000734813	0.000906763	0.000790535	0.000714385	0.000709196	0.000818705	0.000659038	0.000817083	0.000705268
K02034	ABC.PE.P1; peptide/nickel transport system permease protein	0.00113519	0.000880394	0.000822423	0.000833805	0.00089679	0.00106812	0.00088813	0.000705703	0.000999808	0.000744129	0.000932108	0.000802686	0.000728801	0.000717115	0.000831916	0.000672183	0.000830873	0.000722806
K02035	ABC.PE.S; peptide/nickel transport system substrate-binding protein	0.00110051	0.00088613	0.000856863	0.000958533	0.000891068	0.00109817	0.00103905	0.000782002	0.00107366	0.000846494	0.00100756	0.000908304	0.000797261	0.000848604	0.000885165	0.000796187	0.000874056	0.000797398
K02036	pstB; phosphate transport system ATP-binding protein [EC:3.6.3.27]	0.000709973	0.000798006	0.000684012	0.000694392	0.00070563	0.000768636	0.000666796	0.000634296	0.000702118	0.000677441	0.000700354	0.0006611	0.000660084	0.000649985	0.000720155	0.000607236	0.000705257	0.000635254
K02037	pstC; phosphate transport system permease protein	0.000686182	0.00075471	0.000650639	0.000653687	0.000662649	0.000721305	0.000618363	0.000580342	0.000650156	0.000636932	0.000649647	0.000603843	0.000613373	0.000603883	0.000668631	0.000574242	0.000668796	0.000600231
K02038	pstA; phosphate transport system permease protein	0.000686142	0.00075471	0.000650546	0.000653687	0.000662679	0.000721305	0.000618363	0.000580342	0.000650205	0.000636932	0.000649647	0.000603843	0.000613341	0.000604158	0.000668631	0.000574242	0.000668796	0.000600231
K02039	phoU; phosphate transport system protein	0.000684378	0.000755961	0.000656356	0.000643093	0.000662764	0.000717683	0.000621815	0.000588814	0.000654613	0.000644935	0.000649686	0.00061184	0.000618606	0.000610393	0.000681683	0.000575332	0.000678645	0.000603842
K02040	pstS; phosphate transport system substrate-binding protein	0.00082705	0.000885675	0.000848748	0.000887367	0.000866352	0.000860665	0.000891591	0.000868732	0.000892193	0.000873529	0.000895933	0.000889124	0.000899197	0.000886578	0.000914119	0.000879553	0.000909996	0.000889718
K02041	phnC; phosphonate transport system ATP-binding protein [EC:3.6.3.28]	4.31719e-05	3.67632e-05	3.09626e-05	4.93276e-05	4.53643e-05	4.6588e-05	5.19861e-05	3.18589e-05	4.09164e-05	3.44768e-05	3.22254e-05	3.65637e-05	3.79482e-05	3.59179e-05	3.50048e-05	3.89824e-05	4.05715e-05	3.99529e-05
K02042	phnE; phosphonate transport system permease protein	6.24538e-05	5.97418e-05	5.02636e-05	8.29423e-05	6.8902e-05	7.0772e-05	8.75019e-05	4.99633e-05	6.73863e-05	5.78532e-05	5.55727e-05	6.17948e-05	5.80366e-05	5.85945e-05	5.48148e-05	5.58572e-05	5.91631e-05	6.05848e-05
K02043	phnF; GntR family transcriptional regulator, phosphonate transport system regulatory protein	1.56416e-05	1.03648e-05	1.02165e-05	1.14652e-05	1.52022e-05	1.62588e-05	7.98571e-06	1.02777e-05	6.42188e-06	8.09138e-06	6.04419e-06	6.02031e-06	9.39669e-06	6.93425e-06	8.4804e-06	1.70991e-05	1.41443e-05	1.60392e-05
K02044	phnD; phosphonate transport system substrate-binding protein	5.90972e-05	5.7823e-05	4.80242e-05	6.62092e-05	6.02053e-05	6.73816e-05	9.33041e-05	5.36664e-05	6.58054e-05	5.87776e-05	5.29077e-05	6.18425e-05	5.76886e-05	5.93415e-05	6.22215e-05	5.87818e-05	6.58227e-05	6.10598e-05
K02045	cysA; sulfate transport system ATP-binding protein [EC:3.6.3.25]	4.67041e-05	2.93048e-05	3.20027e-05	3.42588e-05	3.43488e-05	3.77811e-05	2.3807e-05	2.50109e-05	3.10704e-05	2.73973e-05	2.42305e-05	2.12947e-05	2.67547e-05	2.31169e-05	2.98083e-05	3.49823e-05	3.83317e-05	3.5564e-05
K02046	cysU; sulfate transport system permease protein	2.46601e-05	1.83493e-05	1.89387e-05	2.22171e-05	2.44086e-05	2.35791e-05	1.43631e-05	1.62909e-05	2.10952e-05	1.78566e-05	1.55137e-05	1.27113e-05	2.01018e-05	1.42643e-05	2.1458e-05	2.56745e-05	2.72406e-05	2.78215e-05
K02047	cysW; sulfate transport system permease protein	2.46601e-05	1.86897e-05	1.89387e-05	2.23446e-05	2.46756e-05	2.35791e-05	1.46533e-05	1.62909e-05	2.15516e-05	1.82066e-05	1.58516e-05	1.30786e-05	2.04417e-05	1.4652e-05	2.16996e-05	2.6015e-05	2.75833e-05	2.83494e-05
K02048	cysP, sbp; sulfate transport system substrate-binding protein	4.00652e-05	2.99288e-05	2.9062e-05	3.36251e-05	3.90746e-05	3.94352e-05	2.28833e-05	2.60938e-05	2.738e-05	2.66974e-05	2.11969e-05	1.84627e-05	2.928e-05	2.09467e-05	3.01584e-05	4.2526e-05	4.09081e-05	4.46686e-05
K02049	ABC.SN.A; NitT/TauT family transport system ATP-binding protein	0.000777368	0.000724659	0.00065212	0.00077341	0.000684412	0.000802143	0.000766988	0.0005612	0.000890554	0.000658388	0.000798134	0.000671194	0.000593789	0.000621691	0.000720086	0.000536784	0.000729043	0.000578917
K02050	ABC.SN.P; NitT/TauT family transport system permease protein	0.000816458	0.000777637	0.00069027	0.000820772	0.000724883	0.000850888	0.000823908	0.000596101	0.000921664	0.000699275	0.00082329	0.000718148	0.000611662	0.000643029	0.000725638	0.000553418	0.000742567	0.000598294
K02051	ABC.SN.S; NitT/TauT family transport system substrate-binding protein	0.000852046	0.000806579	0.000792508	0.000890581	0.00080632	0.000891174	0.000905155	0.000740243	0.000975972	0.000755598	0.000882117	0.000828493	0.000690936	0.000752486	0.000860718	0.000699547	0.000879666	0.000703003
K02052	ABC.SP.A; putative spermidine/putrescine transport system ATP-binding protein	6.42566e-05	6.4587e-05	4.9805e-05	6.39269e-05	5.59949e-05	7.68825e-05	5.21818e-05	5.43602e-05	9.22259e-05	4.81953e-05	8.43291e-05	4.7942e-05	5.13307e-05	5.16679e-05	4.78958e-05	5.44632e-05	5.42414e-05	5.23403e-05
K02053	ABC.SP.P; putative spermidine/putrescine transport system permease protein	2.98728e-05	2.01129e-05	2.40058e-05	3.64486e-05	3.24943e-05	2.79976e-05	2.56064e-05	3.18946e-05	4.48593e-05	2.70474e-05	4.43483e-05	2.57342e-05	2.79673e-05	2.70587e-05	2.72021e-05	3.33589e-05	2.83276e-05	2.67981e-05
K02054	ABC.SP.P1; putative spermidine/putrescine transport system permease protein	2.72546e-05	1.78692e-05	2.09838e-05	3.39064e-05	2.90968e-05	2.54292e-05	2.37841e-05	2.47119e-05	3.52402e-05	1.94011e-05	3.47637e-05	1.82313e-05	2.05753e-05	1.92103e-05	1.76198e-05	3.04677e-05	2.52666e-05	2.52672e-05
K02055	ABC.SP.S; putative spermidine/putrescine transport system substrate-binding protein	3.01453e-05	1.95558e-05	2.4293e-05	3.67674e-05	3.31768e-05	2.83416e-05	2.59117e-05	2.99323e-05	4.27567e-05	2.5617e-05	4.21365e-05	2.45046e-05	2.71661e-05	2.57017e-05	2.54064e-05	3.27012e-05	2.82263e-05	2.72732e-05
K02056	ABC.SS.A; simple sugar transport system ATP-binding protein [EC:3.6.3.17]	0.00077183	0.00062712	0.000617183	0.000623918	0.0006058	0.000733472	0.000626143	0.000549561	0.000752054	0.000589892	0.000669435	0.000590093	0.00048855	0.000515555	0.000600744	0.00049011	0.000612376	0.000497008
K02057	ABC.SS.P; simple sugar transport system permease protein	0.00138588	0.00115974	0.00114657	0.00115293	0.00112928	0.00132642	0.00117311	0.00100883	0.00140318	0.00109235	0.00124397	0.00109295	0.000908603	0.000954293	0.00111198	0.000869454	0.00111138	0.000909262
K02058	ABC.SS.S; simple sugar transport system substrate-binding protein	0.00018531	0.00014371	0.000142348	0.000146954	0.00013409	0.000182714	0.000107728	0.000108937	0.000171674	0.000131863	0.000152218	0.000100722	0.000100934	0.000117484	0.000119487	0.000130574	0.000142467	0.000120637
K02062	thiQ; thiamine transport system ATP-binding protein	1.45812e-05	1.00425e-05	9.99401e-06	1.10163e-05	1.44208e-05	1.53322e-05	9.66531e-06	9.12471e-06	4.62897e-06	7.186e-06	4.5005e-06	5.28845e-06	1.00199e-05	1.32748e-05	7.64295e-06	1.87162e-05	1.35056e-05	1.71742e-05
K02063	thiP; thiamine transport system permease protein	1.48649e-05	1.00425e-05	1.01958e-05	1.10482e-05	1.46137e-05	1.54401e-05	9.87908e-06	9.20107e-06	4.77567e-06	7.01862e-06	4.6541e-06	5.38427e-06	1.01656e-05	1.33718e-05	7.77179e-06	1.89638e-05	1.3786e-05	1.69806e-05
K02064	thiB, tbpA; thiamine transport system substrate-binding protein	1.47974e-05	1.00425e-05	1.01958e-05	1.10482e-05	1.46137e-05	1.54401e-05	9.87908e-06	9.20107e-06	4.77567e-06	7.186e-06	4.6541e-06	5.38427e-06	1.01656e-05	1.33718e-05	7.77179e-06	1.89947e-05	1.3786e-05	1.71742e-05
K02065	mlaF, linL, mkl; phospholipid/cholesterol/gamma-HCH transport system ATP-binding protein	0.000316167	0.000467963	0.000415921	0.000442849	0.000414071	0.000368542	0.000504321	0.00046902	0.000407234	0.000499248	0.00047964	0.000477586	0.000566232	0.000539858	0.000484977	0.000544415	0.000496409	0.000547101
K02066	mlaE, linK; phospholipid/cholesterol/gamma-HCH transport system permease protein	0.000324352	0.000471847	0.000423714	0.00044842	0.000419085	0.000376078	0.000521163	0.000474785	0.000424153	0.000505274	0.000500967	0.000484564	0.000574568	0.000545334	0.000491112	0.00055777	0.000503349	0.000559956
K02067	mlaD, linM; phospholipid/cholesterol/gamma-HCH transport system substrate-binding protein	0.000294926	0.000413134	0.000391976	0.000396826	0.000380069	0.000328884	0.000446426	0.000455517	0.000377624	0.00046793	0.000445694	0.000441461	0.000521733	0.000482195	0.000430022	0.000505926	0.000425994	0.000500597
K02068	ABC.X2.A; putative ABC transport system ATP-binding protein	5.225e-05	4.73859e-05	3.64583e-05	3.73656e-05	3.84617e-05	6.05802e-05	3.49916e-05	5.45065e-05	4.84181e-05	4.87841e-05	4.79529e-05	4.84207e-05	4.0607e-05	5.9487e-05	6.07293e-05	6.06264e-05	5.44912e-05	4.91969e-05
K02069	ABC.X2.P; putative ABC transport system permease protein	7.00213e-05	5.90068e-05	5.86043e-05	5.37453e-05	5.88838e-05	7.65702e-05	5.90404e-05	8.23923e-05	6.34867e-05	6.61994e-05	6.56784e-05	7.11047e-05	7.2512e-05	8.10127e-05	7.51671e-05	0.000126222	6.88847e-05	9.43848e-05
K02071	metN; D-methionine transport system ATP-binding protein	0.00057177	0.000511598	0.000505671	0.000528987	0.000523516	0.000569523	0.000506035	0.000425301	0.000582988	0.000468215	0.000521317	0.000475233	0.000424301	0.00044057	0.000530276	0.000386895	0.00050555	0.000411392
K02072	metI; D-methionine transport system permease protein	0.000534361	0.000501053	0.000499318	0.000525257	0.000520171	0.000551466	0.00050431	0.000423071	0.000583102	0.000461311	0.000520433	0.000473883	0.000422876	0.000435598	0.000526954	0.00038141	0.000501811	0.000409377
K02073	metQ; D-methionine transport system substrate-binding protein	0.000615696	0.000551937	0.000565358	0.000612265	0.000573766	0.000621924	0.000567086	0.000478938	0.000703428	0.000560938	0.000648284	0.000539363	0.000522375	0.000521539	0.000607818	0.000450658	0.000551168	0.000484984
K02074	ABC.ZM.A; zinc/manganese transport system ATP-binding protein	3.21757e-05	4.27709e-05	3.17688e-05	2.90336e-05	3.30651e-05	5.19099e-05	3.6843e-05	3.21923e-05	2.4188e-05	2.22694e-05	2.80436e-05	3.16146e-05	2.57e-05	3.11173e-05	3.47579e-05	4.09566e-05	3.27048e-05	3.18923e-05
K02075	ABC.ZM.P; zinc/manganese transport system permease protein	3.29501e-05	4.32196e-05	3.75596e-05	3.52497e-05	4.06909e-05	5.23192e-05	4.3027e-05	3.77969e-05	2.51823e-05	2.48714e-05	2.96411e-05	3.78745e-05	2.92855e-05	3.66259e-05	3.49431e-05	4.498e-05	3.36006e-05	3.57577e-05
K02076	zurR, zur; Fur family transcriptional regulator, zinc uptake regulator	2.27931e-05	1.89647e-05	1.40351e-05	1.69046e-05	1.82137e-05	2.86274e-05	2.38281e-05	2.02927e-05	2.7236e-05	2.23987e-05	2.61689e-05	2.65405e-05	2.85931e-05	2.71199e-05	3.15829e-05	2.17136e-05	2.20779e-05	2.13539e-05
K02077	ABC.ZM.S; zinc/manganese transport system substrate-binding protein	7.27925e-05	0.000113789	7.00461e-05	8.24043e-05	8.05978e-05	0.000114989	0.00011195	6.46659e-05	6.5285e-05	6.50454e-05	7.19926e-05	8.10893e-05	7.7224e-05	0.000100545	0.000105056	9.9002e-05	0.000115936	9.0178e-05
K02078	acpP; acyl carrier protein	0.001394	0.00152396	0.0015451	0.00159515	0.0015369	0.00143889	0.0015222	0.00156106	0.00159587	0.00159765	0.0015969	0.00157212	0.00156991	0.00156817	0.00154736	0.00154509	0.00152026	0.00155203
K02079	agaA; N-acetylgalactosamine-6-phosphate deacetylase [EC:3.5.1.25]	1.21296e-05	8.01544e-06	7.4208e-06	8.20843e-06	1.17206e-05	1.32643e-05	6.6115e-06	8.33823e-06	4.30299e-06	6.34529e-06	3.94754e-06	3.99225e-06	7.72131e-06	5.13708e-06	6.28082e-06	1.54588e-05	1.22127e-05	1.4218e-05
K02080	agaI; galactosamine-6-phosphate isomerase [EC:5.3.1.-]	1.2859e-05	8.76128e-06	8.63483e-06	8.94798e-06	1.24891e-05	1.41494e-05	7.78111e-06	9.33393e-06	5.21248e-06	7.68434e-06	4.81384e-06	4.75557e-06	8.20045e-06	6.20003e-06	7.15047e-06	1.73158e-05	1.3677e-05	1.5397e-05
K02081	agaR; DeoR family transcriptional regulator, aga operon transcriptional repressor	2.52453e-05	2.24397e-05	1.89724e-05	1.53729e-05	2.00586e-05	2.73399e-05	1.53454e-05	1.52588e-05	1.35908e-05	1.3596e-05	1.23188e-05	1.0654e-05	1.37229e-05	1.10872e-05	1.42982e-05	2.60965e-05	2.30222e-05	2.19854e-05
K02082	agaS; tagatose-6-phosphate ketose/aldose isomerase [EC:5.-.-.-]	8.70563e-05	4.05762e-05	3.70225e-05	3.47424e-05	4.68676e-05	7.17187e-05	3.35614e-05	4.83457e-05	4.00879e-05	3.81668e-05	3.38305e-05	4.32121e-05	5.32115e-05	4.18357e-05	5.3238e-05	4.46086e-05	4.97115e-05	4.96046e-05
K02083	allC; allantoate deiminase [EC:3.5.3.9]	4.40949e-05	1.95666e-05	1.96077e-05	2.42507e-05	2.28478e-05	4.18674e-05	2.56444e-05	3.30857e-05	3.69421e-05	3.64093e-05	3.56046e-05	3.3479e-05	2.50538e-05	2.7321e-05	3.88511e-05	3.22446e-05	3.52167e-05	2.6276e-05
K02086	dnaD; DNA replication protein	7.70928e-05	4.82721e-05	4.1726e-05	3.5335e-05	3.25059e-05	6.92523e-05	4.66401e-05	3.77939e-05	4.80256e-05	4.62075e-05	4.42273e-05	4.40665e-05	3.99593e-05	5.04925e-05	5.56164e-05	4.55621e-05	4.44965e-05	3.67451e-05
K02092	apcA; allophycocyanin alpha subunit	8.10444e-08	0	3.10494e-08	5.41916e-07	0	0	4.58072e-08	0	0	0	0	4.95039e-07	0	0	0	4.64229e-08	0	0
K02093	apcB; allophycocyanin beta subunit	8.10444e-08	0	3.10494e-08	5.41916e-07	0	0	4.58072e-08	0	0	0	0	4.95039e-07	0	0	0	4.64229e-08	0	0
K02094	apcC; phycobilisome core linker protein	8.10444e-08	0	3.10494e-08	5.41916e-07	0	0	4.58072e-08	0	0	0	0	4.95039e-07	0	0	0	4.64229e-08	0	0
K02095	apcD; allophycocyanin-B	8.10444e-08	0	3.10494e-08	5.41916e-07	0	0	4.58072e-08	0	0	0	0	4.95039e-07	0	0	0	4.64229e-08	0	0
K02096	apcE; phycobilisome core-membrane linker protein	8.10444e-08	0	3.10494e-08	5.41916e-07	0	0	4.58072e-08	0	0	0	0	4.95039e-07	0	0	0	4.64229e-08	0	0
K02097	apcF; phycobilisome core component	8.10444e-08	0	3.10494e-08	5.41916e-07	0	0	4.58072e-08	0	0	0	0	4.95039e-07	0	0	0	4.64229e-08	0	0
K02099	araC; AraC family transcriptional regulator, arabinose operon regulatory protein	5.12201e-05	3.79201e-05	4.90673e-05	2.45057e-05	4.03872e-05	4.36438e-05	1.5437e-05	1.6426e-05	1.59341e-05	4.03314e-05	1.82478e-05	1.22243e-05	1.85668e-05	1.6752e-05	1.95322e-05	3.1204e-05	2.56218e-05	2.85803e-05
K02100	araE; MFS transporter, SP family, arabinose:H+ symporter	4.09882e-05	2.85028e-05	4.06514e-05	1.42173e-05	3.25804e-05	3.5468e-05	8.35217e-06	9.28506e-06	5.78622e-06	3.2084e-05	9.86116e-06	4.64698e-06	1.2626e-05	1.05972e-05	1.17859e-05	2.36293e-05	1.7104e-05	2.08607e-05
K02103	araR; GntR family transcriptional regulator, arabinose operon transcriptional repressor	9.23264e-05	6.57173e-05	6.81689e-05	6.69027e-05	6.02685e-05	9.33834e-05	6.39277e-05	6.22237e-05	9.46087e-05	8.1104e-05	9.39806e-05	6.96568e-05	5.86747e-05	6.76624e-05	7.78661e-05	6.3611e-05	7.37787e-05	5.72899e-05
K02106	atoE; short-chain fatty acids transporter	2.09162e-05	2.71952e-05	2.35975e-05	2.67411e-05	2.70346e-05	2.56919e-05	3.68442e-05	2.44306e-05	2.97338e-05	2.72566e-05	2.986e-05	2.78527e-05	2.36576e-05	1.83069e-05	1.4156e-05	2.59736e-05	2.03293e-05	2.84932e-05
K02107	ATPVG, ahaH, atpH; V/A-type H+/Na+-transporting ATPase subunit G/H	3.13952e-05	1.95109e-05	1.75219e-05	2.31988e-05	1.61344e-05	3.07439e-05	3.23841e-05	2.18688e-05	2.88317e-05	2.80258e-05	2.94514e-05	2.8123e-05	1.28956e-05	1.57796e-05	1.9973e-05	1.90605e-05	2.1817e-05	1.62777e-05
K02108	ATPF0A, atpB; F-type H+-transporting ATPase subunit a	0.000891879	0.000812925	0.000911996	0.000873837	0.000933477	0.000823767	0.000848112	0.000890874	0.000864987	0.000846187	0.00086619	0.000878232	0.000882155	0.000878997	0.000898033	0.000869218	0.000876986	0.000883405
K02109	ATPF0B, atpF; F-type H+-transporting ATPase subunit b	0.000927562	0.00087902	0.000948214	0.000946303	0.000985182	0.000879315	0.0009532	0.000924731	0.000933181	0.000900667	0.000935747	0.000936928	0.00094475	0.000953134	0.000961505	0.000919347	0.000958624	0.000941751
K02110	ATPF0C, atpE; F-type H+-transporting ATPase subunit c	0.000892615	0.000813219	0.000912307	0.000874491	0.000933937	0.000823754	0.000848616	0.000892355	0.000866372	0.000847541	0.00086705	0.000879094	0.000882771	0.000879191	0.000898758	0.000869558	0.000877017	0.000883246
K02111	ATPF1A, atpA; F-type H+-transporting ATPase subunit alpha [EC:3.6.3.14]	0.000903596	0.00081421	0.000915924	0.000874873	0.000936163	0.000827478	0.000850173	0.000891882	0.000865329	0.000848104	0.000866375	0.000878647	0.000882447	0.000880386	0.000899257	0.000869465	0.000879104	0.000883862
K02112	ATPF1B, atpD; F-type H+-transporting ATPase subunit beta [EC:3.6.3.14]	0.000891521	0.000809181	0.00090782	0.000866952	0.000929338	0.000821757	0.000835088	0.000878244	0.000848003	0.000835322	0.00085166	0.000865154	0.000876555	0.000871687	0.000889208	0.000865659	0.000870007	0.000879903
K02113	ATPF1D, atpH; F-type H+-transporting ATPase subunit delta	0.000745249	0.000700898	0.000779147	0.000757774	0.000758897	0.000719344	0.000736877	0.000787501	0.00073126	0.000752902	0.000747396	0.000767248	0.000781196	0.000786675	0.000772248	0.000782299	0.000765529	0.000777517
K02114	ATPF1E, atpC; F-type H+-transporting ATPase subunit epsilon	0.000891408	0.000811409	0.000911831	0.000871941	0.000933181	0.000822454	0.000846916	0.000891098	0.000864585	0.000843859	0.000865345	0.000878347	0.000882938	0.00087862	0.000898436	0.000867681	0.000875927	0.000881293
K02115	ATPF1G, atpG; F-type H+-transporting ATPase subunit gamma	0.000891777	0.000812678	0.000911748	0.000873949	0.000933299	0.000823376	0.000847791	0.000890935	0.000864856	0.000846263	0.000866113	0.000877977	0.000881945	0.000878399	0.000897599	0.000868754	0.000876503	0.000882701
K02116	atpI; ATP synthase protein I	5.49763e-05	7.73406e-05	4.99117e-05	7.93999e-05	6.89008e-05	7.41207e-05	9.53158e-05	3.63373e-05	6.5027e-05	5.81347e-05	5.90671e-05	5.47232e-05	8.29002e-05	8.87547e-05	8.40355e-05	7.01322e-05	0.000104248	8.08868e-05
K02117	ATPVA, ntpA, atpA; V/A-type H+/Na+-transporting ATPase subunit A [EC:3.6.3.14 3.6.3.15]	0.000618205	0.000662387	0.000593245	0.000572261	0.000577952	0.000605381	0.000556471	0.000604599	0.000615264	0.000598866	0.000597819	0.00061358	0.000540778	0.000516522	0.000558473	0.000476774	0.000531979	0.000492849
K02118	ATPVB, ntpB, atpB; V/A-type H+/Na+-transporting ATPase subunit B	0.000651946	0.000696306	0.000665109	0.000627393	0.000628143	0.000643352	0.000588491	0.000675886	0.000658294	0.000639905	0.000623471	0.000668146	0.00054803	0.000549849	0.000608478	0.000504411	0.000584382	0.000508193
K02119	ATPVC, ntpC, atpC; V/A-type H+/Na+-transporting ATPase subunit C	0.000331074	0.000318335	0.000317495	0.000331772	0.000261524	0.000352021	0.000302691	0.000317757	0.000403422	0.000307847	0.000325254	0.00032617	0.000187688	0.000223691	0.000295737	0.000217847	0.000295017	0.000188746
K02120	ATPVD, ntpD, atpD; V/A-type H+/Na+-transporting ATPase subunit D	0.000656552	0.000710588	0.000678972	0.000641961	0.000639893	0.00065211	0.000612402	0.000687783	0.000678473	0.00065465	0.000644207	0.000687069	0.00055826	0.000552498	0.000613052	0.000508543	0.000588089	0.000516605
K02121	ATPVE, ntpE, atpE; V/A-type H+/Na+-transporting ATPase subunit E	0.000327125	0.000474327	0.000387755	0.000393891	0.000352193	0.000373434	0.000396024	0.000447172	0.000397913	0.000446937	0.00041281	0.000450145	0.000399489	0.000367768	0.000357334	0.000340909	0.00033764	0.000347183
K02122	ATPVF, ntpF, atpF; V/A-type H+/Na+-transporting ATPase subunit F	0.000462754	0.00038921	0.000428505	0.000401265	0.000406912	0.000433066	0.000361133	0.000394	0.000479262	0.000355056	0.000392935	0.000398126	0.00025991	0.000290914	0.000404701	0.000270945	0.000389014	0.000262675
K02123	ATPVI, ntpI, atpI; V/A-type H+/Na+-transporting ATPase subunit I	0.00065331	0.000702975	0.00066899	0.000622787	0.000628721	0.000646888	0.000587712	0.000680636	0.00065981	0.000637151	0.000625775	0.000671898	0.000552271	0.000552401	0.000608913	0.000506531	0.000585504	0.000510974
K02124	ATPVK, ntpK, atpK; V/A-type H+/Na+-transporting ATPase subunit K	0.000652459	0.000702	0.000668291	0.000621783	0.000627653	0.00064628	0.000587437	0.000680178	0.000659321	0.000637151	0.000625191	0.000671371	0.000551834	0.000552401	0.000608913	0.000504891	0.000584304	0.000510393
K02128	ATPeF0C, ATP5G, ATP9; F-type H+-transporting ATPase subunit c	0	0	0	6.37548e-08	0	0	1.06883e-07	0	0	0	0	0	0	0	0	1.85692e-07	9.34647e-08	0
K02160	accB, bccP; acetyl-CoA carboxylase biotin carboxyl carrier protein	0.000492568	0.000382957	0.00041901	0.000438229	0.000438194	0.000459837	0.000441282	0.000399538	0.000461408	0.000377977	0.000418884	0.000419353	0.000351513	0.00037736	0.000455904	0.000350124	0.00044008	0.000361027
K02164	norE; nitric oxide reductase NorE protein	8.23951e-07	3.40424e-07	4.19166e-07	6.21609e-07	1.05337e-06	8.43353e-07	1.11464e-06	5.03959e-07	6.68267e-07	3.95629e-07	3.37921e-07	4.47132e-07	8.57923e-07	8.40025e-07	6.92501e-07	7.58241e-07	8.41182e-07	5.27896e-07
K02167	betI; TetR/AcrR family transcriptional regulator, transcriptional repressor of bet genes	1.5e-05	1.13629e-05	9.87494e-06	1.11133e-05	1.47304e-05	1.58202e-05	7.60399e-06	9.64012e-06	5.90439e-06	8.63537e-06	5.54498e-06	5.51729e-06	9.25101e-06	6.78482e-06	7.77179e-06	1.66349e-05	1.33351e-05	1.68355e-05
K02168	betT, betS; choline/glycine/proline betaine transport protein	1.73874e-05	1.55125e-05	1.19579e-05	1.42173e-05	1.72931e-05	1.85616e-05	9.10036e-06	1.00563e-05	6.82122e-06	1.13553e-05	6.12867e-06	7.13287e-06	1.06512e-05	8.11352e-06	8.41598e-06	1.73622e-05	1.42362e-05	2.09663e-05
K02169	bioC; malonyl-CoA O-methyltransferase [EC:2.1.1.197]	0.000190518	0.000284277	0.00023044	0.000220361	0.000221858	0.00020701	0.000219592	0.000264139	0.000166954	0.000275137	0.000220113	0.000247547	0.000291201	0.000242228	0.000194803	0.000222939	0.000191211	0.000250448
K02170	bioH; pimeloyl-[acyl-carrier protein] methyl ester esterase [EC:3.1.1.85]	1.77622e-05	1.30212e-05	1.19035e-05	1.35917e-05	1.70324e-05	1.79274e-05	9.11562e-06	9.28628e-06	5.9479e-06	8.62776e-06	4.77698e-06	5.10737e-06	9.10532e-06	6.32975e-06	8.0992e-06	1.79347e-05	1.55887e-05	1.84778e-05
K02171	blaI; BlaI family transcriptional regulator, penicillinase repressor	0.0001424	0.000153883	0.00017401	0.000179956	0.000147013	0.00015829	0.000173762	0.000170095	0.000181941	0.000163631	0.000158756	0.000175739	0.000103887	0.000119827	0.000149822	0.000116168	0.000159951	0.000110474
K02172	blaR1; bla regulator protein blaR1	0.000119633	8.64563e-05	0.000135711	0.000103123	0.000100991	0.00011026	8.0674e-05	0.000119127	0.000100739	0.000100596	8.49513e-05	0.000104773	4.34682e-05	7.54514e-05	9.27387e-05	7.46738e-05	0.000107385	5.64268e-05
K02173	yggC; putative kinase	1.27915e-05	8.82008e-06	8.83354e-06	8.55908e-06	1.22992e-05	1.40064e-05	8.30636e-06	8.82692e-06	4.92236e-06	7.45609e-06	4.28546e-06	4.66295e-06	7.89937e-06	6.04172e-06	7.27931e-06	1.63099e-05	1.31629e-05	1.50098e-05
K02182	caiC; carnitine-CoA ligase [EC:6.2.1.48]	1.4131e-05	8.70913e-06	8.12453e-06	9.16204e-06	1.31103e-05	1.42651e-05	8.85605e-06	9.81956e-06	7.05755e-06	7.71477e-06	5.71901e-06	5.5652e-06	9.25376e-06	6.82246e-06	9.2924e-06	1.66245e-05	1.44819e-05	1.49746e-05
K02188	cbiD; cobalt-precorrin-5B (C1)-methyltransferase [EC:2.1.1.195]	0.000299184	0.000309592	0.000301306	0.000332917	0.000269124	0.00033039	0.000344971	0.000265928	0.000375427	0.000299481	0.000331053	0.000299707	0.000232646	0.000256115	0.000281873	0.000228869	0.000298002	0.000234759
K02189	cbiG; cobalt-precorrin 5A hydrolase [EC:3.7.1.12]	0.000264098	0.000286201	0.00028134	0.000325108	0.000251735	0.000300358	0.000307144	0.00023263	0.000349998	0.000275363	0.000303877	0.000263949	0.000212279	0.000236454	0.000269732	0.000207698	0.000285399	0.000214669
K02190	cbiK; sirohydrochlorin cobaltochelatase [EC:4.99.1.3]	0.000213325	0.000242448	0.000195836	0.000211436	0.000188413	0.000245755	0.000260425	0.00014708	0.000218308	0.000203602	0.000213676	0.00019011	0.000194742	0.000227975	0.00021883	0.00018323	0.000252004	0.000204528
K02191	cbiT; cobalt-precorrin-6B (C15)-methyltransferase [EC:2.1.1.196]	2.05633e-05	1.57321e-05	3.05766e-05	8.12634e-06	1.88776e-05	1.78231e-05	9.1851e-06	1.85747e-06	6.41504e-06	1.9131e-05	8.20028e-06	4.11601e-06	3.8469e-06	1.03598e-05	6.45282e-06	6.81705e-06	5.58015e-06	7.44386e-06
K02192	bfd; bacterioferritin-associated ferredoxin	2.54165e-05	1.67014e-05	1.354e-05	1.67103e-05	2.37113e-05	2.31506e-05	1.66077e-05	1.46568e-05	1.56187e-05	1.41095e-05	8.90884e-06	1.10825e-05	1.81108e-05	1.40583e-05	1.89819e-05	2.31832e-05	2.39538e-05	2.27977e-05
K02193	ccmA; heme exporter protein A [EC:3.6.3.41]	4.91838e-05	7.21854e-05	4.19336e-05	7.20947e-05	6.44658e-05	6.98621e-05	0.000100824	3.55177e-05	5.27075e-05	5.68413e-05	5.16636e-05	5.36346e-05	6.97238e-05	7.84616e-05	7.26092e-05	6.68362e-05	9.4842e-05	7.34171e-05
K02194	ccmB; heme exporter protein B	5.0359e-05	7.3021e-05	5.94144e-05	8.38097e-05	8.02812e-05	7.07392e-05	0.000105603	5.17971e-05	6.32694e-05	7.85096e-05	6.51344e-05	6.50844e-05	0.000102082	0.000125955	7.23193e-05	9.38543e-05	0.000100247	0.000104158
K02195	ccmC; heme exporter protein C	5.01969e-05	7.3021e-05	5.92902e-05	8.36343e-05	8.01131e-05	7.06313e-05	0.000105649	5.17971e-05	6.32368e-05	7.85096e-05	6.54108e-05	6.50844e-05	0.000102082	0.000125955	7.21905e-05	9.38543e-05	0.000100247	0.000104158
K02196	ccmD; heme exporter protein D	2.43257e-05	1.39342e-05	1.32438e-05	1.6118e-05	2.33274e-05	2.26322e-05	1.48976e-05	1.34504e-05	1.34509e-05	1.02407e-05	7.09635e-06	8.72977e-06	1.61035e-05	1.1825e-05	1.45358e-05	2.30748e-05	2.32715e-05	2.04574e-05
K02197	ccmE; cytochrome c-type biogenesis protein CcmE	5.02509e-05	7.3021e-05	5.93212e-05	8.373e-05	8.02021e-05	7.06447e-05	0.000105649	5.17971e-05	6.32694e-05	7.85096e-05	6.54108e-05	6.50844e-05	0.000102082	0.000125955	7.23193e-05	9.38543e-05	0.000100247	0.000104158
K02198	ccmF; cytochrome c-type biogenesis protein CcmF	5.24391e-05	7.36554e-05	6.11376e-05	8.90216e-05	8.14978e-05	7.24573e-05	0.000114368	5.42761e-05	6.86265e-05	8.54483e-05	7.12784e-05	6.81717e-05	0.000104462	0.000128255	7.43538e-05	0.000100137	0.000102641	0.000107507
K02199	ccmG, dsbE; cytochrome c biogenesis protein CcmG, thiol:disulfide interchange protein DsbE	2.66062e-05	1.45995e-05	1.49361e-05	2.19144e-05	2.4952e-05	2.47529e-05	2.31276e-05	1.57716e-05	1.82592e-05	1.73088e-05	1.27565e-05	1.18464e-05	1.8564e-05	1.38523e-05	1.65488e-05	2.86765e-05	2.53744e-05	2.35309e-05
K02200	ccmH; cytochrome c-type biogenesis protein CcmH	3.87708e-05	1.94042e-05	2.04524e-05	3.26743e-05	3.55129e-05	3.37307e-05	3.88955e-05	2.23956e-05	3.17264e-05	2.76674e-05	2.06286e-05	1.87503e-05	2.88725e-05	2.22486e-05	2.60962e-05	4.11669e-05	3.78351e-05	3.18261e-05
K02203	thrH; phosphoserine / homoserine phosphotransferase [EC:3.1.3.3 2.7.1.39]	7.28522e-05	0.000101191	0.000135957	0.000146074	0.000113671	9.25057e-05	0.000126023	0.000129666	0.000144708	0.000119978	0.000122089	0.000132567	7.2624e-05	8.99756e-05	0.000105365	7.93136e-05	0.000109798	7.48776e-05
K02204	thrB2; homoserine kinase type II [EC:2.7.1.39]	1.35637e-05	6.16369e-06	5.87858e-06	1.13071e-05	1.14194e-05	1.01131e-05	1.55236e-05	8.33441e-06	1.63522e-05	1.32726e-05	1.06676e-05	8.89473e-06	1.23724e-05	1.10778e-05	1.18181e-05	1.31094e-05	1.30807e-05	9.69709e-06
K02205	rocE, rocC; arginine/ornithine permease	6.48355e-07	0	0	0	0	0	0	0	6.68267e-07	0	0	0	0	0	0	0	6.6983e-07	0
K02217	ftnA, ftn; ferritin [EC:1.16.3.2]	0.000423418	0.000434359	0.000456187	0.00047712	0.000432092	0.000408873	0.00050617	0.00055642	0.000427748	0.000538831	0.000486305	0.000525271	0.000573489	0.000544509	0.000460771	0.000580317	0.000450052	0.000568457
K02221	yggT; YggT family protein	0.000201248	0.000171333	0.000117151	0.000187539	0.000152304	0.000229132	0.000209894	0.000126384	0.000215455	0.000137092	0.000197095	0.000157936	0.000175272	0.000185022	0.000192769	0.000163467	0.000201653	0.000170096
K02224	cobB-cbiA; cobyrinic acid a,c-diamide synthase [EC:6.3.5.9 6.3.5.11]	0.000500223	0.000612192	0.000564461	0.000559632	0.000577451	0.000535731	0.000543397	0.000467013	0.00047208	0.000527428	0.000495516	0.000527247	0.000519093	0.000531786	0.000562842	0.00044535	0.000572168	0.000493397
K02225	cobC1, cobC; cobalamin biosynthetic protein CobC	2.65988e-06	1.38228e-06	1.60929e-06	2.19811e-06	2.3738e-06	2.02634e-06	2.48382e-06	3.53917e-06	5.08943e-06	3.84597e-06	4.03202e-06	3.91241e-06	3.87409e-06	4.30917e-06	5.07023e-06	2.40115e-06	3.11424e-06	2.37694e-06
K02226	cobC, phpB; alpha-ribazole phosphatase [EC:3.1.3.73]	0.000824208	0.000769151	0.000823589	0.000698407	0.000893056	0.000727294	0.000617616	0.00074372	0.000680662	0.000655487	0.000668772	0.000717042	0.000703021	0.000631467	0.000728437	0.000640186	0.000686771	0.000689764
K02227	cbiB, cobD; adenosylcobinamide-phosphate synthase [EC:6.3.1.10]	0.000524437	0.000623048	0.000580281	0.000593744	0.00059355	0.000552255	0.000548973	0.000502558	0.000527432	0.000564338	0.00053429	0.00055087	0.000524714	0.000528061	0.000558969	0.000463663	0.000552006	0.000496881
K02228	cobF; precorrin-6A synthase [EC:2.1.1.152]	8.00313e-07	5.95742e-07	4.9679e-07	6.33563e-07	8.15992e-07	6.07214e-07	8.55067e-07	5.68863e-07	8.19035e-07	5.66815e-07	3.84002e-07	5.34962e-07	5.01804e-07	5.53286e-07	5.95873e-07	6.65396e-07	1.03201e-06	6.73067e-07
K02229	cobG; precorrin-3B synthase [EC:1.14.13.83]	1.13124e-06	5.23479e-07	9.05555e-07	8.85873e-07	1.21167e-06	9.17568e-07	8.85605e-07	1.08809e-06	1.76439e-06	1.43416e-06	1.32865e-06	1.12981e-06	1.18976e-06	1.41754e-06	1.54202e-06	6.96344e-07	1.03201e-06	9.54611e-07
K02230	cobN; cobaltochelatase CobN [EC:6.6.1.2]	8.66729e-06	1.90689e-05	2.33775e-05	2.37619e-05	2.47679e-05	1.28267e-05	3.4237e-05	2.18955e-05	2.48237e-05	2.27525e-05	2.75278e-05	2.88041e-05	2.08653e-05	2.02777e-05	9.52591e-06	1.69204e-05	9.33478e-06	2.12918e-05
K02231	cobP, cobU; adenosylcobinamide kinase / adenosylcobinamide-phosphate guanylyltransferase [EC:2.7.1.156 2.7.7.62]	0.000680178	0.000705393	0.000715989	0.000686065	0.000766615	0.000648645	0.000614972	0.000626587	0.00066533	0.000654491	0.000659321	0.000645423	0.000645754	0.000609199	0.000703557	0.0006059	0.000688965	0.000644661
K02232	cobQ, cbiP; adenosylcobyric acid synthase [EC:6.3.5.10]	0.00052016	0.00062597	0.000582416	0.000594387	0.000593471	0.000551713	0.000553388	0.000502945	0.000530029	0.000565424	0.000538621	0.000554245	0.000522589	0.000518837	0.000552847	0.000457857	0.000546196	0.00049423
K02233	E2.7.8.26, cobS, cobV; adenosylcobinamide-GDP ribazoletransferase [EC:2.7.8.26]	0.000548062	0.000644153	0.000621536	0.000634902	0.00063296	0.000577339	0.000598566	0.00056818	0.000620473	0.000630974	0.000625037	0.000600686	0.000596917	0.000560421	0.000636746	0.000572104	0.000627881	0.000591498
K02234	cobW; cobalamin biosynthesis protein CobW	1.48244e-06	6.24059e-07	9.52129e-07	1.69875e-06	1.41938e-06	1.04805e-06	1.0841e-06	1.92039e-06	2.70974e-06	2.20259e-06	2.58817e-06	2.53109e-06	1.87772e-06	2.46757e-06	2.80221e-06	1.09094e-06	1.12547e-06	9.19418e-07
K02236	comC; leader peptidase (prepilin peptidase) / N-methyltransferase [EC:3.4.23.43 2.1.1.-]	3.01384e-05	2.88509e-05	2.40969e-05	2.66468e-05	2.45428e-05	3.88404e-05	3.8604e-05	3.04437e-05	3.78386e-05	3.15692e-05	3.65596e-05	3.87009e-05	3.33849e-05	3.82911e-05	4.47199e-05	3.07385e-05	3.21506e-05	2.82146e-05
K02237	comEA; competence protein ComEA	0.000539276	0.000412403	0.00044666	0.000427473	0.000455362	0.000508138	0.000367538	0.000371578	0.000465938	0.000356039	0.000403402	0.00037852	0.000336944	0.000329448	0.000431123	0.000328921	0.000420345	0.000342728
K02238	comEC; competence protein ComEC	0.000942418	0.000894544	0.000977523	0.000937607	0.000989749	0.000887628	0.000896884	0.000926935	0.000928553	0.000904634	0.000920889	0.000919749	0.00094116	0.000928911	0.000957032	0.000904257	0.000927951	0.000934774
K02239	comER; competence protein ComER	8.71227e-06	0	9.31481e-08	4.62222e-07	3.85742e-07	4.73627e-06	3.96995e-07	1.98529e-07	8.63858e-07	6.84743e-07	4.14722e-07	3.03411e-07	1.94247e-07	2.58469e-07	3.86512e-07	3.40435e-07	1.35524e-06	3.69527e-07
K02240	comFA; competence protein ComFA	7.03353e-05	4.73692e-05	4.24963e-05	3.46493e-05	3.20252e-05	6.43456e-05	4.54598e-05	3.83963e-05	4.87917e-05	4.65677e-05	4.40732e-05	4.38668e-05	4.01863e-05	5.03678e-05	5.56321e-05	4.55655e-05	4.4292e-05	3.6419e-05
K02241	comFB; competence protein ComFB	3.96807e-05	2.41484e-05	2.87176e-05	4.27651e-05	2.70053e-05	3.58701e-05	5.18965e-05	1.36878e-05	8.42017e-05	3.39176e-05	7.22568e-05	2.6804e-05	2.30571e-05	3.40016e-05	2.46176e-05	1.79688e-05	2.43834e-05	2.16736e-05
K02242	comFC; competence protein ComFC	3.32856e-05	3.50366e-05	3.38387e-05	4.24938e-05	2.9921e-05	4.71086e-05	4.8464e-05	3.88354e-05	5.75321e-05	4.26963e-05	5.78333e-05	4.40146e-05	4.01997e-05	4.44863e-05	5.03525e-05	3.80075e-05	3.79688e-05	3.61257e-05
K02243	comGA; competence protein ComGA	7.02497e-05	4.73073e-05	4.23048e-05	3.41128e-05	3.19758e-05	6.41926e-05	4.53834e-05	3.83505e-05	4.87917e-05	4.64865e-05	4.39605e-05	4.33239e-05	4.01322e-05	5.02117e-05	5.55088e-05	4.55138e-05	4.42244e-05	3.63074e-05
K02244	comGB; competence protein ComGB	2.13968e-05	3.12107e-05	2.34229e-05	2.5478e-05	2.39716e-05	3.53702e-05	3.71458e-05	2.98099e-05	3.7586e-05	3.0783e-05	3.61346e-05	3.76389e-05	3.45031e-05	3.79546e-05	4.36356e-05	2.94476e-05	3.12717e-05	2.85562e-05
K02245	comGC; competence protein ComGC	6.61525e-05	4.36865e-05	3.92801e-05	3.22134e-05	3.08556e-05	5.93305e-05	4.37573e-05	3.60522e-05	4.66402e-05	4.35294e-05	4.24348e-05	4.20783e-05	3.95441e-05	4.67681e-05	5.35735e-05	4.28317e-05	4.25914e-05	3.5325e-05
K02246	comGD; competence protein ComGD	2.09466e-05	2.92455e-05	2.20283e-05	2.48059e-05	2.31631e-05	3.34632e-05	3.34583e-05	2.86722e-05	3.70155e-05	2.95302e-05	3.42248e-05	3.52276e-05	3.27172e-05	3.64657e-05	4.27149e-05	2.79879e-05	3.10407e-05	2.74624e-05
K02248	comGF; competence protein ComGF	1.34399e-05	2.13539e-05	1.34548e-05	1.34256e-05	1.33749e-05	1.99459e-05	1.97963e-05	1.97995e-05	3.01861e-05	2.25002e-05	2.56693e-05	2.53109e-05	2.46074e-05	2.49476e-05	3.01694e-05	1.5005e-05	1.97471e-05	1.73268e-05
K02249	comGG; competence protein ComGG	6.48355e-07	0	0	0	0	0	0	0	6.68267e-07	0	0	0	0	0	0	0	6.6983e-07	0
K02250	comK; competence protein ComK	3.08982e-06	4.64215e-07	2.98462e-06	1.17946e-06	1.27221e-06	1.9532e-06	1.90481e-06	1.02319e-06	3.83031e-06	2.19118e-06	1.04448e-06	1.40527e-06	4.6943e-07	1.82544e-06	1.94867e-06	2.25925e-06	3.24011e-06	1.26695e-06
K02251	comQ; competence protein ComQ	0	0	0	0	4.89595e-09	0	0	0	0	0	0	0	0	0	0	0	0	0
K02254	comZ; competence protein ComZ	6.48355e-07	0	0	0	0	0	0	0	6.68267e-07	0	0	0	0	0	0	0	6.6983e-07	0
K02255	ftnB; ferritin-like protein 2	1.40544e-05	9.65566e-06	9.26047e-06	1.01689e-05	1.36197e-05	1.51196e-05	8.04679e-06	8.58257e-06	4.44968e-06	6.45941e-06	4.33154e-06	4.64698e-06	8.12599e-06	5.13708e-06	7.27657e-06	1.60469e-05	1.29604e-05	1.53706e-05
K02258	COX11, ctaG; cytochrome c oxidase assembly protein subunit 11	1.10277e-05	4.26041e-06	3.5654e-06	5.95438e-06	9.73257e-06	8.058e-06	6.62173e-06	5.73826e-06	1.08593e-05	5.01765e-06	4.50818e-06	5.63706e-06	1.00819e-05	8.65469e-06	9.74059e-06	6.48637e-06	1.06226e-05	4.91084e-06
K02259	COX15, ctaA; cytochrome c oxidase assembly protein subunit 15	2.19811e-05	5.01089e-06	5.26147e-06	1.57248e-05	1.3208e-05	1.53456e-05	1.54587e-05	6.44075e-06	1.28315e-05	7.65771e-06	5.41442e-06	1.0304e-05	1.78275e-05	1.20794e-05	1.1959e-05	1.20881e-05	1.37069e-05	1.37795e-05
K02274	coxA, ctaD; cytochrome c oxidase subunit I [EC:1.9.3.1]	2.53006e-05	6.58396e-06	2.72716e-05	3.15465e-05	3.34162e-05	1.90756e-05	3.11999e-05	2.496e-05	2.87775e-05	3.98482e-05	2.50907e-05	2.80243e-05	5.58566e-05	7.01408e-05	1.63878e-05	6.02468e-05	2.25237e-05	5.3489e-05
K02275	coxB, ctaC; cytochrome c oxidase subunit II [EC:1.9.3.1]	3.2786e-05	8.22155e-06	2.88033e-05	3.39346e-05	3.8782e-05	2.27504e-05	3.40043e-05	2.90325e-05	3.74378e-05	4.3348e-05	2.85774e-05	3.24584e-05	6.30977e-05	7.60803e-05	2.36349e-05	6.31044e-05	2.93155e-05	5.50551e-05
K02276	coxC, ctaE; cytochrome c oxidase subunit III [EC:1.9.3.1]	1.73268e-05	6.40353e-06	2.7313e-05	3.84693e-05	3.39305e-05	1.35476e-05	2.28732e-05	2.67341e-05	2.95816e-05	4.16134e-05	2.64731e-05	2.61028e-05	6.33243e-05	7.00224e-05	1.78533e-05	6.45667e-05	2.16826e-05	5.99821e-05
K02277	coxD, ctaF; cytochrome c oxidase subunit IV [EC:1.9.3.1]	1.97208e-06	6.65374e-07	1.1333e-06	1.2751e-06	1.05337e-06	1.15371e-06	9.16143e-08	1.45079e-07	1.72772e-06	8.293e-07	4.45442e-07	1.43721e-07	9.71234e-08	1.05003e-07	2.09361e-07	4.95178e-07	2.10296e-06	3.5193e-07
K02278	cpaA, tadV; prepilin peptidase CpaA [EC:3.4.23.43]	3.35424e-05	1.38361e-05	1.53615e-05	1.77226e-05	1.89781e-05	2.09918e-05	1.42283e-05	1.65709e-05	3.14804e-05	1.90929e-05	1.97504e-05	1.72999e-05	2.2368e-05	1.91335e-05	2.54051e-05	1.59876e-05	2.54056e-05	1.52782e-05
K02279	cpaB, rcpC; pilus assembly protein CpaB	7.6834e-05	3.97563e-05	3.55223e-05	5.1113e-05	5.39975e-05	6.67842e-05	5.01381e-05	4.40642e-05	5.38348e-05	3.82581e-05	4.42861e-05	4.72417e-05	5.63245e-05	4.15876e-05	4.58758e-05	3.20789e-05	4.47392e-05	4.22572e-05
K02280	cpaC, rcpA; pilus assembly protein CpaC	1.12124e-05	3.91735e-06	3.49802e-06	5.11234e-06	9.27027e-06	7.53863e-06	6.98315e-06	8.17162e-06	1.40973e-05	7.62728e-06	7.49571e-06	8.55683e-06	1.23535e-05	1.10914e-05	1.323e-05	6.49674e-06	1.11418e-05	4.60589e-06
K02281	cpaD; pilus assembly protein CpaD	7.40881e-06	2.19728e-06	1.49037e-06	2.85303e-06	6.57245e-06	5.14108e-06	5.54267e-06	3.6957e-06	7.09015e-06	2.41943e-06	1.61281e-06	2.97023e-06	6.45871e-06	5.05631e-06	5.56416e-06	5.02915e-06	8.47413e-06	3.51051e-06
K02282	cpaE, tadZ; pilus assembly protein CpaE	6.18723e-05	2.05687e-05	1.36948e-05	1.5498e-05	2.80885e-05	4.97732e-05	1.67676e-05	2.72732e-05	2.1489e-05	1.26259e-05	1.49715e-05	2.29289e-05	2.95993e-05	2.22912e-05	3.00046e-05	1.74015e-05	2.83439e-05	1.93055e-05
K02283	cpaF, tadA; pilus assembly protein CpaF	0.000296406	0.00025096	0.000258961	0.000254563	0.000238514	0.000317877	0.000212976	0.000246472	0.000302625	0.000209801	0.000246776	0.000231344	0.000198913	0.000186297	0.000247069	0.000191548	0.000256751	0.000192688
K02284	cpcA; phycocyanin alpha chain	8.10444e-08	0	3.10494e-08	5.41916e-07	0	0	4.58072e-08	0	0	0	0	4.95039e-07	0	0	0	4.64229e-08	0	0
K02285	cpcB; phycocyanin beta chain	8.10444e-08	0	3.10494e-08	5.41916e-07	0	0	4.58072e-08	0	0	0	0	4.95039e-07	0	0	0	4.64229e-08	0	0
K02288	cpcE; phycocyanobilin lyase subunit alpha [EC:4.4.1.32]	8.10444e-08	0	3.10494e-08	5.41916e-07	0	0	4.58072e-08	0	0	0	0	4.95039e-07	0	0	0	4.64229e-08	0	0
K02289	cpcF; phycocyanobilin lyase subunit beta [EC:4.4.1.32]	8.10444e-08	0	3.10494e-08	5.41916e-07	0	0	4.58072e-08	0	0	0	0	4.95039e-07	0	0	0	4.64229e-08	0	0
K02290	cpcG; phycobilisome rod-core linker protein	1.62089e-07	0	6.20987e-08	1.08383e-06	0	0	9.16143e-08	0	0	0	0	9.90078e-07	0	0	0	9.28459e-08	0	0
K02291	crtB; 15-cis-phytoene synthase [EC:2.5.1.32]	2.20194e-05	8.78124e-06	8.10901e-06	1.26657e-05	1.86738e-05	1.56858e-05	1.64576e-05	2.02398e-05	3.57115e-05	2.10393e-05	2.13966e-05	2.34318e-05	2.93204e-05	2.74569e-05	3.21662e-05	1.83061e-05	2.61754e-05	1.43764e-05
K02293	PDS, crtP; 15-cis-phytoene desaturase [EC:1.3.5.5]	8.10444e-08	0	3.10494e-08	5.41916e-07	0	0	4.58072e-08	0	0	0	0	4.95039e-07	0	0	0	4.64229e-08	0	0
K02294	crtR; beta-carotene hydroxylase [EC:1.14.13.-]	8.10444e-08	0	3.10494e-08	5.41916e-07	0	0	4.58072e-08	0	0	0	0	4.95039e-07	0	0	0	4.64229e-08	0	0
K02297	cyoA; cytochrome o ubiquinol oxidase subunit II [EC:1.10.3.10]	2.29131e-05	1.46252e-05	1.13496e-05	1.43832e-05	2.1755e-05	2.10761e-05	1.46635e-05	1.6464e-05	1.86448e-05	1.56958e-05	1.23649e-05	1.3603e-05	2.04552e-05	1.72099e-05	2.07038e-05	2.20484e-05	2.19369e-05	2.06539e-05
K02298	cyoB; cytochrome o ubiquinol oxidase subunit I [EC:1.10.3.10]	2.29131e-05	1.46252e-05	1.13496e-05	1.43832e-05	2.17728e-05	2.10761e-05	1.46635e-05	1.6464e-05	1.86448e-05	1.56958e-05	1.23649e-05	1.3603e-05	2.04552e-05	1.72099e-05	2.07038e-05	2.20484e-05	2.19806e-05	2.06539e-05
K02299	cyoC; cytochrome o ubiquinol oxidase subunit III	2.36121e-05	1.46252e-05	1.14467e-05	1.49092e-05	2.18432e-05	2.14911e-05	1.54995e-05	1.65709e-05	1.95413e-05	1.60154e-05	1.24877e-05	1.43536e-05	2.05685e-05	1.79368e-05	2.17184e-05	2.21258e-05	2.26815e-05	2.09179e-05
K02300	cyoD; cytochrome o ubiquinol oxidase subunit IV	2.29131e-05	1.46252e-05	1.13496e-05	1.43832e-05	2.17728e-05	2.10761e-05	1.46635e-05	1.6464e-05	1.86448e-05	1.56958e-05	1.23649e-05	1.3603e-05	2.04552e-05	1.72099e-05	2.07038e-05	2.20484e-05	2.19806e-05	2.06539e-05
K02302	cysG; uroporphyrin-III C-methyltransferase / precorrin-2 dehydrogenase / sirohydrochlorin ferrochelatase [EC:2.1.1.107 1.3.1.76 4.99.1.4]	3.16501e-05	2.01082e-05	1.92312e-05	2.28043e-05	3.04024e-05	2.99188e-05	2.04453e-05	1.75278e-05	1.80473e-05	1.4935e-05	1.05524e-05	1.2368e-05	1.96837e-05	1.61866e-05	1.78586e-05	2.83257e-05	2.86088e-05	2.55721e-05
K02303	cobA; uroporphyrin-III C-methyltransferase [EC:2.1.1.107]	8.75171e-06	3.86056e-06	5.21738e-06	7.54283e-06	6.14472e-06	5.673e-06	1.89617e-05	8.62197e-06	1.44072e-05	1.11689e-05	9.89188e-06	1.20259e-05	8.73301e-06	1.22422e-05	1.19952e-05	5.99119e-06	9.23104e-06	5.44454e-06
K02304	MET8; precorrin-2 dehydrogenase / sirohydrochlorin ferrochelatase [EC:1.3.1.76 4.99.1.4]	0.000214898	0.000205448	0.000175699	0.000211969	0.000164402	0.00023753	0.00020688	0.000129614	0.000231427	0.000180461	0.000210035	0.000160558	0.000164858	0.000173779	0.000194116	0.000156424	0.000215574	0.00016944
K02305	norC; nitric oxide reductase subunit C	1.06708e-06	3.40424e-07	4.6574e-07	7.3318e-07	1.2363e-06	9.91783e-07	1.2826e-06	5.80316e-07	8.80157e-07	3.95629e-07	4.60802e-07	4.47132e-07	1.00361e-06	9.36951e-07	8.21338e-07	8.51087e-07	1.07484e-06	5.27896e-07
K02313	dnaA; chromosomal replication initiator protein	0.000861721	0.000891232	0.000876718	0.000900171	0.000875107	0.000881676	0.000921318	0.000888713	0.000888431	0.000884385	0.000900119	0.000904646	0.00090565	0.000926229	0.00090526	0.000912314	0.000907764	0.000906388
K02314	dnaB; replicative DNA helicase [EC:3.6.4.12]	0.000902673	0.000868353	0.000892926	0.000886777	0.000874404	0.000883927	0.000892315	0.000902291	0.000888609	0.000902086	0.000899503	0.000895558	0.000886252	0.000904832	0.000878735	0.000907916	0.000874737	0.000897242
K02315	dnaC; DNA replication protein DnaC	0.0010142	0.000885152	0.00105533	0.000927164	0.00104513	0.000947578	0.000806936	0.000911925	0.000966741	0.000773646	0.000804714	0.00088099	0.000588187	0.000655789	0.00091663	0.000617774	0.000917249	0.000636692
K02316	dnaG; DNA primase [EC:2.7.7.-]	0.000849357	0.000830767	0.000848776	0.000856437	0.000835341	0.000841083	0.000862049	0.000869795	0.000860316	0.000851293	0.000866878	0.000867208	0.000862249	0.000868087	0.000849441	0.000870436	0.000838655	0.000859882
K02317	dnaT; DNA replication protein DnaT	1.40544e-05	9.65566e-06	9.50887e-06	1.03283e-05	1.38274e-05	1.51196e-05	8.16894e-06	8.94909e-06	4.56378e-06	6.62679e-06	4.5005e-06	4.64698e-06	8.12599e-06	5.21785e-06	7.27657e-06	1.6279e-05	1.29604e-05	1.53706e-05
K02318	COASY; phosphopantetheine adenylyltransferase / dephospho-CoA kinase [EC:2.7.7.3 2.7.1.24]	2.44484e-06	7.30364e-06	7.14135e-06	7.55494e-06	6.06802e-06	4.47989e-06	1.2032e-05	6.23077e-06	1.01707e-05	7.48653e-06	1.05216e-05	9.54946e-06	5.98928e-06	5.25016e-06	2.30297e-06	3.77573e-06	2.44566e-06	5.03261e-06
K02334	dpo; DNA polymerase bacteriophage-type [EC:2.7.7.7]	0.000368806	0.000297773	0.000280332	0.000337772	0.000344028	0.000343484	0.000326387	0.00023809	0.00040493	0.000253296	0.00036232	0.000271241	0.000294041	0.000250089	0.000319961	0.000232401	0.000304154	0.000275606
K02335	polA; DNA polymerase I [EC:2.7.7.7]	0.000839122	0.00083455	0.000854667	0.000863201	0.000841394	0.000837013	0.000871252	0.000873167	0.000864975	0.000854573	0.000871402	0.0008739	0.000867315	0.000873595	0.000853811	0.000876301	0.000843422	0.000864043
K02336	polB; DNA polymerase II [EC:2.7.7.7]	1.47535e-05	1.01714e-05	9.92151e-06	1.10893e-05	1.46088e-05	1.56583e-05	8.64228e-06	1.0419e-05	6.70305e-06	8.37669e-06	6.48195e-06	6.37962e-06	9.90659e-06	7.59254e-06	9.92982e-06	1.65575e-05	1.31357e-05	1.54805e-05
K02337	dnaE; DNA polymerase III subunit alpha [EC:2.7.7.7]	0.000889854	0.000853401	0.000935891	0.000938448	0.000902477	0.000865205	0.000950497	0.000964271	0.000909634	0.000938837	0.000927586	0.000955574	0.000942679	0.00101614	0.000872081	0.000989181	0.000867403	0.000957108
K02338	dnaN; DNA polymerase III subunit beta [EC:2.7.7.7]	0.000832869	0.000828099	0.0008483	0.000855271	0.000834551	0.00082926	0.000860425	0.000868841	0.000858196	0.000850627	0.000865643	0.000866337	0.000861491	0.000866919	0.000848652	0.000867786	0.00083712	0.000858649
K02339	holC; DNA polymerase III subunit chi [EC:2.7.7.7]	2.82057e-05	1.64383e-05	1.57639e-05	2.24987e-05	2.57587e-05	2.56503e-05	2.50362e-05	1.74286e-05	2.10137e-05	2.00782e-05	1.50145e-05	1.40395e-05	2.07331e-05	1.64936e-05	1.94288e-05	2.94967e-05	2.61346e-05	2.5138e-05
K02340	holA; DNA polymerase III subunit delta [EC:2.7.7.7]	0.000833495	0.000828124	0.000848556	0.000855845	0.000835118	0.000830366	0.000860288	0.000868779	0.000858566	0.000849288	0.000865679	0.000866145	0.00086107	0.000867096	0.00084907	0.000868733	0.000838808	0.000858871
K02341	holB; DNA polymerase III subunit delta' [EC:2.7.7.7]	0.000809992	0.000814739	0.000830943	0.000842903	0.000820349	0.000812474	0.000836262	0.00085408	0.000834419	0.000830032	0.000840796	0.000849226	0.000842697	0.000838382	0.000827675	0.000851332	0.000816477	0.000839665
K02342	dnaQ; DNA polymerase III subunit epsilon [EC:2.7.7.7]	0.000663168	0.0008434	0.000909545	0.000903813	0.000835664	0.000709789	0.000996927	0.00108256	0.000811354	0.00105439	0.00094234	0.00103346	0.00112672	0.00116842	0.000899978	0.00119726	0.000870708	0.00112233
K02343	dnaX; DNA polymerase III subunit gamma/tau [EC:2.7.7.7]	0.000830539	0.000835294	0.000853252	0.000860013	0.000839524	0.000831831	0.000871617	0.000874381	0.000874822	0.00085466	0.000883354	0.000875184	0.000867432	0.000877249	0.000850802	0.000871098	0.000839854	0.000863224
K02344	holD; DNA polymerase III subunit psi [EC:2.7.7.7]	1.45542e-05	1.00425e-05	9.76114e-06	1.08091e-05	1.42279e-05	1.53052e-05	9.55843e-06	9.02545e-06	4.62897e-06	6.79037e-06	4.5005e-06	5.28845e-06	8.19074e-06	5.34305e-06	7.61075e-06	1.65111e-05	1.31006e-05	1.53706e-05
K02345	holE; DNA polymerase III subunit theta [EC:2.7.7.7]	1.80054e-05	1.2998e-05	1.31533e-05	1.42253e-05	1.75513e-05	1.86179e-05	9.84854e-06	9.51413e-06	4.77567e-06	6.90449e-06	5.2685e-06	5.82869e-06	9.0001e-06	5.27843e-06	8.4965e-06	1.75633e-05	1.43624e-05	1.7403e-05
K02346	dinB; DNA polymerase IV [EC:2.7.7.7]	0.000924107	0.00086272	0.000869197	0.000884583	0.000858957	0.000881423	0.000892324	0.000891958	0.000893029	0.000884852	0.000889289	0.000891806	0.000876582	0.000893961	0.000885399	0.000897177	0.000878009	0.000872049
K02347	polX, dpx; DNA polymerase (family X)	1.0319e-05	6.56245e-06	7.53568e-06	9.22213e-06	7.02718e-06	1.00398e-05	1.24476e-05	3.72578e-06	8.58691e-06	3.56066e-06	5.30997e-06	8.72179e-06	9.86984e-06	6.04124e-06	7.94927e-06	1.08687e-05	9.90414e-06	1.12889e-05
K02348	elaA; ElaA protein	3.17509e-05	3.41326e-05	4.01364e-05	4.00181e-05	4.73961e-05	3.97546e-05	4.48628e-05	4.53158e-05	3.74026e-05	6.22896e-05	4.17087e-05	4.70183e-05	7.27438e-05	7.49287e-05	5.69708e-05	6.80251e-05	5.30272e-05	7.4077e-05
K02351	K02351; putative membrane protein	5.92299e-06	9.56746e-07	6.41635e-07	1.62304e-06	5.02459e-06	3.57811e-06	3.17596e-06	2.70305e-06	6.21e-06	1.97815e-06	1.18272e-06	2.25961e-06	5.69791e-06	4.21628e-06	4.84751e-06	2.49136e-06	5.45211e-06	1.17897e-06
K02352	drp35; lactonase [EC:3.1.1.-]	2.62381e-06	1.64022e-06	1.9367e-06	2.48644e-06	1.925e-06	2.27031e-06	1.06502e-06	3.51244e-07	1.04315e-06	4.33671e-07	5.06882e-07	1.40527e-06	5.17992e-07	7.26945e-07	1.11122e-06	6.65396e-07	1.4487e-06	1.41652e-06
K02355	fusA, GFM, EFG; elongation factor G	0.00161065	0.00165103	0.00165576	0.00167424	0.00162818	0.00161318	0.00168263	0.0016741	0.00167192	0.00164719	0.00169115	0.00168577	0.00166646	0.00168717	0.00165868	0.00166741	0.00165118	0.00165756
K02356	efp; elongation factor P	0.000872128	0.000858706	0.000871187	0.000877891	0.000858233	0.000870129	0.000886779	0.000891836	0.000877348	0.000870648	0.000883569	0.000885548	0.000878123	0.000887067	0.000870354	0.000899346	0.000863041	0.000884876
K02357	tsf, TSFM; elongation factor Ts	0.000832734	0.000827511	0.000847873	0.000855271	0.000834376	0.000829206	0.000860379	0.00086857	0.000858196	0.00085014	0.00086549	0.000866097	0.000861491	0.000866919	0.000848716	0.000867577	0.00083712	0.000858455
K02358	tuf, TUFM; elongation factor Tu	0.000898131	0.000881137	0.00089406	0.000928489	0.000894585	0.000899722	0.000933138	0.000912228	0.000934569	0.000912791	0.000931381	0.000916815	0.000930568	0.000921219	0.000907302	0.000934275	0.000899013	0.000931476
K02361	entC; isochorismate synthase [EC:5.4.4.2]	0.000216749	0.000298466	0.000335889	0.000313212	0.000306047	0.000224268	0.000326156	0.000419559	0.000212263	0.00036938	0.000283405	0.000382146	0.000427119	0.000415235	0.000266381	0.000450989	0.000262784	0.000423973
K02362	entD; enterobactin synthetase component D [EC:6.3.2.14 2.7.8.-]	1.41929e-05	9.75624e-06	9.38467e-06	1.04359e-05	1.40054e-05	1.54344e-05	8.52013e-06	8.67802e-06	4.63305e-06	6.56973e-06	4.33154e-06	4.81465e-06	8.4983e-06	5.62575e-06	7.46983e-06	1.60469e-05	1.30422e-05	1.54805e-05
K02363	entE, dhbE, vibE, mxcE; 2,3-dihydroxybenzoate-AMP ligase [EC:6.3.2.14 2.7.7.58]	1.53214e-05	1.24471e-05	1.02331e-05	1.23605e-05	1.50469e-05	1.59879e-05	1.2201e-05	9.19343e-06	6.11872e-06	8.71982e-06	5.53577e-06	6.90819e-06	9.99675e-06	6.95525e-06	8.23673e-06	1.83216e-05	1.47145e-05	1.85872e-05
K02364	entF; enterobactin synthetase component F [EC:6.3.2.14]	1.40544e-05	9.65566e-06	9.50887e-06	1.03283e-05	1.38274e-05	1.51196e-05	8.19444e-06	8.94909e-06	4.56378e-06	6.62679e-06	4.5005e-06	4.64698e-06	8.16112e-06	5.21785e-06	7.30347e-06	1.63099e-05	1.29604e-05	1.53706e-05
K02371	fabK; enoyl-[acyl-carrier protein] reductase II [EC:1.3.1.9]	0.000655295	0.000697198	0.000730988	0.000676894	0.000689795	0.000649489	0.000630124	0.000695549	0.000669681	0.000721787	0.000671773	0.000679047	0.000627957	0.000664558	0.000623989	0.000614449	0.000604117	0.000614411
K02372	fabZ; 3-hydroxyacyl-[acyl-carrier-protein] dehydratase [EC:4.2.1.59]	0.000570787	0.000495273	0.000543614	0.000582554	0.000552241	0.000560881	0.000585728	0.000478677	0.00060273	0.000485839	0.000553146	0.000529844	0.000454259	0.000517116	0.000547896	0.000462109	0.000542043	0.000464241
K02377	TSTA3, fcl; GDP-L-fucose synthase [EC:1.1.1.271]	0.000256546	0.000372036	0.000393839	0.000414408	0.000376277	0.000285349	0.000451692	0.000485819	0.000358252	0.000471177	0.000437454	0.000466835	0.000514364	0.000520121	0.000400845	0.000536941	0.000406375	0.000517481
K02379	fdhD; FdhD protein	7.47606e-05	8.51552e-05	6.35743e-05	0.000104594	7.79942e-05	9.52922e-05	0.000109474	4.46469e-05	8.80157e-05	7.62233e-05	9.12111e-05	6.74797e-05	9.12525e-05	9.85705e-05	9.02319e-05	7.87417e-05	0.000107631	9.33457e-05
K02380	fdhE; FdhE protein	3.41129e-05	6.34323e-05	3.39382e-05	5.48184e-05	4.83735e-05	5.5053e-05	7.00849e-05	2.36403e-05	3.48151e-05	4.10656e-05	3.93141e-05	4.03564e-05	5.17587e-05	6.32806e-05	6.09897e-05	5.17693e-05	7.89309e-05	5.86756e-05
K02381	fdrA; FdrA protein	1.72625e-05	8.04639e-06	9.73398e-06	9.35601e-06	1.28185e-05	1.57471e-05	9.11562e-06	8.91855e-06	4.41708e-06	6.7257e-06	4.07042e-06	4.69489e-06	8.43355e-06	5.28247e-06	7.61477e-06	1.6248e-05	1.29137e-05	1.5397e-05
K02383	flbB; flagellar protein FlbB	0	0	5.43364e-08	0	2.22543e-08	0	9.23778e-07	3.81787e-08	7.42429e-06	9.89073e-08	9.001e-06	3.43334e-07	5.01804e-07	5.22593e-06	4.02617e-08	1.77955e-07	5.84154e-07	3.60729e-07
K02385	flbD; flagellar protein FlbD	0.000142701	0.000153304	0.00012901	0.000159275	0.000120972	0.000160271	0.000173434	0.000101082	0.000200521	0.000142084	0.000179411	0.000135401	0.000116073	0.000103991	0.000119464	9.9296e-05	0.000116732	0.00010938
K02386	flgA; flagella basal body P-ring formation protein FlgA	4.80718e-05	6.76566e-05	4.94525e-05	7.21956e-05	6.54723e-05	6.65631e-05	9.94118e-05	3.83582e-05	6.43289e-05	5.55707e-05	6.42742e-05	5.37996e-05	6.57093e-05	8.17732e-05	7.30682e-05	6.33777e-05	9.2817e-05	6.78624e-05
K02387	flgB; flagellar basal-body rod protein FlgB	0.000220695	0.000266212	0.000188741	0.000265848	0.000201175	0.000274042	0.00029394	0.000158061	0.000312741	0.000212807	0.0002794	0.000211641	0.00020057	0.0002116	0.000213692	0.000181277	0.000234739	0.000195353
K02388	flgC; flagellar basal-body rod protein FlgC	0.000250451	0.000333461	0.000227087	0.000321682	0.00024693	0.000326883	0.000374439	0.000184954	0.000357205	0.000262504	0.000327339	0.00026156	0.00026519	0.00028339	0.000288079	0.000236226	0.00032163	0.000261938
K02389	flgD; flagellar basal-body rod modification protein FlgD	0.000128189	0.000133678	0.000116978	0.00017436	0.000131074	0.000150602	0.000193645	8.58112e-05	0.000196886	0.000129238	0.000178914	0.000125824	0.000126951	0.000149987	0.000138797	0.000119271	0.000160902	0.000127606
K02390	flgE; flagellar hook protein FlgE	0.00021053	0.000276543	0.000187545	0.000295439	0.000215455	0.000269755	0.000350497	0.000158603	0.000321127	0.000237534	0.000299975	0.000234932	0.000230881	0.000251856	0.000251973	0.000201757	0.000284742	0.000225276
K02391	flgF; flagellar basal-body rod protein FlgF	2.43257e-05	1.32507e-05	1.2201e-05	1.52387e-05	2.3011e-05	2.17507e-05	1.63023e-05	1.47179e-05	1.58795e-05	1.22873e-05	9.001e-06	1.07152e-05	1.82403e-05	1.43208e-05	1.75795e-05	2.30826e-05	2.37544e-05	1.98327e-05
K02392	flgG; flagellar basal-body rod protein FlgG	0.000433049	0.000539057	0.000385571	0.000530755	0.00039715	0.000545231	0.00060372	0.000322577	0.000631427	0.00044191	0.000571457	0.000435491	0.000409237	0.00042286	0.00044087	0.000358984	0.000473233	0.000396968
K02393	flgH; flagellar L-ring protein precursor FlgH	4.9929e-05	6.85824e-05	5.17397e-05	7.44243e-05	6.70252e-05	6.81171e-05	0.000106558	3.88621e-05	6.65456e-05	5.64685e-05	6.52726e-05	5.73127e-05	6.66644e-05	8.35664e-05	7.49041e-05	6.40276e-05	9.58468e-05	6.8707e-05
K02394	flgI; flagellar P-ring protein precursor FlgI	4.96386e-05	6.85541e-05	5.13931e-05	7.42198e-05	6.67334e-05	6.78719e-05	0.000106558	3.88621e-05	6.65456e-05	5.64685e-05	6.5334e-05	5.73127e-05	6.66644e-05	8.35664e-05	7.49041e-05	6.4074e-05	9.58468e-05	6.8707e-05
K02395	flgJ; flagellar protein FlgJ	5.69923e-05	2.06611e-05	3.42484e-05	2.36671e-05	3.24631e-05	4.59272e-05	2.23328e-05	2.08402e-05	3.53587e-05	2.09988e-05	3.05916e-05	1.65335e-05	2.57855e-05	2.8592e-05	2.80717e-05	3.33239e-05	3.47352e-05	3.11648e-05
K02396	flgK; flagellar hook-associated protein 1 FlgK	0.000179486	0.000195502	0.000162155	0.000209991	0.000167512	0.000217223	0.000229619	0.000124326	0.000261977	0.000159229	0.000232096	0.000161586	0.000173257	0.00018739	0.00018856	0.000157181	0.000213135	0.000171245
K02397	flgL; flagellar hook-associated protein 3 FlgL	0.000100073	0.000117054	9.89692e-05	0.000144507	0.000111542	0.000127856	0.000156733	7.23723e-05	0.000150906	0.000103955	0.000140146	0.000106102	0.000113418	0.000132096	0.000125358	0.000103689	0.000147038	0.000113432
K02398	flgM; negative regulator of flagellin synthesis FlgM	0.00010501	0.000114181	9.51967e-05	0.000125683	9.98661e-05	0.000127373	0.00014451	6.26978e-05	0.000146937	9.65526e-05	0.000133902	9.45804e-05	0.000100784	0.000117872	0.000120889	9.51933e-05	0.000138587	0.000104308
K02399	flgN; flagella synthesis protein FlgN	1.40128e-05	9.13466e-06	8.38193e-06	9.64419e-06	1.33526e-05	1.48082e-05	9.08005e-06	1.10298e-05	8.12108e-06	9.32772e-06	7.05027e-06	7.07427e-06	1.11907e-05	8.93335e-06	1.16128e-05	1.65679e-05	1.33642e-05	1.48441e-05
K02400	flhA; flagellar biosynthesis protein FlhA	0.000243792	0.000288231	0.000211112	0.000286553	0.000225447	0.000300975	0.000320905	0.000180036	0.000332805	0.00023589	0.000297955	0.000231155	0.000230193	0.00023176	0.00024202	0.000217317	0.000268386	0.00023308
K02401	flhB; flagellar biosynthetic protein FlhB	0.000213819	0.000259918	0.000187464	0.000253125	0.000196836	0.000264532	0.00028973	0.000161459	0.000303919	0.000211608	0.00027192	0.000207445	0.000208951	0.000212787	0.000216603	0.000190964	0.000238995	0.000205664
K02402	flhC; flagellar transcriptional activator FlhC	1.6407e-05	1.07336e-05	1.05295e-05	1.16909e-05	1.59589e-05	1.68075e-05	9.32435e-06	1.11787e-05	8.52448e-06	9.53695e-06	7.20387e-06	6.92256e-06	1.1644e-05	9.04239e-06	1.1951e-05	1.77904e-05	1.49804e-05	1.60362e-05
K02403	flhD; flagellar transcriptional activator FlhD	1.64746e-05	1.07336e-05	1.05295e-05	1.16909e-05	1.59589e-05	1.68075e-05	9.32435e-06	1.11787e-05	8.52448e-06	9.53695e-06	7.20387e-06	6.92256e-06	1.1644e-05	9.04239e-06	1.1951e-05	1.77904e-05	1.49804e-05	1.60362e-05
K02404	flhF; flagellar biosynthesis protein FlhF	8.34594e-05	9.39456e-05	7.66603e-05	0.00011504	7.90657e-05	0.000100874	0.000136986	5.49628e-05	0.000144448	8.68977e-05	0.000135507	8.51946e-05	9.04284e-05	0.000118385	0.000105307	8.04231e-05	0.000119197	8.94568e-05
K02405	fliA; RNA polymerase sigma factor for flagellar operon FliA	0.000224936	0.000277848	0.00020276	0.000274121	0.000207191	0.000283402	0.000307331	0.000167911	0.000321591	0.000226745	0.000292379	0.000222628	0.000215932	0.000219822	0.000229386	0.000195374	0.00024692	0.000214941
K02406	fliC; flagellin	0.000333085	0.000422912	0.000292892	0.00042021	0.000336274	0.000423537	0.000526457	0.000248277	0.000484217	0.000346906	0.000442867	0.000348112	0.000363158	0.000417948	0.000382875	0.00031939	0.000447093	0.000348196
K02407	fliD; flagellar hook-associated protein 2	0.00012687	0.000135076	0.000119576	0.000161633	0.000124732	0.00015143	0.000180547	8.77839e-05	0.000190779	0.000119636	0.000178397	0.000122178	0.000123989	0.000140957	0.000137476	0.000116966	0.000158466	0.000126454
K02408	fliE; flagellar hook-basal body complex protein FliE	0.000204765	0.000239705	0.000186246	0.000255552	0.000195805	0.000251193	0.000291034	0.000153199	0.000305656	0.000209459	0.000272826	0.000207197	0.000200576	0.000214292	0.000216623	0.000174602	0.000234396	0.000193558
K02409	fliF; flagellar M-ring protein FliF	0.000132221	0.000151381	0.000126347	0.000187382	0.000141089	0.000161626	0.000214022	9.9296e-05	0.000218369	0.000140331	0.000200618	0.000145338	0.000139107	0.000159728	0.000151463	0.000126916	0.000171821	0.000135401
K02410	fliG; flagellar motor switch protein FliG	0.000228151	0.000275759	0.000199134	0.000273706	0.000210099	0.000283339	0.000311217	0.000168819	0.000331835	0.0002273	0.000299737	0.000224009	0.000215009	0.000228247	0.000229982	0.000192581	0.000249639	0.000209386
K02411	fliH; flagellar assembly protein FliH	9.26782e-05	8.53383e-05	8.88859e-05	0.000124871	9.29524e-05	9.99335e-05	0.00013163	7.87253e-05	0.000172845	9.50157e-05	0.000153355	9.39736e-05	8.49449e-05	8.55151e-05	8.59817e-05	8.3928e-05	9.31709e-05	8.23479e-05
K02412	fliI; flagellum-specific ATP synthase [EC:3.6.3.14]	0.000232635	0.000280448	0.000204638	0.000279428	0.000214424	0.000288791	0.00031379	0.000171148	0.00032803	0.000228997	0.00029347	0.000226796	0.000222229	0.000226252	0.000235497	0.000201146	0.000255971	0.000218668
K02413	fliJ; flagellar FliJ protein	8.48101e-05	0.000105098	8.65495e-05	0.000111865	9.12536e-05	0.000107868	0.000134089	5.98421e-05	0.000133572	8.98725e-05	0.00012126	8.41846e-05	9.55719e-05	0.00011301	0.00011348	9.38625e-05	0.00013037	0.000101669
K02414	fliK; flagellar hook-length control protein FliK	4.51362e-05	7.83e-05	5.22935e-05	7.39648e-05	6.45573e-05	6.68352e-05	0.000101481	4.10612e-05	6.5698e-05	6.47691e-05	6.58383e-05	6.16723e-05	7.17499e-05	8.0462e-05	7.92202e-05	6.63384e-05	9.75084e-05	7.63967e-05
K02415	fliL; flagellar FliL protein	0.000102927	0.00014405	9.32057e-05	0.000148208	0.000118048	0.000144772	0.000196619	6.57025e-05	0.000136481	0.000112203	0.000141206	0.000112701	0.00012897	0.000173714	0.000145034	0.000118451	0.00018056	0.000132476
K02416	fliM; flagellar motor switch protein FliM	0.000229083	0.000275794	0.000199433	0.000271837	0.000210084	0.000283693	0.00030845	0.000168483	0.000323331	0.000226429	0.000289814	0.000221746	0.000214423	0.000220864	0.000228971	0.000191614	0.000248482	0.00020906
K02417	fliNY, fliN; flagellar motor switch protein FliN/FliY	0.000243991	0.000281834	0.000205023	0.000293065	0.000223065	0.000296628	0.000339897	0.00018224	0.00035203	0.000239398	0.000313587	0.000236018	0.000227067	0.000234818	0.00024025	0.000204337	0.000263133	0.000219226
K02418	fliOZ, fliO; flagellar protein FliO/FliZ	8.35202e-05	9.28547e-05	7.97768e-05	9.8257e-05	9.00296e-05	0.000102825	0.000114411	5.29241e-05	9.25917e-05	7.25676e-05	8.77295e-05	7.64676e-05	8.65192e-05	0.000104238	0.000101954	8.44464e-05	0.000122468	8.94656e-05
K02419	fliP; flagellar biosynthetic protein FliP	0.000231663	0.000279875	0.000203008	0.00027538	0.000212599	0.000287482	0.000312416	0.000171148	0.000327247	0.000228891	0.000292794	0.000225215	0.000222099	0.00022462	0.000234676	0.000200218	0.00025488	0.000218299
K02420	fliQ; flagellar biosynthetic protein FliQ	0.000230994	0.000279457	0.000203318	0.000276607	0.000212977	0.000287401	0.00031263	0.000171057	0.000327361	0.000228799	0.000292963	0.000226173	0.000221322	0.000225072	0.000234515	0.00020045	0.000254616	0.000217735
K02421	fliR; flagellar biosynthetic protein FliR	0.000226503	0.000272622	0.000198409	0.000268395	0.000207785	0.00028171	0.000305213	0.000166498	0.000318637	0.000220236	0.000284638	0.000220221	0.000216268	0.000219556	0.0002267	0.000194879	0.000248357	0.000211559
K02422	fliS; flagellar protein FliS	0.000232847	0.00028323	0.000212765	0.000283477	0.000216227	0.000289818	0.000317363	0.000174577	0.000329219	0.000234239	0.000301931	0.000231059	0.000219456	0.000228325	0.000233742	0.0001989	0.000253863	0.000217929
K02423	fliT; flagellar protein FliT	1.68416e-05	1.086e-05	1.06071e-05	1.19964e-05	1.63495e-05	1.70437e-05	9.73158e-06	1.19067e-05	9.99679e-06	1.08151e-05	8.07939e-06	8.13094e-06	1.29605e-05	9.97401e-06	1.35292e-05	1.80483e-05	1.5619e-05	1.63002e-05
K02424	fliY; cystine transport system substrate-binding protein	3.16894e-05	4.56502e-05	3.54958e-05	3.88093e-05	3.97142e-05	5.20934e-05	4.82096e-05	4.14277e-05	4.61634e-05	4.2165e-05	5.00201e-05	4.70634e-05	4.74179e-05	4.55068e-05	4.78457e-05	4.65158e-05	3.99133e-05	4.7735e-05
K02425	fliZ; regulator of sigma S factor FliZ	1.26159e-05	8.40228e-06	7.92147e-06	8.80613e-06	1.22547e-05	1.34498e-05	7.86356e-06	8.7811e-06	4.48228e-06	6.67625e-06	4.1165e-06	4.04016e-06	7.78606e-06	5.27843e-06	7.40412e-06	1.59231e-05	1.23062e-05	1.4218e-05
K02426	sufE; cysteine desulfuration protein SufE	0.000264379	0.000346161	0.000368818	0.000362047	0.000349204	0.000273998	0.000389981	0.000472371	0.000310187	0.000431999	0.000370273	0.000429487	0.000472578	0.000461945	0.00036003	0.000507112	0.000355521	0.000474995
K02427	rlmE, rrmJ, ftsJ; 23S rRNA (uridine2552-2'-O)-methyltransferase [EC:2.1.1.166]	4.71229e-05	6.99004e-05	4.04093e-05	6.73582e-05	5.97781e-05	6.50248e-05	9.92667e-05	3.42043e-05	6.05149e-05	5.81043e-05	6.08182e-05	5.2916e-05	6.65268e-05	8.97131e-05	7.31621e-05	6.81438e-05	9.39666e-05	7.13465e-05
K02428	rdgB; XTP/dITP diphosphohydrolase [EC:3.6.1.66]	0.00108047	0.00117287	0.00121012	0.00120015	0.00116279	0.00109422	0.00122944	0.00132549	0.00113998	0.00126302	0.00121247	0.00127933	0.00131486	0.00130471	0.00118832	0.0013603	0.00117047	0.00131817
K02429	fucP; MFS transporter, FHS family, L-fucose permease	0.000611068	0.000937039	0.000881918	0.000764625	0.000817729	0.000665701	0.000731562	0.00099973	0.000545653	0.00101261	0.00074581	0.000908433	0.00105643	0.000972224	0.000789006	0.00103975	0.000757226	0.00100854
[truncated: 5,132 more rows]
