# Supplementary material for: Effect of High Dietary Iron on Fat Deposition and Gut Microbiota in Chickens
Source: Animals (Basel). 2024 Aug 3;14(15):2254. doi: 10.3390/ani14152254 (PMC11310990; doi:10.3390/ani14152254)
Supplement: Supplementary file 1 [file animals-14-02254-s001.zip › Supplementary Table S4. The statistical differences of different groups predicted by PICRUST2..xlsx]

## Sheet: Sheet1
description	p_value	Control	HFD	HFDFe500
Amino Acid Metabolism	0.0297591	0.0980394	0.0974496	0.0965516
Cancers	0.00968258	0.00139904	0.0013765	0.00121876
Cardiovascular Diseases	0.00350008	3.25859e-05	3.79359e-05	2.133e-05
Cell Growth and Death	0.00681722	0.00645215	0.00651643	0.00632679
Cellular Processes and Signaling	0.00432024	0.0414132	0.0412247	0.0421321
Digestive System	0.035466	0.000551134	0.000611438	0.00045442
Endocrine System	0.0111415	0.00346037	0.00344323	0.003172
Energy Metabolism	0.0394028	0.0613184	0.061578	0.0599057
Folding, Sorting and Degradation	0.0445514	0.0300563	0.0302806	0.0294662
Membrane Transport	0.035466	0.0967722	0.0948636	0.103309
Metabolism of Cofactors and Vitamins	0.0363054	0.0429449	0.04314	0.0417681
Metabolism of Other Amino Acids	0.0241096	0.0147967	0.0151558	0.0144758
Metabolism of Terpenoids and Polyketides	0.0145805	0.0147263	0.0148049	0.0142922
Neurodegenerative Diseases	0.00270601	0.00136128	0.00142848	0.00124172
Poorly Characterized	0.00572025	0.048535	0.049359	0.0493758
Transcription	0.0422673	0.0265598	0.0258477	0.0273996
Translation	0.0387176	0.0658507	0.0653679	0.0650541
Transport and Catabolism	0.0394028	0.00318827	0.00346297	0.00295332
