# Supplementary material for: Effect of High Dietary Iron on Fat Deposition and Gut Microbiota in Chickens
Source: Animals (Basel). 2024 Aug 3;14(15):2254. doi: 10.3390/ani14152254 (PMC11310990; doi:10.3390/ani14152254)
Supplement: Supplementary file 1 [file animals-14-02254-s001.zip › Supplementary Table S5. Relationship between the gut microbiota with ADG, liver yield and abdominal adipose tissue yield.xlsx]

## Sheet: Sheet 1
spec
